# Supplementary material for: Chemical named entity recognition in the texts of scientific publications using the naïve Bayes classifier approach
Source: J Cheminform. 2022 Aug 13;14:55. doi: 10.1186/s13321-022-00633-4 (PMC9375066; doi:10.1186/s13321-022-00633-4)
Supplement: Supplementary file 1 — Additional file 1. An SDFfile with the CHEMDNER corpus. Can be viewed using Knime or any SDFviewer. Is provided in gzip format. [file 13321_2022_633_MOESM1_ESM.zip]

Archive with 2 entries (2 files):
- CHEMDNER-classes_CNE.sdf
- CHEMDNER-classes_all_context_rules_delimiters.sdf
