# Supplementary material for: Chemical named entity recognition in the texts of scientific publications using the naïve Bayes classifier approach
Source: J Cheminform. 2022 Aug 13;14:55. doi: 10.1186/s13321-022-00633-4 (PMC9375066; doi:10.1186/s13321-022-00633-4)
Supplement: Supplementary file 2 — Additional file 2. The set of text files extracted from NCBI PubMed and relevant to the inhibition of SARS-CoV-2 main protease (Mpro). A set of text files provided in gzip format. [file 13321_2022_633_MOESM2_ESM.zip]

Archive with 1,760 entries (1,757 files):
- Additional file 2/
- Additional file 2/Mpro-texts/
- Additional file 2/Mpro-texts/31690127.txt
- Additional file 2/Mpro-texts/31724441.txt
- Additional file 2/Mpro-texts/31905881.txt
- Additional file 2/Mpro-texts/32015507.txt
- Additional file 2/Mpro-texts/32022370.txt
- Additional file 2/Mpro-texts/32045235.txt
- Additional file 2/Mpro-texts/32083638.txt
- Additional file 2/Mpro-texts/32094225.txt
- Additional file 2/Mpro-texts/32094336.txt
- Additional file 2/Mpro-texts/32098094.txt
- Additional file 2/Mpro-texts/32115733.txt
- Additional file 2/Mpro-texts/32155444.txt
- Additional file 2/Mpro-texts/32159237.txt
- Additional file 2/Mpro-texts/32162456.txt
- Additional file 2/Mpro-texts/32170560.txt
- Additional file 2/Mpro-texts/32181901.txt
- Additional file 2/Mpro-texts/32194944.txt
- Additional file 2/Mpro-texts/32198291.txt
- Additional file 2/Mpro-texts/32210741.txt
- Additional file 2/Mpro-texts/32216114.txt
- Additional file 2/Mpro-texts/32238094.txt
- Additional file 2/Mpro-texts/32239142.txt
- Additional file 2/Mpro-texts/32251634.txt
- Additional file 2/Mpro-texts/32266873.txt
- Additional file 2/Mpro-texts/32268515.txt
- Additional file 2/Mpro-texts/32272481.txt
- Additional file 2/Mpro-texts/32280433.txt
- Additional file 2/Mpro-texts/32281328.txt
- Additional file 2/Mpro-texts/32293875.txt
- Additional file 2/Mpro-texts/32294562.txt
- Additional file 2/Mpro-texts/32296570.txt
- Additional file 2/Mpro-texts/32306860.txt
- Additional file 2/Mpro-texts/32306862.txt
- Additional file 2/Mpro-texts/32307268.txt
- Additional file 2/Mpro-texts/32308266.txt
- Additional file 2/Mpro-texts/32313296.txt
- Additional file 2/Mpro-texts/32315171.txt
- Additional file 2/Mpro-texts/32320852.txt
- Additional file 2/Mpro-texts/32321407.txt
- Additional file 2/Mpro-texts/32321856.txt
- Additional file 2/Mpro-texts/32329408.txt
- Additional file 2/Mpro-texts/32329419.txt
- Additional file 2/Mpro-texts/32331255.txt
- Additional file 2/Mpro-texts/32337328.txt
- Additional file 2/Mpro-texts/32340389.txt
- Additional file 2/Mpro-texts/32340562.txt
- Additional file 2/Mpro-texts/32345328.txt
- Additional file 2/Mpro-texts/32346490.txt
- Additional file 2/Mpro-texts/32348474.txt
- Additional file 2/Mpro-texts/32348692.txt
- Additional file 2/Mpro-texts/32353978.txt
- Additional file 2/Mpro-texts/32360484.txt
- Additional file 2/Mpro-texts/32362243.txt
- Additional file 2/Mpro-texts/32362245.txt
- Additional file 2/Mpro-texts/32362424.txt
- Additional file 2/Mpro-texts/32362735.txt
- Additional file 2/Mpro-texts/32363255.txt
- Additional file 2/Mpro-texts/32364011.txt
- Additional file 2/Mpro-texts/32364041.txt
- Additional file 2/Mpro-texts/32367767.txt
- Additional file 2/Mpro-texts/32370128.txt
- Additional file 2/Mpro-texts/32373991.txt
- Additional file 2/Mpro-texts/32374074.txt
- Additional file 2/Mpro-texts/32376368.txt
- Additional file 2/Mpro-texts/32379348.txt
- Additional file 2/Mpro-texts/32382072.txt
- Additional file 2/Mpro-texts/32384820.txt
- Additional file 2/Mpro-texts/32387389.txt
- Additional file 2/Mpro-texts/32389723.txt
- Additional file 2/Mpro-texts/32390091.txt
- Additional file 2/Mpro-texts/32391184.txt
- Additional file 2/Mpro-texts/32394344.txt
- Additional file 2/Mpro-texts/32395606.txt
- Additional file 2/Mpro-texts/32396767.txt
- Additional file 2/Mpro-texts/32396769.txt
- Additional file 2/Mpro-texts/32397940.txt
- Additional file 2/Mpro-texts/32399094.txt
- Additional file 2/Mpro-texts/32399719.txt
- Additional file 2/Mpro-texts/32401844.txt
- Additional file 2/Mpro-texts/32402186.txt
- Additional file 2/Mpro-texts/32403946.txt
- Additional file 2/Mpro-texts/32406317.txt
- Additional file 2/Mpro-texts/32406687.txt
- Additional file 2/Mpro-texts/32408699.txt
- Additional file 2/Mpro-texts/32410504.txt
- Additional file 2/Mpro-texts/32412544.txt
- Additional file 2/Mpro-texts/32415481.txt
- Additional file 2/Mpro-texts/32416679.txt
- Additional file 2/Mpro-texts/32416785.txt
- Additional file 2/Mpro-texts/32418199.txt
- Additional file 2/Mpro-texts/32418327.txt
- Additional file 2/Mpro-texts/32418885.txt
- Additional file 2/Mpro-texts/32421367.txt
- Additional file 2/Mpro-texts/32422645.txt
- Additional file 2/Mpro-texts/32423094.txt
- Additional file 2/Mpro-texts/32428113.txt
- Additional file 2/Mpro-texts/32430996.txt
- Additional file 2/Mpro-texts/32431217.txt
- Additional file 2/Mpro-texts/32432483.txt
- Additional file 2/Mpro-texts/32436829.txt
- Additional file 2/Mpro-texts/32441299.txt
- Additional file 2/Mpro-texts/32445872.txt
- Additional file 2/Mpro-texts/32445956.txt
- Additional file 2/Mpro-texts/32448034.txt
- Additional file 2/Mpro-texts/32449614.txt
- Additional file 2/Mpro-texts/32450166.txt
- Additional file 2/Mpro-texts/32452282.txt
- Additional file 2/Mpro-texts/32454128.txt
- Additional file 2/Mpro-texts/32455534.txt
- Additional file 2/Mpro-texts/32459144.txt
- Additional file 2/Mpro-texts/32461317.txt
- Additional file 2/Mpro-texts/32464367.txt
- Additional file 2/Mpro-texts/32466738.txt
- Additional file 2/Mpro-texts/32469114.txt
- Additional file 2/Mpro-texts/32471205.txt
- Additional file 2/Mpro-texts/32476576.txt
- Additional file 2/Mpro-texts/32476594.txt
- Additional file 2/Mpro-texts/32479865.txt
- Additional file 2/Mpro-texts/32482249.txt
- Additional file 2/Mpro-texts/32485652.txt
- Additional file 2/Mpro-texts/32485894.txt
- Additional file 2/Mpro-texts/32486229.txt
- Additional file 2/Mpro-texts/32488835.txt
- Additional file 2/Mpro-texts/32490889.txt
- Additional file 2/Mpro-texts/32492562.txt
- Additional file 2/Mpro-texts/32495923.txt
- Additional file 2/Mpro-texts/32497257.txt
- Additional file 2/Mpro-texts/32498696.txt
- Additional file 2/Mpro-texts/32511287.txt
- Additional file 2/Mpro-texts/32511289.txt
- Additional file 2/Mpro-texts/32511291.txt
- Additional file 2/Mpro-texts/32511333.txt
- Additional file 2/Mpro-texts/32511346.txt
- Additional file 2/Mpro-texts/32511370.txt
- Additional file 2/Mpro-texts/32511378.txt
- Additional file 2/Mpro-texts/32511383.txt
- Additional file 2/Mpro-texts/32511408.txt
- Additional file 2/Mpro-texts/32512491.txt
- Additional file 2/Mpro-texts/32515561.txt
- Additional file 2/Mpro-texts/32518817.txt
- Additional file 2/Mpro-texts/32520031.txt
- Additional file 2/Mpro-texts/32525548.txt
- Additional file 2/Mpro-texts/32526545.txt
- Additional file 2/Mpro-texts/32530282.txt
- Additional file 2/Mpro-texts/32530284.txt
- Additional file 2/Mpro-texts/32532937.txt
- Additional file 2/Mpro-texts/32534187.txt
- Additional file 2/Mpro-texts/32535080.txt
- Additional file 2/Mpro-texts/32537478.txt
- Additional file 2/Mpro-texts/32537482.txt
- Additional file 2/Mpro-texts/32538276.txt
- Additional file 2/Mpro-texts/32538775.txt
- Additional file 2/Mpro-texts/32539372.txt
- Additional file 2/Mpro-texts/32540603.txt
- Additional file 2/Mpro-texts/32541865.txt
- Additional file 2/Mpro-texts/32543196.txt
- Additional file 2/Mpro-texts/32543892.txt
- Additional file 2/Mpro-texts/32543978.txt
- Additional file 2/Mpro-texts/32544024.txt
- Additional file 2/Mpro-texts/32546446.txt
- Additional file 2/Mpro-texts/32551639.txt
- Additional file 2/Mpro-texts/32552361.txt
- Additional file 2/Mpro-texts/32552534.txt
- Additional file 2/Mpro-texts/32552595.txt
- Additional file 2/Mpro-texts/32555974.txt
- Additional file 2/Mpro-texts/32557405.txt
- Additional file 2/Mpro-texts/32561274.txt
- Additional file 2/Mpro-texts/32562843.txt
- Additional file 2/Mpro-texts/32565603.txt
- Additional file 2/Mpro-texts/32567501.txt
- Additional file 2/Mpro-texts/32567989.txt
- Additional file 2/Mpro-texts/32567995.txt
- Additional file 2/Mpro-texts/32568613.txt
- Additional file 2/Mpro-texts/32568620.txt
- Additional file 2/Mpro-texts/32570882.txt
- Additional file 2/Mpro-texts/32571168.txt
- Additional file 2/Mpro-texts/32571182.txt
- Additional file 2/Mpro-texts/32572383.txt
- Additional file 2/Mpro-texts/32573351.txt
- Additional file 2/Mpro-texts/32574956.txt
- Additional file 2/Mpro-texts/32578982.txt
- Additional file 2/Mpro-texts/32579061.txt
- Additional file 2/Mpro-texts/32579907.txt
- Additional file 2/Mpro-texts/32581217.txt
- Additional file 2/Mpro-texts/32586380.txt
- Additional file 2/Mpro-texts/32592038.txt
- Additional file 2/Mpro-texts/32598985.txt
- Additional file 2/Mpro-texts/32602074.txt
- Additional file 2/Mpro-texts/32605149.txt
- Additional file 2/Mpro-texts/32608329.txt
- Additional file 2/Mpro-texts/32610445.txt
- Additional file 2/Mpro-texts/32611087.txt
- Additional file 2/Mpro-texts/32613637.txt
- Additional file 2/Mpro-texts/32617527.txt
- Additional file 2/Mpro-texts/32617855.txt
- Additional file 2/Mpro-texts/32619162.txt
- Additional file 2/Mpro-texts/32619669.txt
- Additional file 2/Mpro-texts/32621718.txt
- Additional file 2/Mpro-texts/32622411.txt
- Additional file 2/Mpro-texts/32623357.txt
- Additional file 2/Mpro-texts/32623480.txt
- Additional file 2/Mpro-texts/32627689.txt
- Additional file 2/Mpro-texts/32627715.txt
- Additional file 2/Mpro-texts/32637950.txt
- Additional file 2/Mpro-texts/32638628.txt
- Additional file 2/Mpro-texts/32639866.txt
- Additional file 2/Mpro-texts/32641214.txt
- Additional file 2/Mpro-texts/32643410.txt
- Additional file 2/Mpro-texts/32643448.txt
- Additional file 2/Mpro-texts/32643529.txt
- Additional file 2/Mpro-texts/32643550.txt
- Additional file 2/Mpro-texts/32643552.txt
- Additional file 2/Mpro-texts/32646487.txt
- Additional file 2/Mpro-texts/32652001.txt
- Additional file 2/Mpro-texts/32652915.txt
- Additional file 2/Mpro-texts/32653520.txt
- Additional file 2/Mpro-texts/32653646.txt
- Additional file 2/Mpro-texts/32656711.txt
- Additional file 2/Mpro-texts/32656939.txt
- Additional file 2/Mpro-texts/32661494.txt
- Additional file 2/Mpro-texts/32662203.txt
- Additional file 2/Mpro-texts/32662333.txt
- Additional file 2/Mpro-texts/32663362.txt
- Additional file 2/Mpro-texts/32663708.txt
- Additional file 2/Mpro-texts/32664879.txt
- Additional file 2/Mpro-texts/32665645.txt
- Additional file 2/Mpro-texts/32666910.txt
- Additional file 2/Mpro-texts/32668701.txt
- Additional file 2/Mpro-texts/32668803.txt
- Additional file 2/Mpro-texts/32669265.txt
- Additional file 2/Mpro-texts/32672061.txt
- Additional file 2/Mpro-texts/32678588.txt
- Additional file 2/Mpro-texts/32679006.txt
- Additional file 2/Mpro-texts/32679425.txt
- Additional file 2/Mpro-texts/32684114.txt
- Additional file 2/Mpro-texts/32686577.txt
- Additional file 2/Mpro-texts/32686993.txt
- Additional file 2/Mpro-texts/32687345.txt
- Additional file 2/Mpro-texts/32690074.txt
- Additional file 2/Mpro-texts/32690096.txt
- Additional file 2/Mpro-texts/32691005.txt
- Additional file 2/Mpro-texts/32691011.txt
- Additional file 2/Mpro-texts/32691680.txt
- Additional file 2/Mpro-texts/32691697.txt
- Additional file 2/Mpro-texts/32692306.txt
- Additional file 2/Mpro-texts/32696718.txt
- Additional file 2/Mpro-texts/32696772.txt
- Additional file 2/Mpro-texts/32698693.txt
- Additional file 2/Mpro-texts/32701194.txt
- Additional file 2/Mpro-texts/32705942.txt
- Additional file 2/Mpro-texts/32705952.txt
- Additional file 2/Mpro-texts/32705953.txt
- Additional file 2/Mpro-texts/32705962.txt
- Additional file 2/Mpro-texts/32706783.txt
- Additional file 2/Mpro-texts/32709886.txt
- Additional file 2/Mpro-texts/32711596.txt
- Additional file 2/Mpro-texts/32712670.txt
- Additional file 2/Mpro-texts/32715956.txt
- Additional file 2/Mpro-texts/32717117.txt
- Additional file 2/Mpro-texts/32717346.txt
- Additional file 2/Mpro-texts/32718669.txt
- Additional file 2/Mpro-texts/32719454.txt
- Additional file 2/Mpro-texts/32719684.txt
- Additional file 2/Mpro-texts/32719799.txt
- Additional file 2/Mpro-texts/32720571.txt
- Additional file 2/Mpro-texts/32720578.txt
- Additional file 2/Mpro-texts/32720605.txt
- Additional file 2/Mpro-texts/32722574.txt
- Additional file 2/Mpro-texts/32722864.txt
- Additional file 2/Mpro-texts/32725927.txt
- Additional file 2/Mpro-texts/32727876.txt
- Additional file 2/Mpro-texts/32729392.txt
- Additional file 2/Mpro-texts/32730512.txt
- Additional file 2/Mpro-texts/32730844.txt
- Additional file 2/Mpro-texts/32731361.txt
- Additional file 2/Mpro-texts/32734828.txt
- Additional file 2/Mpro-texts/32735799.txt
- Additional file 2/Mpro-texts/32736274.txt
- Additional file 2/Mpro-texts/32737681.txt
- Additional file 2/Mpro-texts/32738306.txt
- Additional file 2/Mpro-texts/32738628.txt
- Additional file 2/Mpro-texts/32738988.txt
- Additional file 2/Mpro-texts/32739908.txt
- Additional file 2/Mpro-texts/32740371.txt
- Additional file 2/Mpro-texts/32741312.txt
- Additional file 2/Mpro-texts/32741313.txt
- Additional file 2/Mpro-texts/32743587.txt
- Additional file 2/Mpro-texts/32744436.txt
- Additional file 2/Mpro-texts/32745548.txt
- Additional file 2/Mpro-texts/32745925.txt
- Additional file 2/Mpro-texts/32746637.txt
- Additional file 2/Mpro-texts/32747425.txt
- Additional file 2/Mpro-texts/32748740.txt
- Additional file 2/Mpro-texts/32748969.txt
- Additional file 2/Mpro-texts/32752938.txt
- Additional file 2/Mpro-texts/32752947.txt
- Additional file 2/Mpro-texts/32757981.txt
- Additional file 2/Mpro-texts/32759267.txt
[truncated: 1,460 more entries]
