# Supplementary material for: Chemical named entity recognition in the texts of scientific publications using the naïve Bayes classifier approach
Source: J Cheminform. 2022 Aug 13;14:55. doi: 10.1186/s13321-022-00633-4 (PMC9375066; doi:10.1186/s13321-022-00633-4)
Supplement: Supplementary file 2 — Additional file 2. The set of text files extracted from NCBI PubMed and relevant to the inhibition of SARS-CoV-2 main protease (Mpro). A set of text files provided in gzip format. [file 13321_2022_633_MOESM2_ESM.zip › Additional file 2/Mpro-texts/32015507.txt]

A pneumonia outbreak associated with a new coronavirus of probable bat origin.
Since the outbreak of severe acute respiratory syndrome (SARS) 18 years ago, a large number of SARS-related coronaviruses (SARSr-CoVs) have been discovered in their natural reservoir host, bats<sup>1-4</sup>. Previous studies have shown that some bat SARSr-CoVs have the potential to infect humans<sup>5-7</sup>. Here we report the identification and characterization of a new coronavirus (2019-nCoV), which caused an epidemic of acute respiratory syndrome in humans in Wuhan, China. The epidemic, which started on 12 December 2019, had caused 2,794 laboratory-confirmed infections including 80 deaths by 26 January 2020. Full-length genome sequences were obtained from five patients at an early stage of the outbreak. The sequences are almost identical and share 79.6% sequence identity to SARS-CoV. Furthermore, we show that 2019-nCoV is 96% identical at the whole-genome level to a bat coronavirus. Pairwise protein sequence analysis of seven conserved non-structural proteins domains show that this virus belongs to the species of SARSr-CoV. In addition, 2019-nCoV virus isolated from the bronchoalveolar lavage fluid of a critically ill patient could be neutralized by sera from several patients. Notably, we confirmed that 2019-nCoV uses the same cell entry receptor-angiotensin converting enzyme II (ACE2)-as SARS-CoV.
