# Supplementary material for: Chemical named entity recognition in the texts of scientific publications using the naïve Bayes classifier approach
Source: J Cheminform. 2022 Aug 13;14:55. doi: 10.1186/s13321-022-00633-4 (PMC9375066; doi:10.1186/s13321-022-00633-4)
Supplement: Supplementary file 2 — Additional file 2. The set of text files extracted from NCBI PubMed and relevant to the inhibition of SARS-CoV-2 main protease (Mpro). A set of text files provided in gzip format. [file 13321_2022_633_MOESM2_ESM.zip › Additional file 2/Mpro-texts/32321856.txt]

Structure-based design of antiviral drug candidates targeting the SARS-CoV-2 main protease.
SARS-CoV-2 (severe acute respiratory syndrome coronavirus 2) is the etiological agent responsible for the global COVID-19 (coronavirus disease 2019) outbreak. The main protease of SARS-CoV-2, M<sup>pro</sup>, is a key enzyme that plays a pivotal role in mediating viral replication and transcription. We designed and synthesized two lead compounds (<b>11a</b> and <b>11b</b>) targeting M<sup>pro</sup> Both exhibited excellent inhibitory activity and potent anti-SARS-CoV-2 infection activity. The x-ray crystal structures of SARS-CoV-2 M<sup>pro</sup> in complex with <b>11a</b> or <b>11b</b>, both determined at a resolution of 1.5 angstroms, showed that the aldehyde groups of <b>11a</b> and <b>11b</b> are covalently bound to cysteine 145 of M<sup>pro</sup> Both compounds showed good pharmacokinetic properties in vivo, and <b>11a</b> also exhibited low toxicity, which suggests that these compounds are promising drug candidates.
