# Supplementary material for: Chemical named entity recognition in the texts of scientific publications using the naïve Bayes classifier approach
Source: J Cheminform. 2022 Aug 13;14:55. doi: 10.1186/s13321-022-00633-4 (PMC9375066; doi:10.1186/s13321-022-00633-4)
Supplement: Supplementary file 2 — Additional file 2. The set of text files extracted from NCBI PubMed and relevant to the inhibition of SARS-CoV-2 main protease (Mpro). A set of text files provided in gzip format. [file 13321_2022_633_MOESM2_ESM.zip › Additional file 2/Mpro-texts/32382072.txt]

Structural basis for the inhibition of SARS-CoV-2 main protease by antineoplastic drug carmofur.
The antineoplastic drug carmofur is shown to inhibit the SARS-CoV-2 main protease (M<sup>pro</sup>). Here, the X-ray crystal structure of M<sup>pro</sup> in complex with carmofur reveals that the carbonyl reactive group of carmofur is covalently bound to catalytic Cys145, whereas its fatty acid tail occupies the hydrophobic S2 subsite. Carmofur inhibits viral replication in cells (EC<sub>50</sub> = 24.30 μM) and is a promising lead compound to develop new antiviral treatment for COVID-19.
