# Supplementary material for: Chemical named entity recognition in the texts of scientific publications using the naïve Bayes classifier approach
Source: J Cheminform. 2022 Aug 13;14:55. doi: 10.1186/s13321-022-00633-4 (PMC9375066; doi:10.1186/s13321-022-00633-4)
Supplement: Supplementary file 2 — Additional file 2. The set of text files extracted from NCBI PubMed and relevant to the inhibition of SARS-CoV-2 main protease (Mpro). A set of text files provided in gzip format. [file 13321_2022_633_MOESM2_ESM.zip › Additional file 2/Mpro-texts/32605149.txt]

Bioactive Indolyl Diketopiperazines from the Marine Derived Endophytic <i>Aspergillus</i> <i>versicolor</i> DY180635.
Four new indolyl diketopiperazines, aspamides A-E (<b>1</b>-<b>4)</b> and two new diketopiperazines, aspamides F-G (<b>5-6</b>), along with 11 known diketopiperazines and intermediates were isolated from the solid culture of <i>Aspergillus</i> <i>versicolor</i>, which is an endophyte with the sea crab (<i>Chiromantes</i> <i>haematocheir</i>). Further chiral high-performance liquid chromatography resolution gave enantiomers (+)- and (-)-<b>4</b>, respectively. The structures and absolute configurations of compounds <b>1</b>-<b>6</b> were determined by the comprehensive analyses of nuclear magnetic resonance (NMR), high-resolution mass spectrometry (HR-MS), and electronic circular dichroism (ECD) calculation. All isolated compounds were selected for the virtual screening on the coronavirus 3-chymoretpsin-like protease (Mpro) of Severe Acute Respiratory Syndrome Coronavirus 2 (SARS-CoV-2), and the docking scores of compounds <b>1</b>-<b>2</b>, <b>5</b>, <b>6</b>, <b>8</b> and <b>17</b> were top among all screened molecules, may be helpful in fighting with Corona Virus Disease-19 (COVID-19) after further studies.
