# Supplementary material for: Chemical named entity recognition in the texts of scientific publications using the naïve Bayes classifier approach
Source: J Cheminform. 2022 Aug 13;14:55. doi: 10.1186/s13321-022-00633-4 (PMC9375066; doi:10.1186/s13321-022-00633-4)
Supplement: Supplementary file 4 — Additional file 4. The set of chemical named entities extracted from the texts relevant to the inhibition of SARS-CoV-2 (Mpro); some filters for CNE filtration are included. Is provided in MS Excel format. [file 13321_2022_633_MOESM4_ESM.xlsx]

## Sheet: Total
Entity	s
cysteine	142
flavonoids	116
N3	107
Hydroxychloroquine	98
Chloroquine	95
ritonavir	88
Quercetin	85
rutin	79
amino acid	78
hydrogen bonds	72
acid	63
ZINC	60
polyphenols	57
amino acids	55
hydrogen bond	53
bond	49
curcumin	48
hydrogen	47
О±-ketoamide	47
Darunavir	45
named	44
saquinavir	43
flavonoid	42
nine	40
dimer	39
HCQ	36
EGCG	35
coumarin	34
DPP4	34
dexamethasone	31
alkaloids	29
oxygen	28
Mesylate	26
Myricetin	26
Vitamin	26
examine	25
cyclic	23
Selenium	23
ribavirin	22
Azithromycin	21
Androgen	20
dihydromyricetin	20
III	20
None	20
polyphenolic	20
Zn	20
Andrographolide	19
baicalein	19
Cys	19
lopinavir/ritonavir	19
oseltamivir	19
Catechin	18
nucleotide	18
ones	18
terpenoids	18
13b	17
amentoflavone	17
atazanavir	17
famotidine	17
luteolin	17
ciprofloxacin	16
coumarins	16
methyltransferase	16
organosulfur	16
О±	16
bonds	15
hesperidin	15
heterocyclic	15
hydroxychloroquine HCQ	15
iron	15
nucleoside	15
testosterone	15
Tipranavir	15
von	15
Withanone	15
FIPV	14
glycyrrhizin	14
kaempferol	14
MXSGD	14
phenolic	14
shikonin	14
Tannins	14
teicoplanin	14
ursolic acid	14
aldehyde	13
atorvastatin	13
carmofur	13
Copper	13
S4	13
salvianolic acid	13
3CL hydrolase	12
biflavonoids	12
Carbon	12
cilostazol	12
cyanidin-3-O-glucoside	12
emetine	12
Glutathionylation	12
imidazole	12
indole	12
PyRx	12
quinoline	12
tertiary	12
carbonyl	11
disulfiram	11
Fluoroquinolones	11
methanolic	11
procyanidin	11
steroids	11
triterpenoids	11
Aspirin	10
chalcone	10
Cholesterol	10
CP	10
Folic Acid	10
gallic acid	10
glutamine	10
glutathione	10
leflunomide	10
resveratrol	10
Secoiridoids	10
Tannic acid	10
Theaflavin	10
О±-ketoamide 13b	10
alanine	9
Apigenin	9
Bepridil	9
dipeptidyl	9
dutasteride	9
Ephedra	9
glycyrrhizic acid	9
GS441524	9
IL-1ОІ	9
Organoids	9
Piperine	9
progesterone	9
PToV 3CL	9
sACE2	9
Suramin	9
Thymoquinone	9
carvacrol	8
cefuroxime	8
dihydroergotamine	8
GLU	8
Glycyrrhiza	8
Ibuprofen	8
IDs	8
Levofloxacin	8
linagliptin	8
LPV/r	8
Melatonin	8
Moxifloxacin	8
N-acetyl-D-glucosamine	8
nucleotides	8
organoselenium	8
oxyanion hole	8
Quinacrine	8
SH2D3C	8
Silibinin	8
tenofovir	8
terpenes	8
tyrosine	8
Viomycin	8
withaferin	8
20-hydroxyecdysone	7
2-E	7
2-Pyridone	7
ADP-Ribose	7
amprenavir	7
arginine	7
ASN	7
berberine	7
Bioflavonoids	7
bradykinin	7
Cefepime	7
Ceftazidime	7
CID	7
Cucurbitacin	7
curb	7
DTBN	7
ephedra-glycyrrhiza	7
FEP	7
flavone	7
geraniin	7
Glucose	7
glycosylated	7
glycosylation	7
Grazoprevir	7
GRL-0920	7
histidine	7
hydrogen-bonding	7
kazinol	7
losartan	7
methanol	7
MPP	7
MTT	7
N720D	7
PTX	7
Rilpivirine	7
Silybin	7
superoxide	7
thiol	7
vanadium	7
Withaferin-A	7
Withanoside	7
ZINC15	7
О±-Ketoamides	7
ОІ	7
4c	6
5h	6
acidic	6
amino-acids	6
androgens	6
anthocyanins	6
arbidol	6
caffeine	6
Candesartan	6
Carnosine	6
CD	6
cordycepin	6
Cyanovirin-N	6
DCP1A	6
diosmin	6
diterpenoids	6
DMF	6
DPP-4	6
DTT	6
epicatechin-3-O-gallate	6
flavonol	6
gallinamide	6
giloy	6
H41	6
HA-HCQ	6
Herbacetin	6
HMP	6
hydrated	6
hydroxyl	6
mn	6
MXSG	6
nicotiflorin	6
Nilotinib	6
nitazoxanide	6
Nitric oxide	6
Phyllanthin	6
polydatin	6
potassium	6
PPC	6
ramipril	6
sACE	6
schiff	6
Sodium	6
stilbenolignan	6
thiazole	6
tomatidine	6
Xanthohumol	6
XBJ	6
ZnO	6
2'-O-ribose methyltransferase	5
Acetoside	5
Adenosine	5
alcohol	5
alkaloid	5
alkyl	5
ALOX5	5
bexarotene	5
budesonide	5
calcium	5
catechins	5
CBD	5
cepharanthine	5
Choline	5
Cinnamon	5
Corticosteroids	5
cyanin	5
dihedral	5
DMSO	5
dobutamine	5
Ebsulfur	5
efavirenz	5
epigallocatechin gallate	5
erylosides	5
Ethacridine	5
ethanol	5
fatty acids	5
Flavonoid glycosides	5
Flavonols	5
fluorogenic	5
gallocatechin gallate	5
GLN	5
glutathionylated	5
glycosides	5
HCoV	5
histidines	5
Isovitexin	5
L4	5
limonoids	5
LPV	5
LTB	5
MEP	5
Methisazone	5
methyl	5
ML188	5
myriad	5
NHP	5
OH	5
ORF7b	5
oxindole	5
oxyanion	5
penciclovir	5
phen	5
phenolics	5
phosphate	5
Piperamides	5
plus lopinavir/ritonavir	5
psoralidin	5
pyrimidine	5
pyrogallol	5
ruxolitinib	5
steroid	5
sulfate	5
sulfur	5
taraxerol	5
Taxifolin	5
THC	5
tinosponone	5
triterpenes	5
Vitexin	5
withanolides	5
Zanamivir	5
zone	5
13b	4
23R	4
2'-O methylation	4
3'-Methoxydaidzin	4
4a	4
4b	4
4o	4
6-Hydroxyondansetron	4
abiraterone	4
acids	4
acteoside	4
adenophora	4
ADP ribose	4
Alkamides	4
alpha-ketoamide	4
amino	4
Aminoglycosides	4
amodiaquine	4
Apixaban	4
ATRA	4
ATZ	4
Auranofin	4
B0	4
benzene	4
benzoxazole	4
betamethasone	4
beta-sitosterol	4
betulinic acid	4
Birinapant	4
bisdemethoxycurcumin	4
calendulaglycoside	4
captopril	4
carboline	4
CBDs	4
Celecoxib	4
cGAMP	4
cinnamtannin	4
Crocin	4
cysteines	4
darunavir-cART	4
dehydrogenase	4
demethoxycurcumin	4
deoxycylindrospermopsin	4
donor	4
drop	4
epicatechin gallate	4
ester	4
ferulic acid	4
Flavan-3-ols	4
Fluoromethyl Ketones	4
glabridin	4
gland	4
GRL-0820	4
hydroxychloroquine sulfate	4
Hydroxyethylamine	4
indole chalcones	4
Isoflavonoids	4
juglone	4
Lamivudine	4
LC-MS	4
Linezolid	4
macrocyclic	4
magnesium	4
Mannitol	4
maslinic acid	4
methyl prednisolone	4
methylophiopogonone	4
Mpro-polyphenol	4
MX1	4
name	4
naphthyl	4
NDQF	4
Nephthea	4
niaziminin	4
niclosamide	4
non-steroidal	4
N-Oxide	4
obeys	4
oleanolic acid	4
ORF7a	4
p18	4
Paromomycin	4
PB2	4
PCB	4
p-doped graphene	4
phenyl	4
piperazine	4
polyphenol	4
pyridine	4
quercetin	4
Quercitrin	4
Quinoa	4
Quinones	4
repaglinide	4
rosuvastatin	4
saponins	4
simvastatin	4
tadalafil	4
Temoporfin	4
terpenoid	4
tetracycline	4
thiolate	4
triclabendazole	4
vanicoside	4
vanillin	4
W3	4
Withanolide	4
wogonin	4
Xa	4
XNT	4
YM155	4
Z	4
ОІ-cyclodextrin	4
10-Hydroxyaloin	3
1-nonadecene	3
2-p-chloro-benzyl-5-3-4-ethly-1-piperazynl propionamido-benzoxazole	3
3CL-Pr	3
3CPs	3
4'-acetamidechalcones	3
4-O-6-galloylglucoside	3
5c	3
5-dihydromonacolin	3
5'-end	3
6О±-OH	3
A7	3
A71	3
AAs	3
acetyl	3
afatinib	3
agathisflavone	3
Aldehydes	3
aliphatic	3
Amikacin	3
Anthraquinolone	3
antipyretic	3
anti-viral	3
apigenin-o-7-glucuronide	3
arachidonic acid	3
ARB	3
Aside	3
AZM	3
benazepril	3
Benzylidenechromanones	3
Berbamine	3
Bioquercetin	3
biscoclaurine	3
bismuth	3
Boc	3
bona fide	3
box	3
brincidofovir	3
C21	3
caffeic acid	3
Calycin	3
carboxamides	3
carboxamides sulfonamide	3
carboxypeptidase	3
catechin gallate	3
CBN	3
CBS	3
CCPEHP	3
cefpiramide	3
ceftaroline fosamil	3
Cembranoid Diterpenes	3
CGAS	3
chalcone-based	3
Chebulagic acid	3
chloride	3
chlorogenic acid	3
chloropyridinyl	3
Chloroquine/ Hydroxychloroquine	3
Cianidanol	3
clarithromycin	3
Conivaptan	3
CoV	3
cryptophycin	3
Cryptoquindoline	3
cyclocurcumin	3
cyclodextrin	3
Cys44	3
cysteine-histidine	3
Cysteine-like	3
Daidzin	3
DB07132	3
delta	3
Denopamine	3
dihydroorotate dehydrogenase	3
diiodohydroxyquinoline	3
disulfide	3
Disulfiram/Ebselen	3
DMO	3
DNIC	3
DNICs	3
donor heterocyclic	3
doxycycline	3
DPPH	3
DTPs	3
DZ1	3
edaravone	3
emtricitabine	3
entecavir	3
epigallocatechin gallate EGCG	3
epoxyazadiradione	3
Ethacrynic acid	3
ethanolic	3
Etravirine	3
Fenoterol	3
FIP	3
FIPV 3CL	3
fluorine	3
formazan	3
G143	3
gallocatechin	3
Ganciclovir	3
GBLE	3
ginkgetin	3
Ginkgo	3
Glu-166	3
glucoside	3
glucuronide	3
hemithioacetal	3
hinokiflavone	3
histamine-induced	3
HY	3
hydrogen peroxide	3
hydrolyzed	3
hydrolyzes	3
Hydroxytuberosone	3
ide	3
iDock	3
indacaterol	3
iodixanol	3
Isavuconazonium	3
Isoquercetin	3
isorhoifolin	3
itraconazole	3
ketoamide	3
Ketone-Based	3
lantadene	3
Lapatinib	3
Larazotide Acetate	3
lenalidomide	3
Leucovorin	3
LF	3
Lopinavir-Ritonavir	3
Lurasidone	3
Macrolide	3
macrolides	3
methionine	3
methylates	3
methylidene-hydrazinecarbothioamide	3
minor	3
Mitoxantrone	3
monolaurin	3
Mozenavir	3
N322	3
NA	3
naphthalene-inhibitor	3
niacin	3
nickel	3
NiRAN	3
nitrile	3
Nitrogen	3
non-nucleoside	3
NZO	3
O6K	3
Olea	3
Olmesartan	3
organoid	3
Oxyacanthine	3
oxytetracycline	3
palmitic	3
papyriflavonol	3
pBthTX-I	3
PepI	3
phenothiazines	3
Phenylethanoid glycosides	3
phytosterols	3
Piper	3
prednisolone	3
PTY-2	3
pyridine N-Oxide	3
quercetrin	3
quinate	3
quinolines	3
quinolizine	3
Rhei	3
Rhizocarpic acid	3
Rimantadine	3
rutinoside	3
salvanolic acid	3
Sciadopitysin	3
SDZ	3
Sesterterpenes	3
sialyl-Lewis	3
stearic	3
sulfonamide	3
Tarloxotinib	3
telbivudine	3
teriflunomide	3
tetracyclic triterpenes	3
tetrodotoxin	3
Theophylline	3
tipiracil	3
Tobramycin	3
triazole	3
Trichosanthis	3
triphosphate	3
tryptophan	3
Tyrosine Alkaloids	3
Vpp	3
Xylopia aethiopica	3
YH-53	3
Z.	3
Z-FA-FMK	3
ZINC07333416	3
О±-Hydrazinophosphonic acid	3
О±-ketoamide-based	3
О±-Rubromycin	3
Оі-Glutamyl-S-allylcysteine	3
ОІ-lactams	3
ОІ-sitosterol	3
11-oxa-dispiro	2
17-octadecynoic acid	2
1-aryl-5-3-azidopropyl indol-4-ones	2
1-naphthalen-1-ylethyl benzamide	2
22-Hydroxyhopan-3-one	2
2-glucoside	2
2'-O-methyltransferase	2
2S	2
2В·M	2
3b	2
3-NO	2
3-O-6-galloylglucoside	2
3'-to-5	2
4-acetamido-3-nitrobenzoic acid	2
4-Amino-N-4-2-	2
4-hydroxyphenyl chroman-4-one	2
4-hydroxyquinolin-2 1H-ones	2
4i	2
4MDS	2
5R7Y	2
5R82	2
5RE6	2
5REX	2
5RFZ	2
6-C-glucoside	2
6-coumaroyl-beta-D-glucoside	2
6-shogaol	2
7-glucoside	2
8-anilinonaphthalene-1-sulfonate	2
8CI	2
9-anilinoacridines	2
A23	2
abacavir	2
Acarbose	2
Acarbose-derived	2
acetonitrile	2
Acetylamino-3-Hydroxy-1-Isobutyl-5-Phenyl-Pentyl-benzamide	2
Acetylene	2
acrylonitrile	2
adenosine triphosphate	2
afzelin	2
aldosterone	2
Alkyl bonds	2
Amazon	2
amine	2
aminoglutethimide	2
amoxicillin	2
anacardic acid	2
anthocyanin-derived	2
apioside	2
aryl hydrocarbon	2
ascorbic acid	2
Asn	2
aspamides	2
aspartate	2
azanitrile	2
Azilsartan	2
Azo imidazole	2
Baidu	2
Baloxavir marboxil	2
Benserazide	2
benzimidazoles	2
Benzoic Acid	2
Berberis	2
betulin	2
Bhumi	2
bicycloproline-containing	2
Bisindolylmaleimide	2
Bis-triazolyl	2
bixin	2
Boeravisterol	2
buspirone	2
butanol	2
C30	2
C300S	2
C33	2
C4	2
caffeic acid phenethyl ester	2
Camphor	2
Canine	2
cannabidiol	2
cannabinoids	2
carbohydrates	2
Carbons	2
carbonyl oxygen	2
carboxylic	2
carboxylic acids	2
carnosic acid	2
CCL4	2
CDD-1713	2
CDD-1714	2
cefoperazone	2
Centaureidin	2
cephalosporin	2
chalcones	2
chebula	2
chlorhexidine	2
chlorhexidine digluconate	2
Cirsiliol	2
Cl2 H2O	2
Cl2H2O	2
corosolic acid	2
COVID-2019	2
crambescidin	2
Cryptospirolepine	2
Cryptotanshinone	2
cucurbitacins	2
cyanidin 3-glucoside	2
Cyanidin-3-p-coumaroyl-rutinoside-5-glucoside	2
cyclic adenosine monophosphate	2
cyclohexanone	2
cyclosporine	2
cymene	2
daidzein	2
DC	2
DCT	2
deacetylnomilin	2
dehydration	2
dehydroepiandrosterone	2
Delphinidin	2
Delphinidin 3-O-beta-D-glucoside	2
demeclocycline	2
diazomethane	2
Dihydroambrettolide	2
dihydrofolate	2
Dihydrostreptomycin	2
dihydroxy dimethoxy flavone	2
diketopiperazines	2
dimethyl sulfoxide	2
diosgenin	2
diosmetin	2
dioxaborole	2
dipyridamole	2
disulfide bond	2
disulfides	2
Don	2
DOX	2
doxorubicin	2
DZ2	2
echinocandin-type	2
efonidipine	2
Enamine	2
EnzyDock	2
Epiafzelechin	2
epicatechin	2
epicatechin-3-O-gallate	2
Epigallocatechin	2
Epigallocatechin-3-gallate	2
Epirubicin	2
equine	2
eravacycline	2
ethyl acetate	2
eugenol	2
ferroquine	2
FH-LPH	2
Fiboflavin	2
flavanone	2
Flavonoid Aglycones	2
flavonoid nicotiflorin	2
flavonoid quercetin	2
flavonoid-rich	2
Fluoxetine hydrochloride	2
FMK	2
furoxan	2
Galaxolide	2
gallocatechin gallate	2
Gao	2
GCG	2
genkwanin-6-C-beta-glucopyranoside	2
Ginkgolic acid	2
Gln192	2
glucoraphanin	2
glucoside	2
glucoside-7-O-О±-L-rhamnoside	2
glucosinolates	2
glucuronide	2
glycerol-8'-vanillic acid ether	2
glycine	2
Glycobismine	2
glycosylated flavonoids	2
guanidine alkaloids	2
H41A	2
H41D	2
H41E	2
halofantrine	2
HCQ-AZTH	2
heterocyclic azole	2
hexadecanoic acid	2
Hispidin	2
HMPs	2
Holyrine	2
Hopeaphenol	2
HPIs	2
Hydrazones	2
hydrolases	2
Hydroxocobalamin	2
hydroxybenzoagte	2
hydroxychloroquine diphosphate	2
hydroxychloroquine-5.573	2
hydroxymetabolites	2
Hyperoside	2
hyphenated	2
ID 5R82	2
III polyketide	2
indole-chloropyridinyl-ester	2
indolo	2
Indolyl Diketopiperazines	2
indomethacin	2
Inophyllum	2
Iopromide	2
Irbesartan	2
isoacteoside	2
isobavachalcone	2
isodihydromyricetin	2
Isoginkgetin	2
Isoindolines	2
Isokaempferide	2
Isopropyl	2
isorhamnetin	2
isorhamnetin-3-O-ОІ-D	2
isosilybin	2
Isoxazole	2
kaempferol 3-O-rutinoside	2
Kaempferol-3-O-rutinoside	2
ketoconazole	2
L455	2
L84SORF-8	2
l-Arginine	2
LASSBio-1945	2
L-Diaminopropanoic Acid	2
Lepidine	2
lercanidipine	2
leucoanthocyanin	2
leukotriene	2
Lig13b	2
like	2
Limon	2
Linezolid	2
lopinavir/ritonavir LPV/r	2
lorazepam	2
Luffa	2
lycorine	2
manidipine 4.8	2
metformin	2
Methide Quinone	2
methyl donor	2
methylation	2
micafungin	2
midst	2
minocycline	2
ML300	2
Mycophenolic acid	2
Mycophenolic acid acyl glucuronide	2
myricitrin	2
N90	2
NADPH	2
Naphthalene-based	2
naphthalimide	2
NB	2
neoandrographolide	2
neoblavaisoflavone	2
NHв‹ЇO	2
niazinin	2
nicotinamide	2
Nimbaflavone	2
Nimbionone	2
Nimocinol	2
Norcantharimide	2
nose	2
Nos-Hcq	2
NОµ	2
obey	2
OH	2
oleic acid	2
omeprazole	2
Oroxylum	2
ortho-vaniline	2
oxazine	2
oxazole-based	2
oxolinic acid	2
P20	2
paliperidone	2
palm	2
pangolins	2
papyrifera	2
parthenolide	2
Pazopanib	2
PHE	2
Phenazine	2
phenolic acids	2
phenols	2
phenyl furoxan	2
Phenylbenzopyrone	2
phosphoramides	2
phosphorus	2
phyto-flavonoid	2
picrocrocin	2
pimozide	2
pipercyclobutanamide	2
Platycodin	2
Platycodon	2
plus	2
Podofilox	2
Polyacylated anthocyanins	2
pomalidomide	2
prasugrel	2
primaquine	2
proanthocyanidin	2
Proanthocyanidins	2
Proteflazid	2
psi-taraxasterol	2
Punigluconin	2
putaminoxin	2
Pyranonigrin	2
pyrazoline	2
pyridine N-oxyde	2
pyridone	2
pyridone-containing	2
pyronaridine	2
QCAMRP	2
quercetin 3'-glucoside	2
quercetin 3-O-glucose	2
quercetin-3-	2
Quercetin-3-O-Neohesperidoside	2
quercetin-3-rutinoside-7-glucoside	2
quinoline 2-phenylcyclopropyl sulfonyl	2
quinone	2
RCL	2
rhamnetin	2
ribose sugar	2
Ridge	2
Rifampicin	2
RPE	2
S-adenosyl methionine	2
safranal	2
S-allyl-cysteine	2
salvianolic acids	2
Sapphire	2
Sapphire-Based	2
saxagliptin	2
Sclareol	2
sesamin	2
sesquiterpenes	2
sildenafil	2
Silver	2
Silychristin	2
sitagliptin	2
sob	2
solanine	2
Spermidine	2
spironolactone	2
SRT1720	2
sterols	2
stigmasterol	2
Stilbene	2
substituted-2-quinolonylacetohydrazides	2
SUD	2
Sufugolix	2
Suramin sodium	2
syringes	2
taxifolin 3-O-О±-arabinopyranose	2
TDZD-8	2
tectoquinone	2
tenofovir-containing	2
Terrestriamide	2
testosterone/progesterone	2
tetracyclines	2
tetrahedral	2
tetrahydrocannabinol	2
tetrahydrocannabinol	2
Tetramic Acid	2
Thiazole-Based	2
thionocarbamates	2
thioridazine	2
thiosemicarbazone	2
thymine-bearing	2
toddacoumaquinone	2
Trans-Dehydrocrotonin	2
triarylchromones	2
triazolo	2
tribuloside	2
Tricarbonyl	2
TRIM4	2
Troxerutin	2
tryptophan-based	2
undecan-1-ol	2
uridine	2
vernolide	2
Vicenin	2
vinyl	2
W5	2
W6	2
Wenbing	2
Withanone-enriched	2
Withanosides	2
Y541CHel	2
Y54C	2
ZBD	2
Z-DEVD-FMK	2
Zinc Oxide	2
Zinc Zn	2
ZINC59378113	2
Zn-	2
ZO-1	2
О±-amyrin	2
О±-Difluoromethyl Ketone	2
О±-glucosidase	2
О±-keto	2
О±-ketoamide	2
О±-ketoamide-11r	2
О±-KI	2
ОІ-Eudesmol	2
Оі-lactam glutamine	2
10-Hydroxyusambarensine	1
10-methoxycamptothecin	1
10-phenanthroline	1
11u	1
12-aa	1
13b О±-ketoamide	1
14b	1
14-deoxy	1
14-deoxy andrographolide AGP4	1
15-oxalate	1
17-hydroxyazadiradione	1
18-Hydroxy-3-epi-alpha-yohimbine	1
18-ОІ-glycyrrhetinic acid	1
19KK0214	1
1-aminoethyl-5.39	1
1-ethanone	1
1H-indol-3-yl-4-methyl-2	1
1-methoxyphaseollidin	1
1-O-beta-D-glucoside	1
1-oxygen	1
1-phenyl-3-pyridin-3-yl-1H-pyrazol-4-yl methylidene benzene-1-sulfonohydrazide	1
1-phenylethyl-5-trifluoromethyl benzamide	1
1-thio-ОІ-d-glucose	1
1-thio-ОІ-d-glucose tetraacetate	1
1В·23-1В·73	1
1В·62-2В·41	1
2.5-diaminobenzophenone	1
20c	1
20cc	1
20-hepacosenoic acid	1
21-3P	1
2-1-aminobenzyl benzimidazole	1
2-2-2-aminoacetyl aminoacetyl amino-3-4-hydroxyphenyl-propanamide	1
2-2-benzofuran-2-carboxamido methyl-5-methoxy-1H-indol-1-yl acetic acid	1
2-3-4 beta-Ecdysone	1
2-3S-3-methyl-1-piperidyl methyl phenyl methyl-6-oxo-1-p-tolyl-4	1
24E	1
2-4-fluorobenzyl-5-nitro-1	1
24-methylcholesta-7-en-3	1
27-hydroxywithanolide	1
2-Abz/Tyr 3-NO	1
2-aminothiophenol	1
2-arm	1
2-chloroacetamido-4-phenylthiazole	1
2-deoxyglucose	1
2E-3-4-dimetilaminophenyl-1-phenyl	1
2E-3-4-flurophenyl-1-phenyl	1
2E-3-4-methoxyphenyl-1-phenyl	1
2E-3-phenyl-1-phenyl	1
2'-Fluoro-2'-deoxycytidine	1
2-hy-droxy-5-methyl-benzyl-idene hydrazinyl-idene	1
2-hydroxyethyl-1-methyl-1H-imidazol-3-ium	1
2-hydroxyprop-2-en-1-one	1
2-morpholinoethan-1-amine	1
2'-O methyltransferase	1
2'-O-methylation	1
2'-O-MT	1
2-oxopyrrolidin-3-yl butan-2-yl amino-3-cyclopropyl-1-oxopropan-2-yl-2-oxopyridin-3-yl carbamate О±-ketoamide	1
2-oxopyrrolidin-3-yl-alaninal Opal	1
2-oxopyrrolidine	1
2-phenylethyl	1
2-propylquinoline	1
2-pyridone-containing	1
2-quinolones	1
2'-trimethoxyflavanone	1
3.8 ОјM-doxorubicin	1
3'-3-methylbut-2-enyl-3'	1
34c	1
35c	1
382-nucleotide	1
3-acetylglycyrrhetinoyl-2-amino-propanol	1
3a-Hydroxy-3	1
3-aminocarbonyl-1-phenylpyridinium	1
3C cysteine	1
3-carene	1
3-chloro-2-2E-2-	1
3CL 3CL	1
3CL cysteine	1
3CL hydrolase-based	1
3CLpro-coumarin	1
3CLpro-glycycoumarin	1
3CLpro-inophyllum	1
3CLpro-oxypeucedanin hydrate	1
3CLpro-Procyanidin	1
3Cpro	1
3-D	1
3-dimethyl-4-1-aminoethyl	1
3-ethylbenzothiazoline-6-sulfonate ABTS	1
3-hydroxy-3-methylglutaryl-CoA	1
3-hydroxy-3'-N-acetylholyrine	1
3-isotheaflavin-3-gallate	1
3-MA	1
3-mercaptoacrylate	1
3-mercaptoacrylonitrile	1
3-methyladenine	1
3-nitro-	1
3-O-ОІ-D	1
3-phenylpropanamide	1
3'-poly	1
4.0.1	1
4.59-log	1
41-126	1
4-2-aminoethyl phenyl-acetic acid	1
4-2E-3-4-ethoxyphenyl-1-phenyl	1
4-3-4-chlorophenylsulfonamido quinoxalin-2-yl amino phenyl acetamide	1
4-4-nitrophenyl-5-pyridin-3-yl-2	1
4889-4907	1
493A	1
4a-1	1
4a-4o	1
4a-l	1
4-aminoquinoline	1
4-arm	1
4b-8	1
4-benzylamino	1
4-bromo-N'-	1
4-chlorophenyl ethylidene hydrazinyl pyridine CCPEHP	1
4d	1
4e	1
4-formyl-2-quinolone	1
4h	1
4-HPR	1
4-hydroxy-3-3-methylbut-2-enyl benzaldehyde	1
4-hydroxy-6-methoxyquinoline-2-carboxylic acid	1
4-hydroxycoumarin	1
4'-hydroxyl	1
4-hydroxyphenyl retinamide 4-HPR	1
4-hydroxyquinoline-2-carboxylic acid	1
4j	1
4-methoxyphenyl benzo	1
4'methylenedioxyflavanone	1
4-methyl-phenol	1
4n	1
4-N-substituted-carbamoyl-methyl piperazin-1yl-chalcone	1
4-oxo-4H-chromene-3-carbaldehyde	1
4-yl	1
586-591	1
59-97	1
5-acetamido-2-methyl-	1
5'-agc-3'/guAAu	1
5'-cap	1
5-chloropyridinyl	1
5-chloropyridinyl indole carboxylate	1
5'-cyclic	1
5-diaminobenzophenonederivatives	1
5F9	1
5'-gUUYCGUc-3	1
5-hydro-7	1
5-methylisoxazol-3-yl carbonyl alanyl-L-valyl-N	1
5-methylisoxazol-3-yl carbonyl alanyl-l-valyl-N~1~-	1
5-methylisoxazol-3-yl carbonyl alanyl-l-valyl-N1-	1
5-oxopiperazine-2-carboxylic acid	1
5R7Z	1
5r80	1
5REB	1
5RGG	1
5-Tricaffeoylquinic acid	1
5-ОІ-glucosyl-7-demethoxy-encecalin	1
61-242	1
6-azauridine	1
6-Cinnamylchrysin	1
6-Deaminosinefungin	1
6e	1
6'-fluoroaristeromycin	1
6-Oxoisoiguesterin	1
6SQS	1
6О±/ОІ-OH	1
79-1683	1
7-chloro-4-aminoquinoline	1
7-deacetyl-7-benzoylgedunin	1
7-Hydroxyaloin	1
7-hydroxyl	1
7-methylguanosine	1
7-neohesperidoside	1
8-aminoquinoline	1
A	1
A352S	1
A72	1
A72 canine	1
A-93.9	1
AA-AA	1
ABTS	1
acacetin	1
Acanthoside-122.21	1
acetamide	1
acetamide PAAPA chalcone	1
acetamide PAAPE chalcones	1
acetamide PAAPF	1
acetamide PAAPM	1
acetaminophen	1
acetate	1
acetate-CoA	1
acetone	1
acetoxylation	1
acetyl	1
Acetylated	1
acetylcholinesterase	1
acetylursolic acid	1
acid methyl ester	1
acid-base	1
acid-hydroxychloroquine	1
acidic amino acid	1
acidic amino acids	1
acid-Schiff	1
acridinedione	1
acridinediones	1
acridone alkaloid 5-hydroxynoracronycine	1
acrylamide	1
acrylamides	1
acyl	1
acyl halides	1
acylated	1
acylated tetraprenyltoluquinol glycoside	1
acyloxymethyl ketone	1
Acyloxymethyl Ketones	1
Adeflavin	1
ADENINE	1
adenosine triphosphatase	1
adenosylhomocysteinase	1
adlumidine	1
Adolphe	1
Adonitol	1
ADP-ribose-1вЂі-phosphatase	1
ADP-ribosylation	1
Afib	1
afzelechin	1
aglycone	1
aglyconic	1
AGP3	1
AHSYB	1
Aiphanol	1
Ala285	1
Alazmi	1
Alcian	1
aldehyde carbon	1
aldehyde oxygen	1
alkaline	1
alkaloids 10-Hydroxyusambarensine	1
alkylating	1
allopurinol	1
allyl	1
allyl disulfide	1
allyl isothiocyanate	1
allyl trisulfide	1
alogliptin	1
alpha-	1
alpha-2a	1
AlphaFold	1
alpha-mannosidase	1
alpha-pinene	1
alpha-terpineol	1
Alprazolam	1
ALP-SGPT-SGOT-malondialdehyde MDA	1
Alsalme	1
Amentoflavone-182.92	1
AMG	1
AMI	1
amide	1
amide bond	1
amide hydrogen-deuterium	1
amide Nitrogen	1
amide 's nitrogens	1
amidst	1
Amikacin-M	1
amino acid AA	1
amino acid CYS240	1
amino acid thiolate	1
amino benzimidazole	1
aminoacid	1
aminoglycosides Neomycin	1
aminomethyl coumarin	1
aminomethyl-2-methyl-	1
aminothioureas	1
ammonium thiocyanate	1
amobarbital	1
amoxicillin-5.0	1
amphotericin	1
amrubicin	1
and	1
Andrographidine	1
andrographolide glycoside	1
Andrographolides	1
Andro-NBD	1
Androsterone-H	1
anethole	1
angucylines	1
anhydrides	1
anhydrosafflor	1
Anhydrotuberosin	1
anhydrous	1
anhydrous FeCl	1
Anolignans	1
anthocyanidins	1
Anthocyanin	1
anthraquinones	1
anti-histamine	1
anti-HIV-drug-phyto-flavonoid	1
aphthous-like	1
apigenin-6-C-glucoside	1
apigenin-6-C-glucosyl7-O-glucoside	1
Apigenin-7.3	1
apigenin-7-O-glucoside	1
apo	1
aporphine alkaloids	1
apratoxin	1
arachidonic	1
arbidol ARB	1
arbutin	1
Arjunglucoside-I-7.88	1
Arjunic Acid	1
artemisinin-thymoquinone	1
aryl	1
aryl amide	1
aryl amide/aryl sulfonamide	1
aryl sulfonamide	1
arylchromones	1
Aryldialkylphosphatase	1
Arylketone	1
arylnitrile oxides	1
ascorbate peroxidase	1
ASN295	1
aspartate fluoromethyl ketone	1
aspartate/asparagine	1
aspirin atorvastatin	1
AstraZeneca	1
Atazanavir ATZ	1
avarol	1
AVLQSGFR	1
azanitriles	1
azetidin-2-one	1
azetidin-2-one-3	1
azithromycin AZM	1
azithromycin AZTH	1
azithromycin-the	1
azo-azomethine	1
azo-imidazole	1
azole	1
AZTH	1
b01	1
b02	1
B05	1
B0AT1	1
BAME	1
Bamifylline	1
Baraphenazine	1
bardoxolone-8.78	1
barnidipine	1
BD07132	1
BDBM93239	1
bent	1
benzaldehyde	1
benzamide	1
Benzamides	1
benzimidazole	1
benzisoselenazol-3 2H-one	1
benzisothiazolinones	1
benzo	1
benzodiazepine alkaloids cyclopenins	1
benzofuran	1
benzofused	1
benzoic ester	1
Benzophenone	1
benzopurpurin-4B	1
benzothiazole	1
benzothiazoles	1
benzothiazolyl ketone	1
benzotriazole-indole	1
benzoyl uridine	1
Benzyl Benzoate	1
Benzyl Cinnamate	1
Benzyl Salicylate	1
beta-carboline	1
beta-chlorogenin	1
beta-lactam	1
beta-mannoside	1
betulinic	1
bianthraquinone	1
bicylogermecrene	1
biflavanoids	1
biflavones	1
biflavonoids amentoflavone	1
bilirubin	1
bioflavones	1
bioflavonoid	1
bipyridine	1
bis	1
bis 2-	1
bis 2-hydroxyphenyl methylene hydrazide	1
bis indole Schiff	1
bis indole-based Schiff	1
bisabolane-type sesquiterpenoid	1
Bis-andrographolide	1
bisavenanthramides	1
biscoclaurine alkaloid	1
Bisimidazole	1
bisisoquinoline alkaloid	1
bismuthene	1
Bisoctrizole	1
bisulfite	1
b-lactams	1
bleomycin-induced	1
Boeravinone	1
bometolol	1
boron	1
bortezomib	1
BPH	1
bromo	1
bromoindole	1
bromotheophylline	1
bromotyrosines	1
broussoflavonol	1
BUDE	1
butane	1
butenafine hydrochloride	1
butenolide	1
Butenolides	1
butyl	1
Butylated hydroxyanisole BHA	1
butylbenzoyl uridine	1
butyrolactone	1
butyrolactones	1
C11	1
C111S	1
C18	1
C35	1
C6	1
caffeic acid phenyl ester	1
Calanolide	1
calendoflavoside	1
Calophyllolide-8.3	1
C-alpha	1
canagliflozin	1
cannabinoids CBDs	1
cannabisin	1
Carbocyanine	1
carbohydrate	1
carbon О±	1
carbonic anhydrases	1
carbonyl carbon	1
carbonylated	1
carboplatin	1
carboxamide	1
carboxylesterase	1
carboxyl-terminal hydrolase-2	1
carboxy-terminal hydrolase	1
Carinol	1
Carnosol	1
carotenoids	1
Carvedilol	1
catechin	1
catechin gallate	1
catechin-3-O-gallate	1
catechin-7-o-gallate	1
catechu	1
CDC	1
CDI-45205	1
CDR	1
Cefazolin	1
Ceftazidime-6.36	1
cefuroxime axetil	1
Cefuroxime pivoxetil	1
cell-based	1
cetylpyridinium chloride	1
CFDA	1
Chebulic acid	1
chlorinated isoxazole	1
Chloro	1
Chlorobutanol	1
chloroform	1
chlorogenin	1
chloromethyl	1
chlorophenyl	1
Chloroquin	1
chloroquine CHL	1
chloroquine sulfate	1
chloroquinone	1
chlorotetracycline	1
Chou 's	1
Chrysoeriol-7-O-ОІ-D-glucuronopyranoside	1
Chrysophanein	1
ciclesonide	1
cidofovir	1
Cineol	1
cinnamoyl chloride	1
ciprofloxacin-chalcone	1
citrinamide	1
citronellol	1
clemizole	1
Clocortolone	1
Clofazimine	1
cobalt III	1
colchicine	1
coline	1
compounds-ОІ-amyrin	1
copper bipyridine	1
Cordycepin 's	1
coumarate	1
coumarin glycosides	1
coumarine	1
CoV2-PLpro	1
CPT	1
cumin	1
Cuminum cyminum	1
curcumin	1
Cyanidin	1
cyanidin3-glucoside	1
cyanidin-3-O-glucoside epigallocatechin gallate	1
cyanine	1
cyanodelphin	1
CyCD	1
cyclic amides	1
cyclic dinucleotide cGAMP	1
Cyclic Glutamine	1
cyclic nucleotide	1
cyclic-GMP-AMP	1
cyclo L-histidyl-L-histidyl	1
Cyclocytidine hydrochloride anti-viral	1
cycloeucalenol	1
cyclohexenone	1
cyclohexyl	1
cyclohexylmethyl	1
cyclooxygenase	1
cyclooxygenase-2	1
Cyclopenin	1
cyclopentylmethyl	1
cyclopropanation	1
cylindrospermopsin	1
cymene	1
Cys141	1
cyst	1
cystein	1
cysteine Cys44	1
cysteine hydrolase	1
cysteine sulphur	1
cysteinyl leukotriene	1
cytarabine	1
cytidine triphosphate	1
CОІ	1
D38	1
Dabigatran	1
Daphnetin	1
Darifenacin	1
Darunavir	1
darunavir amprenavir ritonavir atazanavir	1
darunavir/cobicistat	1
darunavir-7.5	1
dasatinib	1
DB09102	1
DCA DMax	1
DDP4	1
deacetylnimninene	1
de-ADP ribosylating	1
deamidate	1
deamidated	1
DehydroglyasperinC-8.7	1
delavirdine	1
Delta-Oleanolic acid	1
demethoxyguiaflavine	1
Demethyloleuropein DMO	1
Dexasone	1
D-glucoside	1
diad	1
diallyl sulfide	1
Diaryl	1
Diarylheptanoid	1
diazole	1
Diazomethane DZM	1
diclazuril	1
dicumarol	1
Didanosine	1
Di-ethyl-ether	1
diferuloylmethane	1
Digitoxigenin	1
diglucoside	1
Dihydro oleuropein	1
Dihydroarcyriarubin	1
dihydrochalcones	1
dihydrochromone	1
dihydroergotoxine	1
dihydrogracilin	1
dihydro-orotate	1
dihydrotanshinone	1
diiodohydroxyquinoline 's	1
Dimes	1
dimethyl	1
Dimethyl sulfoxide DMSO	1
dimethylcarbamohydrazonothioic acid	1
dimethylformamide/triethylamine	1
dimethylfumarate	1
dimethylsiloxane iPDMS	1
DINC	1
Dinitrosyl iron	1
Dinoprost-tromethamine	1
dinucleotide	1
dione	1
dioxolane oxygen	1
dioxolo pyran-5-carboxamide	1
dipeptidyl О±	1
diphenyl ester	1
diselenide	1
disubstituted pyrazoles	1
diterpene	1
diterpenes	1
dithiazone	1
d-limonene	1
D-Mannitol	1
DMAP	1
DMC	1
DMol	1
DMO-M	1
DMPD	1
donor furoxan	1
donor Schiff	1
dopamine	1
DOST	1
Doxo	1
Doxo-9.89	1
doxorubicin Doxo	1
doxycycline DOX	1
D-pyran-glycuronate butyl ester	1
D-Sorbitol	1
dyphylline	1
DZM	1
Echinacoside	1
echinocandins	1
EGC	1
eluxadoline	1
Emetine-8.7	1
emindole	1
enalapril	1
eosin	1
epiafzelechin	1
Epic	1
epicatechin	1
epi-catechin gallate	1
epicatechin gallate-8.5	1
epicatechingallate	1
epigallocatechin EGC	1
epigallocatechin-3-gallate EGCG	1
epigallocatechin-3-gallate EGCG	1
epigallocatechin-3-O-gallate EGCG	1
eplerenone	1
epoxide	1
Eprosartan	1
ergosterol	1
ervoside	1
Erythromycin	1
estradiol	1
ethan-1-ol	1
eth-oxy quinoline-4-carboxyl-ate	1
ethyl 2-2-	1
ethyl biscoumacetate	1
ethyl ester-8.42	1
ethyl iso-allocholate	1
ethylacetate	1
ethyl-acetate	1
ethylmaleimide	1
etoposide	1
eudesmol	1
evogliptin	1
F3O	1
fate	1
fatty acid	1
FDN143262	1
Feng	1
FiO2	1
flat	1
flavan	1
flavan-3-ol aglycones	1
Flavin Adenine Dinucleotide	1
flavipiravir	1
flavolignan	1
flavones	1
flavonoid quercetin-based	1
flavonoids isorhamnetin	1
flavonoids polydatin	1
flavonoids Quercetin	1
flavonol glycoside	1
flavonol glycosides	1
Fluconazole	1
fluorinated methyl ketone	1
fluoromethylketones FMK	1
Flutamide	1
Fluticasone Propionate	1
Folium	1
formylation	1
Forsythiae	1
forsythiaside	1
fosfomycin	1
fullerene-steroid	1
furan	1
furane	1
fusidic acid	1
G9	1
galactosyl	1
gallate	1
gallocatechin-3-gallate	1
gallocatechin-3-O-gallate GCG	1
gallotannin	1
gallotannins tannic acid	1
galloylation	1
galloylquercetin	1
galloy-ОІ-D-glucose	1
Gamma-glutamyl	1
gefitinib	1
gemcitabine	1
gemfibrozil	1
Gentamycin	1
geraniin 's	1
Geraniol	1
gingerketophenol	1
ginkgol alcohol	1
ginkgolic acids	1
Ginkgolide	1
ginnalin	1
ginsenosides	1
gitoxin	1
GKGDFRI	1
glibenclamide	1
glimepiride	1
glipizide	1
Gln-189	1
GLN19	1
Gln191	1
Gln493	1
Gln521	1
glucogallin	1
glucopyranosyl-andrographolide	1
glucopyrasoiuronic acid	1
glucosidase	1
glucosides	1
glucosinolate	1
glucosyl	1
glucuronidase	1
glutamate-cysteine	1
Glutamic acid	1
glutamine Gln	1
glutathione peroxidase	1
Gly	1
Gly143	1
GLY15	1
GLY302	1
Gly353	1
glyceryl 2-linolenate	1
glycolipid	1
glycophorins	1
glycoside	1
glycoside rutin	1
glycosidic	1
glycyrol	1
glycyrrhetinic acid	1
glycyrrhizin-containing	1
Gnetofuran	1
Gnididin-9.2	1
Gnididin-9.20	1
graphene	1
Grifoni	1
GRL-0496	1
GRL-1720	1
GTP-nucleotide	1
Guaiol	1
guanine N7-methyltransferase	1
guanine-N7 methyltransferase	1
guanosine triphosphate	1
H2	1
halocarbenoid	1
Harvoni	1
HBD	1
HCoV-229E	1
hCoVs	1
HDOCK	1
hederagenin	1
Hematoxylin	1
hemiacetal	1
hemicyanine fluorophore	1
Hemisulphate	1
henolic	1
heptad	1
heptapeptide	1
heraclenol	1
heterocyclic chalcone-based	1
hetero-tetramer	1
HEX	1
hexa	1
hexabrominated	1
hexacosane	1
hexadecnoic acid-6.9	1
hexadecyl-ferulate	1
Hid41	1
hinokiflavove	1
hinokinin	1
hinokiol	1
hirsutenone	1
His235	1
histamine H2	1
'Hits	1
hole	1
HQC	1
hydrazinecarbothioamide	1
hydrazone	1
hydrazone-pyridine	1
hydrazonoyl chlorides	1
hydrids	1
hydrocortisone	1
Hydrocortisone DB00741	1
hydrogen donor	1
Hydrogen-bond	1
hydrogen-bonded	1
hydrogen-bonds	1
hydrogenolysis	1
hydrolase	1
hydrolyzes bradykinin	1
hydrolyzing	1
hydroperoxide-	1
hydrosaline	1
hydroxy chloroquine HCQ	1
hydroxybenzoic acid	1
Hydroxy-benzoic acid	1
Hydroxychlorochine	1
Hydroxychloroquin	1
hydroxy-chloroquine	1
hydroxychloroquine HYC	1
hydroxychloroquine-3C-like	1
hydroxychloroquine-5.47	1
hydroxychloroquinone	1
hydroxychroloquine	1
hydroxyl 3-methylbut-2-enyl	1
hydroxylumisterols	1
hydroxymethyl	1
hydroxymethylketone	1
hydroxyquinoline	1
hydroxyvitamin	1
hydroxyxhloroquine	1
Hyoscyamine	1
hypoxoside	1
HYWWT	1
I04-1	1
Ibuprofen-Mpro	1
icosapent ethyl	1
ID 6ZSL	1
IgA	1
IHC	1
II/III	1
III dimer	1
III phosphatidylinositol	1
II-III	1
IL6R	1
ilimaquinone	1
imidazole carbaximide	1
imidazole-His41	1
imidazoles	1
Imiglitazar	1
indazole-alkaloid	1
indole chalcone	1
Indole Chloropyridinyl Ester	1
indole thiosemicarbazone	1
indoleamine	1
indole-chalcones	1
indolent	1
indoline	1
indoximod	1
Inoxanthone	1
ionophore quercetin	1
Irinotecan	1
irinotecan-8.40	1
iron III	1
iron-porphyrin	1
Isavuconazonium triazole	1
isoaspartic	1
Isoboldine	1
Isochaphoside	1
isochlorogenic acid	1
isocoumarins	1
Isocucurbitacin	1
isocyperol	1
isoleucine	1
isoquinoline	1
isoquinoline Оґ-carboline	1
isoquinolino-piperidine	1
IUI	1
jezonofol	1
Kaempferia	1
kaempferitrin	1
Kaempferol 3-O-rutinoside flavonoid	1
Kaempferol 3-O-ОІ-rutinoside	1
kaempferol-3-O-rutinoside nicotiflorin	1
kaempferol-3-robinobioside	1
Kaempferol-3-rutinoside	1
Kamalachalcone	1
kanamycin	1
ketoamide	1
ketone	1
ketones	1
L	1
labetalol	1
L-amino-acids	1
Laninamivir	1
Laninamivir octanoate	1
lanosterol 14О±-demethylase	1
Larazotide AT1001	1
LASSBio	1
LBD	1
LC/MS	1
Leflunomide/teriflunomide	1
Leptinidine	1
Leucine	1
Leuconicine	1
leucopelargonidin	1
leucyl-tRNA	1
levofloxacin-two	1
levothyroxine	1
Lewis	1
LGA	1
Licochalcone	1
licochalcone-D	1
LIGPLOT	1
ligustrazine	1
like cysteine	1
limonin	1
Linalool	1
Lisinopril	1
log	1
Lopinavir/ritonavir LPV	1
Loprazolam	1
LPH	1
L-rhamnopyranoside	1
Lucenin	1
Luliconazole	1
Lupenone-7.7	1
Lupeol-8.6	1
luteolin-7-O-glucoside	1
Luteolin-7-O-glucuronide	1
luteoline-7-rutinoside	1
Lye	1
Lys417	1
[truncated: 651 more rows]

## Sheet: PubChem_found
Entity	N
cysteine	142
Hydroxychloroquine	98
chloroquine	95
ritonavir	88
Quercetin	85
rutin	79
zinc	60
curcumin	48
hydrogen	47
Darunavir	45
saquinavir	43
nine	40
dimer	39
HCQ	36
EGCG	35
coumarin	34
dexamethasone	31
oxygen	28
Mesylate	26
Myricetin	26
Selenium	23
ribavirin	22
Azithromycin	21
Androgen	20
dihydromyricetin	20
polyphenolic	20
Zn	20
Andrographolide	19
baicalein	19
Cys	19
oseltamivir	19
Catechin	18
13b	17
amentoflavone	17
atazanavir	17
famotidine	17
luteolin	17
ciprofloxacin	16
coumarins	16
hesperidin	15
iron	15
testosterone	15
Tipranavir	15
Withanone	15
glycyrrhizin	14
kaempferol	14
shikonin	14
Tannins	14
teicoplanin	14
ursolic acid	14
aldehyde	13
atorvastatin	13
carmofur	13
Copper	13
S4	13
salvianolic acid	13
Carbon	12
cilostazol	12
cyanidin-3-O-glucoside	12
emetine	12
imidazole	12
indole	12
quinoline	12
disulfiram	11
procyanidin	11
triterpenoids	11
Aspirin	10
chalcone	10
Cholesterol	10
Folic Acid	10
gallic acid	10
glutamine	10
glutathione	10
leflunomide	10
resveratrol	10
Tannic acid	10
Theaflavin	10
alanine	9
Apigenin	9
Bepridil	9
dutasteride	9
glycyrrhizic acid	9
GS441524	9
Piperine	9
progesterone	9
Suramin	9
Thymoquinone	9
carvacrol	8
cefuroxime	8
dihydroergotamine	8
GLU	8
Glycyrrhiza	8
Ibuprofen	8
Levofloxacin	8
linagliptin	8
Melatonin	8
Moxifloxacin	8
N-acetyl-D-glucosamine	8
Quinacrine	8
Silibinin	8
tenofovir	8
tyrosine	8
Viomycin	8
20-hydroxyecdysone	7
2-Pyridone	7
ADP-Ribose	7
amprenavir	7
arginine	7
ASN	7
berberine	7
bradykinin	7
Cefepime	7
Ceftazidime	7
FEP	7
flavone	7
geraniin	7
Glucose	7
Grazoprevir	7
histidine	7
losartan	7
methanol	7
MTT	7
Rilpivirine	7
Silybin	7
superoxide	7
vanadium	7
Withaferin-A	7
ZINC15	7
arbidol	6
caffeine	6
Candesartan	6
Carnosine	6
CD	6
cordycepin	6
diosmin	6
DMF	6
DTT	6
flavonol	6
H41	6
Herbacetin	6
HMP	6
mn	6
nicotiflorin	6
Nilotinib	6
nitazoxanide	6
Nitric oxide	6
Phyllanthin	6
polydatin	6
potassium	6
ramipril	6
Sodium	6
thiazole	6
tomatidine	6
Xanthohumol	6
XBJ	6
ZnO	6
epicatechin-3-O-gallate	6
Acetoside	5
Adenosine	5
alcohol	5
bexarotene	5
budesonide	5
calcium	5
catechins	5
CBD	5
cepharanthine	5
Choline	5
cyanin	5
DMSO	5
dobutamine	5
efavirenz	5
epigallocatechin gallate	5
Ethacridine	5
ethanol	5
fatty acids	5
Flavonols	5
GLN	5
glycosides	5
Isovitexin	5
L4	5
LPV	5
LTB	5
Methisazone	5
methyl	5
ML188	5
OH	5
oxindole	5
penciclovir	5
phen	5
phosphate	5
psoralidin	5
pyrimidine	5
pyrogallol	5
ruxolitinib	5
sulfate	5
sulfur	5
taraxerol	5
Taxifolin	5
THC	5
tinosponone	5
Vitexin	5
Zanamivir	5
zone	5
gallocatechin gallate	5
23R	4
3'-Methoxydaidzin	4
4a	4
6-Hydroxyondansetron	4
abiraterone	4
acteoside	4
ADP ribose	4
amino	4
amodiaquine	4
Apixaban	4
ATRA	4
Auranofin	4
B0	4
benzene	4
benzoxazole	4
betamethasone	4
beta-sitosterol	4
betulinic acid	4
Birinapant	4
bisdemethoxycurcumin	4
captopril	4
Celecoxib	4
cGAMP	4
Crocin	4
demethoxycurcumin	4
deoxycylindrospermopsin	4
epicatechin gallate	4
ferulic acid	4
glabridin	4
hydroxychloroquine sulfate	4
Hydroxyethylamine	4
juglone	4
Lamivudine	4
magnesium	4
Mannitol	4
maslinic acid	4
name	4
niaziminin	4
niclosamide	4
oleanolic acid	4
Paromomycin	4
phenyl	4
piperazine	4
pyridine	4
Quercitrin	4
repaglinide	4
rosuvastatin	4
saponins	4
simvastatin	4
tadalafil	4
Temoporfin	4
tetracycline	4
triclabendazole	4
vanillin	4
Withanolide	4
wogonin	4
Xa	4
YM155	4
Linezolid	4
quercetin	4
10-Hydroxyaloin	3
1-nonadecene	3
5c	3
afatinib	3
agathisflavone	3
Amikacin	3
Anthraquinolone	3
arachidonic acid	3
ARB	3
AZM	3
benazepril	3
Berbamine	3
Bioquercetin	3
bismuth	3
brincidofovir	3
C21	3
caffeic acid	3
Calycin	3
catechin gallate	3
cefpiramide	3
ceftaroline fosamil	3
Chebulagic acid	3
chloride	3
chlorogenic acid	3
Cianidanol	3
clarithromycin	3
Conivaptan	3
cryptophycin	3
cyclocurcumin	3
cyclodextrin	3
Daidzin	3
DB07132	3
Denopamine	3
diiodohydroxyquinoline	3
disulfide	3
DMO	3
doxycycline	3
DTPs	3
DZ1	3
edaravone	3
emtricitabine	3
entecavir	3
epoxyazadiradione	3
Ethacrynic acid	3
Etravirine	3
Fenoterol	3
FIP	3
fluorine	3
formazan	3
Ganciclovir	3
ginkgetin	3
glucuronide	3
hinokiflavone	3
HY	3
hydrogen peroxide	3
hydrolyzed	3
Hydroxytuberosone	3
indacaterol	3
iodixanol	3
Isavuconazonium	3
Isoquercetin	3
isorhoifolin	3
itraconazole	3
Lapatinib	3
Larazotide Acetate	3
lenalidomide	3
Leucovorin	3
LF	3
Lopinavir-Ritonavir	3
Lurasidone	3
methionine	3
Mitoxantrone	3
monolaurin	3
Mozenavir	3
N322	3
niacin	3
nickel	3
NiRAN	3
nitrile	3
Nitrogen	3
NZO	3
O6K	3
Olmesartan	3
Oxyacanthine	3
oxytetracycline	3
phytosterols	3
Piper	3
prednisolone	3
pyridine N-Oxide	3
quercetrin	3
quinate	3
quinolizine	3
Rhizocarpic acid	3
Rimantadine	3
Sciadopitysin	3
SDZ	3
Tarloxotinib	3
telbivudine	3
teriflunomide	3
tetrodotoxin	3
Theophylline	3
tipiracil	3
Tobramycin	3
triazole	3
triphosphate	3
tryptophan	3
YH-53	3
Z-FA-FMK	3
acetyl	3
CoV	3
gallocatechin	3
glucoside	3
ketoamide	3
NA	3
rutinoside	3
17-octadecynoic acid	2
3b	2
4-acetamido-3-nitrobenzoic acid	2
4i	2
4MDS	2
6-shogaol	2
8-anilinonaphthalene-1-sulfonate	2
A23	2
abacavir	2
Acarbose	2
acetonitrile	2
Acetylene	2
acrylonitrile	2
adenosine triphosphate	2
afzelin	2
aldosterone	2
aminoglutethimide	2
amoxicillin	2
anacardic acid	2
apioside	2
ascorbic acid	2
aspartate	2
Azilsartan	2
Baloxavir marboxil	2
Benserazide	2
Benzoic Acid	2
betulin	2
Bis-triazolyl	2
bixin	2
buspirone	2
butanol	2
C30	2
C33	2
caffeic acid phenethyl ester	2
Camphor	2
cannabidiol	2
cannabinoids	2
carnosic acid	2
CCL4	2
CDD-1713	2
CDD-1714	2
cefoperazone	2
Centaureidin	2
cephalosporin	2
chlorhexidine	2
chlorhexidine digluconate	2
Cirsiliol	2
corosolic acid	2
Cryptospirolepine	2
Cryptotanshinone	2
cucurbitacins	2
cyanidin 3-glucoside	2
cyclic adenosine monophosphate	2
cyclohexanone	2
cyclosporine	2
daidzein	2
DC	2
deacetylnomilin	2
dehydroepiandrosterone	2
Delphinidin	2
Delphinidin 3-O-beta-D-glucoside	2
demeclocycline	2
diazomethane	2
Dihydroambrettolide	2
dihydrofolate	2
Dihydrostreptomycin	2
dimethyl sulfoxide	2
diosgenin	2
diosmetin	2
dioxaborole	2
dipyridamole	2
Don	2
DOX	2
doxorubicin	2
DZ2	2
efonidipine	2
Enamine	2
Epiafzelechin	2
epicatechin	2
epicatechin-3-O-gallate	2
Epigallocatechin	2
Epigallocatechin-3-gallate	2
Epirubicin	2
eravacycline	2
ether	2
ethyl acetate	2
eugenol	2
ferroquine	2
Fiboflavin	2
flavanone	2
Fluoxetine hydrochloride	2
FMK	2
Galaxolide	2
gallocatechin gallate	2
Gao	2
GCG	2
Ginkgolic acid	2
glucoraphanin	2
glucoside	2
glycine	2
halofantrine	2
hexadecanoic acid	2
Hispidin	2
Hopeaphenol	2
Hydroxocobalamin	2
hydroxychloroquine diphosphate	2
Hyperoside	2
indomethacin	2
Iopromide	2
Irbesartan	2
isoacteoside	2
isobavachalcone	2
Isoginkgetin	2
Isokaempferide	2
isorhamnetin	2
isosilybin	2
Isoxazole	2
Kaempferol-3-O-rutinoside	2
ketoconazole	2
L455	2
l-Arginine	2
Lepidine	2
lercanidipine	2
Linezolid	2
lorazepam	2
lycorine	2
metformin	2
micafungin	2
minocycline	2
ML300	2
Mycophenolic acid	2
Mycophenolic acid acyl glucuronide	2
myricitrin	2
NADPH	2
naphthalimide	2
NB	2
neoandrographolide	2
niazinin	2
nicotinamide	2
Nimbaflavone	2
Nimbionone	2
Nimocinol	2
oleic acid	2
omeprazole	2
oxazine	2
oxolinic acid	2
paliperidone	2
parthenolide	2
Pazopanib	2
PHE	2
Phenazine	2
phenols	2
phosphorus	2
picrocrocin	2
pimozide	2
Podofilox	2
pomalidomide	2
prasugrel	2
primaquine	2
proanthocyanidin	2
Proanthocyanidins	2
psi-taraxasterol	2
Punigluconin	2
putaminoxin	2
pyronaridine	2
quercetin 3'-glucoside	2
Quercetin-3-O-Neohesperidoside	2
quercetin-3-rutinoside-7-glucoside	2
quinone	2
RCL	2
rhamnetin	2
Rifampicin	2
RPE	2
S-adenosyl methionine	2
safranal	2
S-allyl-cysteine	2
saxagliptin	2
Sclareol	2
sesamin	2
sesquiterpenes	2
sildenafil	2
Silver	2
Silychristin	2
sitagliptin	2
solanine	2
Spermidine	2
spironolactone	2
SRT1720	2
stigmasterol	2
Stilbene	2
SUD	2
Sufugolix	2
sugar	2
Suramin sodium	2
TDZD-8	2
tectoquinone	2
Terrestriamide	2
tetrahydrocannabinol	2
Tetramic Acid	2
thioridazine	2
thiosemicarbazone	2
toddacoumaquinone	2
Trans-Dehydrocrotonin	2
tribuloside	2
Troxerutin	2
undecan-1-ol	2
uridine	2
vernolide	2
Vicenin	2
vinyl	2
W6	2
ZBD	2
Z-DEVD-FMK	2
Zinc Oxide	2
Asn	2
cymene	2
glucuronide	2
OH	2
tetrahydrocannabinol	2
10-Hydroxyusambarensine	1
10-methoxycamptothecin	1
11u	1
17-hydroxyazadiradione	1
18-Hydroxy-3-epi-alpha-yohimbine	1
1-methoxyphaseollidin	1
20c	1
2-3-4 beta-Ecdysone	1
24E	1
2-aminothiophenol	1
2-deoxyglucose	1
2'-Fluoro-2'-deoxycytidine	1
2-morpholinoethan-1-amine	1
2-oxopyrrolidine	1
2-propylquinoline	1
34c	1
35c	1
3-carene	1
3-hydroxy-3-methylglutaryl-CoA	1
3-MA	1
3-mercaptoacrylonitrile	1
3-methyladenine	1
3-nitro-	1
4-aminoquinoline	1
4-HPR	1
4-hydroxy-6-methoxyquinoline-2-carboxylic acid	1
4-hydroxycoumarin	1
4-hydroxyquinoline-2-carboxylic acid	1
4-methyl-phenol	1
4-oxo-4H-chromene-3-carbaldehyde	1
5-oxopiperazine-2-carboxylic acid	1
6-azauridine	1
6-Cinnamylchrysin	1
6-Deaminosinefungin	1
6e	1
6'-fluoroaristeromycin	1
6-Oxoisoiguesterin	1
7-chloro-4-aminoquinoline	1
7-deacetyl-7-benzoylgedunin	1
7-Hydroxyaloin	1
7-methylguanosine	1
8-aminoquinoline	1
A72	1
ABTS	1
acacetin	1
acetamide	1
acetaminophen	1
acetate	1
acetone	1
acetylursolic acid	1
acid methyl ester	1
acridinedione	1
acrylamide	1
ADENINE	1
adlumidine	1
Adonitol	1
aglycone	1
Aiphanol	1
allopurinol	1
allyl disulfide	1
allyl isothiocyanate	1
allyl trisulfide	1
alogliptin	1
alpha-pinene	1
alpha-terpineol	1
Alprazolam	1
AMG	1
AMI	1
aminomethyl coumarin	1
ammonium thiocyanate	1
amobarbital	1
amphotericin	1
amrubicin	1
anethole	1
Anhydrotuberosin	1
anthocyanidins	1
Anthocyanin	1
apigenin-6-C-glucoside	1
apigenin-7-O-glucoside	1
arbutin	1
Arjunic Acid	1
avarol	1
azetidin-2-one	1
azole	1
b01	1
b02	1
B05	1
BAME	1
Bamifylline	1
barnidipine	1
BDBM93239	1
benzaldehyde	1
benzamide	1
benzimidazole	1
benzofuran	1
Benzophenone	1
benzothiazole	1
Benzyl Benzoate	1
Benzyl Cinnamate	1
Benzyl Salicylate	1
beta-carboline	1
beta-chlorogenin	1
beta-lactam	1
bianthraquinone	1
bilirubin	1
bioflavonoid	1
bipyridine	1
bis	1
Bisimidazole	1
Bisoctrizole	1
bisulfite	1
bometolol	1
boron	1
bortezomib	1
BPH	1
bromo	1
bromoindole	1
bromotheophylline	1
butenafine hydrochloride	1
butenolide	1
Butenolides	1
butyrolactone	1
C18	1
C35	1
C6	1
caffeic acid phenyl ester	1
Calanolide	1
calendoflavoside	1
canagliflozin	1
Carbocyanine	1
carboplatin	1
Carinol	1
Carnosol	1
Carvedilol	1
catechin-7-o-gallate	1
catechu	1
CDC	1
Cefazolin	1
cefuroxime axetil	1
Cefuroxime pivoxetil	1
cetylpyridinium chloride	1
Chebulic acid	1
Chloro	1
Chlorobutanol	1
chloroform	1
chlorogenin	1
Chloroquin	1
chloroquine sulfate	1
chloroquinone	1
chlorotetracycline	1
Chrysophanein	1
ciclesonide	1
cidofovir	1
Cineol	1
cinnamoyl chloride	1
citronellol	1
clemizole	1
Clocortolone	1
Clofazimine	1
colchicine	1
coumarine	1
Cyanidin	1
cyanine	1
cyanodelphin	1
cyclohexenone	1
cyclohexyl	1
cyclohexylmethyl	1
Cyclopenin	1
cyclopentylmethyl	1
cymene	1
cystein	1
cysteinyl leukotriene	1
cytarabine	1
cytidine triphosphate	1
D38	1
Dabigatran	1
Daphnetin	1
Darifenacin	1
dasatinib	1
DB09102	1
delavirdine	1
Delta-Oleanolic acid	1
demethoxyguiaflavine	1
Dexasone	1
diad	1
diallyl sulfide	1
Diaryl	1
diazole	1
diclazuril	1
dicumarol	1
Didanosine	1
diferuloylmethane	1
Digitoxigenin	1
dihydrochromone	1
dihydroergotoxine	1
dihydrotanshinone	1
dimethyl	1
Dinoprost-tromethamine	1
diselenide	1
d-limonene	1
D-Mannitol	1
DMAP	1
DMPD	1
dopamine	1
Doxo	1
D-Sorbitol	1
dyphylline	1
Echinacoside	1
EGC	1
eluxadoline	1
enalapril	1
eosin	1
Epic	1
eplerenone	1
Eprosartan	1
ergosterol	1
ervoside	1
Erythromycin	1
estradiol	1
ethyl biscoumacetate	1
ethyl iso-allocholate	1
ethylacetate	1
ethyl-acetate	1
etoposide	1
evogliptin	1
flavan	1
Flavin Adenine Dinucleotide	1
flavonol glycoside	1
Fluconazole	1
Flutamide	1
Fluticasone Propionate	1
forsythiaside	1
fosfomycin	1
furan	1
furane	1
fusidic acid	1
gallocatechin-3-gallate	1
gallotannin	1
gefitinib	1
gemcitabine	1
gemfibrozil	1
Gentamycin	1
Geraniol	1
ginkgolic acids	1
ginsenosides	1
gitoxin	1
glibenclamide	1
glimepiride	1
glipizide	1
glucogallin	1
glucosides	1
glutamate-cysteine	1
Glutamic acid	1
Gly	1
glyceryl 2-linolenate	1
glycyrol	1
glycyrrhetinic acid	1
graphene	1
GRL-0496	1
Guaiol	1
guanosine triphosphate	1
H2	1
Harvoni	1
HBD	1
hederagenin	1
Hematoxylin	1
hemiacetal	1
heraclenol	1
HEX	1
hexa	1
hexacosane	1
hinokinin	1
hinokiol	1
hirsutenone	1
histamine H2	1
HQC	1
hydrazinecarbothioamide	1
hydrocortisone	1
Hyoscyamine	1
hypoxoside	1
icosapent ethyl	1
IHC	1
ilimaquinone	1
Imiglitazar	1
indoleamine	1
indoline	1
indoximod	1
Inoxanthone	1
Irinotecan	1
Isoboldine	1
isochlorogenic acid	1
isocoumarins	1
isocyperol	1
isoleucine	1
isoquinoline	1
jezonofol	1
kaempferitrin	1
kaempferol-3-robinobioside	1
Kaempferol-3-rutinoside	1
kanamycin	1
ketoamide	1
labetalol	1
Laninamivir	1
Laninamivir octanoate	1
Leptinidine	1
Leucine	1
leucopelargonidin	1
levothyroxine	1
Lewis	1
LGA	1
licochalcone-D	1
ligustrazine	1
limonin	1
Linalool	1
Lisinopril	1
Loprazolam	1
Luliconazole	1
luteolin-7-O-glucoside	1
Luteolin-7-O-glucuronide	1
Lye	1
macrocyclic lactone	1
manganese	1
margolonone	1
mefloquine	1
Meglumine	1
Meloxicam	1
MeOH	1
mercuric chloride	1
Meropenem	1
mesoridazine	1
meta-chloroperoxybenzoic acid	1
Metaquine	1
methoxy	1
methyl bromide	1
methyl linoleate	1
methylbenzhydrylamine hydrochloride	1
methylene	1
Methylgallate	1
methylprednisolone	1
miconazole	1
mid	1
midostaurin	1
mine	1
Moexipril	1
Myricetin 3-Rutinoside	1
N-acetyl cysteine	1
N-acetyl glucosamine	1
N-acetyl-cysteine	1
NaCl	1
NAD	1
NADH	1
nadide	1
naproxen	1
natamycin	1
Nebivolol	1
nefazodone	1
neodiosmin	1
neohesperidin	1
niacinamide	1
nifurtimox	1
nikethamide	1
Nimesulide	1
nitrite	1
NMP	1
nordihydroguaiaretic acid	1
NS1	1
nupharidine	1
octacosanol	1
Octreotide	1
o-cymene	1
oleanane	1
ondansetron	1
o-phenylenediamine	1
ornidazole	1
Oroxindin	1
oseltamivir carboxylic acid	1
oxacillin	1
oxane	1
oxime	1
Palladium	1
Palmatine	1
paracetamol	1
Paroxetine	1
PB	1
p-coumaric acid	1
PDTC	1
pentagalloyl glucose	1
pentapeptide	1
Peonidin 3-O-glucoside	1
Peramivir	1
petroleum ether	1
phenalene	1
phenazinium chloride	1
phenol	1
phenylmercuric acetate	1
phenylpropene	1
phlorizin	1
Phloroglucinol	1
Phosphatidylserine	1
phosphoramide	1
Phthalocyanine	1
physostigmine	1
Phytonadione	1
piceatannol	1
piceid	1
Pinocembrin	1
Pinokalant	1
Pinostrobin	1
piperizine	1
Piroxicam	1
podophyllotoxin	1
posaconazole	1
potassium chloride	1
povidone-iodine	1
Pranlukast	1
procyanidins	1
propargyl	1
propylene glycol	1
protocatechuic acid	1
puerarin	1
pyrazine	1
Pyrazines	1
pyrazolone	1
pyridin	1
pyridinone	1
pyridinyl	1
pyridyl	1
pyrimidinetrione	1
pyrimidone	1
pyrone	1
pyrrole	1
pyrrolidine	1
Quercetin 3-beta-D-glucoside	1
Quercetin 3-Rhamnoside	1
Quercetin-3-D-xyloside	1
Quercetin-3-O-rhamnoside	1
quercetin-3-rhamnoside	1
quinazoline	1
quinolone	1
quinoxaline	1
R188	1
raloxifene hydrochloride	1
Retinoic Acid	1
rhein	1
ribavirine	1
riboflavin	1
Risperidone	1
rivaroxaban	1
robustaflavone	1
Rolitetracycline	1
rosmarinic acid	1
RSV	1
Rutamarin	1
S46	1
salicylamide	1
salicylic acid	1
salicylic aldehyde	1
saquayamycin	1
saquinavir mesylate	1
Sarafloxacin	1
saxalin	1
secoisolariciresinol	1
sennoside	1
serotonin	1
sesaminol	1
sesamolin	1
sesamolinol	1
sitosterol	1
S-nitroso-N-acetylpenicillamine	1
SOD	1
sodium chloride	1
sodium ethoxide	1
Sotetsuflavone	1
speciophylline	1
spirostan	1
spongothymidine	1
spongouridine	1
squalene	1
stagonolide	1
Stallimycin	1
sterol	1
strychnoflavine	1
Succinyl sulfathiazole	1
sulfide	1
sulfinpyrazone	1
Sulfonamides	1
sulfonic acid	1
sulforidazine	1
sunitinib	1
Talampicillin	1
Talniflumate	1
Tamaridone	1
tanespimycin	1
tanshinone	1
taraxasterol	1
telithromycin	1
Telmisartan	1
temsirolimus	1
teniposide	1
terbutaline	1
terpene	1
Terpineol	1
tetrahydropalmatine	1
tetrahydropyran	1
tetrandrine	1
tetrazolium	1
Theaflavin 3-gallate	1
Theaflavin-3-O-gallate	1
Thiabendazole	1
thiadiazole	1
thiazolidinedione	1
thioester	1
thioflavonol	1
thiophen	1
thiophene	1
thiopurine	1
threonine	1
thromboxane	1
Tinosporinone	1
Tirilazad	1
Tizanidine HCl	1
tjipanazole	1
Tofacitinib	1
Trametinib	1
tranylcypromine hydrochloride	1
triacontane	1
triamcinolone acetonide	1
Triazavirin	1
troglitazone	1
Trolox	1
Trovafloxacin	1
tryptanthrin	1
tryptanthrine	1
TX	1
TYR	1
U0P	1
uracil	1
Uridine triphosphate	1
uridine-monophosphate	1
Ursane	1
Usnic acid	1
uzarin	1
valinomycin	1
Valsartan	1
vancomycin	1
vanillic acid	1
vasicolinone	1
verbascoside	1
Vicenin-2	1
vinylsulfone	1
Violanthin	1
viridiflorene	1
vitamin B12	1
vitexilactone	1
voriconazole	1
W30	1
W32	1
W56	1
xanosporic acid	1
Xanthene	1
Xanthorrhizol	1
xylopic acid	1
Y41	1
zidovudine	1
zinc sulfate monohydrate	1
ZINC12562757	1
ZINC2092396	1
ZINC2094304	1
ZINC2094526	1
ZINC32960814	1
ZINC33173588	1
ziprasidone	1
3-phenylpropanamide	1
afzelechin	1
apo	1
butane	1
catechin	1
catechin gallate	1
curcumin	1
cycloeucalenol	1
D-glucoside	1
dione	1
epiafzelechin	1
epicatechin	1
ethylmaleimide	1
gallate	1
hexadecyl-ferulate	1
hydroxybenzoic acid	1
Hydroxy-benzoic acid	1
IgA	1
LBD	1
log	1
N	1
neohesperidoside	1
nitroaniline	1
O	1
octadecadienamide	1
Pinoresinol	1
ritonavir	1
Rutin	1
shikonin	1
taxifolin	1
trione	1
	4374

## Sheet: Manual_found
Entity	N
flavonoids	116
N3	107
polyphenols	57
flavonoid	42
lopinavir/ritonavir	19
terpenoids	18
organosulfur	16
hydroxychloroquine HCQ	15
MXSGD	14
biflavonoids	12
carbonyl	11
Fluoroquinolones	11
methanolic	11
Secoiridoids	10
dipeptidyl	9
LPV/r	8
organoselenium	8
terpenes	8
withaferin	8
Bioflavonoids	7
Cucurbitacin	7
DTBN	7
ephedra-glycyrrhiza	7
GRL-0920	7
kazinol	7
MPP	7
PTX	7
thiol	7
Withanoside	7
anthocyanins	6
Cyanovirin-N	6
diterpenoids	6
gallinamide	6
giloy	6
HA-HCQ	6
hydroxyl	6
MXSG	6
PPC	6
stilbenolignan	6
2'-O-ribose methyltransferase	5
Cinnamon	5
Ebsulfur	5
erylosides	5
Flavonoid glycosides	5
histidines	5
limonoids	5
MEP	5
NHP	5
oxyanion	5
phenolics	5
Piperamides	5
triterpenes	5
withanolides	5
2'-O methylation	4
Alkamides	4
alpha-ketoamide	4
Aminoglycosides	4
ATZ	4
calendulaglycoside	4
carboline	4
CBDs	4
cinnamtannin	4
cysteines	4
Flavan-3-ols	4
Fluoromethyl Ketones	4
GRL-0820	4
indole chalcones	4
Isoflavonoids	4
methyl prednisolone	4
methylophiopogonone	4
naphthyl	4
NDQF	4
N-Oxide	4
PB2	4
PCB	4
p-doped graphene	4
polyphenol	4
Quinones	4
terpenoid	4
thiolate	4
vanicoside	4
2-p-chloro-benzyl-5-3-4-ethly-1-piperazynl propionamido-benzoxazole	3
3CPs	3
4'-acetamidechalcones	3
4-O-6-galloylglucoside	3
5-dihydromonacolin	3
A7	3
A71	3
Aldehydes	3
apigenin-o-7-glucuronide	3
Aside	3
Benzylidenechromanones	3
biscoclaurine	3
carboxamides	3
carboxamides sulfonamide	3
carboxypeptidase	3
CBN	3
CCPEHP	3
Cembranoid Diterpenes	3
chloropyridinyl	3
Chloroquine/ Hydroxychloroquine	3
Cryptoquindoline	3
cysteine-histidine	3
dihydroorotate dehydrogenase	3
Disulfiram/Ebselen	3
DNIC	3
DNICs	3
DPPH	3
epigallocatechin gallate EGCG	3
lantadene	3
methylidene-hydrazinecarbothioamide	3
papyriflavonol	3
pBthTX-I	3
phenothiazines	3
Phenylethanoid glycosides	3
quinolines	3
salvanolic acid	3
Sesterterpenes	3
sulfonamide	3
tetracyclic triterpenes	3
ZINC07333416	3
1-aryl-5-3-azidopropyl indol-4-ones	2
22-Hydroxyhopan-3-one	2
2-glucoside	2
2'-O-methyltransferase	2
3-O-6-galloylglucoside	2
4-hydroxyphenyl chroman-4-one	2
4-hydroxyquinolin-2 1H-ones	2
6-C-glucoside	2
6-coumaroyl-beta-D-glucoside	2
7-glucoside	2
8CI	2
9-anilinoacridines	2
aryl hydrocarbon	2
aspamides	2
azanitrile	2
Azo imidazole	2
benzimidazoles	2
Bisindolylmaleimide	2
Boeravisterol	2
carbohydrates	2
Carbons	2
carbonyl oxygen	2
carboxylic acids	2
chalcones	2
Cl2 H2O	2
Cl2H2O	2
crambescidin	2
Cyanidin-3-p-coumaroyl-rutinoside-5-glucoside	2
dihydroxy dimethoxy flavone	2
diketopiperazines	2
FH-LPH	2
Flavonoid Aglycones	2
flavonoid nicotiflorin	2
flavonoid quercetin	2
furoxan	2
genkwanin-6-C-beta-glucopyranoside	2
glucosinolates	2
glycerol-8'-vanillic acid ether	2
Glycobismine	2
glycosylated flavonoids	2
HCQ-AZTH	2
heterocyclic azole	2
HMPs	2
Holyrine	2
Hydrazones	2
hydrolases	2
indole-chloropyridinyl-ester	2
Indolyl Diketopiperazines	2
Inophyllum	2
isodihydromyricetin	2
Isoindolines	2
kaempferol 3-O-rutinoside	2
L-Diaminopropanoic Acid	2
leucoanthocyanin	2
leukotriene	2
Limon	2
lopinavir/ritonavir LPV/r	2
manidipine 4.8	2
Methide Quinone	2
neoblavaisoflavone	2
Norcantharimide	2
Oroxylum	2
ortho-vaniline	2
phenolic acids	2
phenyl furoxan	2
Phenylbenzopyrone	2
phosphoramides	2
pipercyclobutanamide	2
Platycodin	2
Polyacylated anthocyanins	2
Proteflazid	2
Pyranonigrin	2
pyrazoline	2
pyridine N-oxyde	2
pyridone	2
quercetin 3-O-glucose	2
quinoline 2-phenylcyclopropyl sulfonyl	2
salvianolic acids	2
sterols	2
testosterone/progesterone	2
thionocarbamates	2
triarylchromones	2
Tricarbonyl	2
Withanosides	2
ZINC59378113	2
1-naphthalen-1-ylethyl benzamide	2
Acetylamino-3-Hydroxy-1-Isobutyl-5-Phenyl-Pentyl-benzamide	2
hydroxybenzoagte	2
substituted-2-quinolonylacetohydrazides	2
Darunavir	1
10-phenanthroline	1
12-aa	1
132-147	1
14b	1
15-oxalate	1
1-O-beta-D-glucoside	1
1-phenyl-3-pyridin-3-yl-1H-pyrazol-4-yl methylidene benzene-1-sulfonohydrazide	1
2.5-diaminobenzophenone	1
20-hepacosenoic acid	1
2-1-aminobenzyl benzimidazole	1
2-2-2-aminoacetyl aminoacetyl amino-3-4-hydroxyphenyl-propanamide	1
2-2-benzofuran-2-carboxamido methyl-5-methoxy-1H-indol-1-yl acetic acid	1
2-3S-3-methyl-1-piperidyl methyl phenyl methyl-6-oxo-1-p-tolyl-4	1
27-hydroxywithanolide	1
2-chloroacetamido-4-phenylthiazole	1
2E-3-4-dimetilaminophenyl-1-phenyl	1
2E-3-4-flurophenyl-1-phenyl	1
2E-3-4-methoxyphenyl-1-phenyl	1
2E-3-phenyl-1-phenyl	1
2-hydroxyethyl-1-methyl-1H-imidazol-3-ium	1
2-phenylethyl	1
2-quinolones	1
2'-trimethoxyflavanone	1
3-acetylglycyrrhetinoyl-2-amino-propanol	1
3-aminocarbonyl-1-phenylpyridinium	1
3-dimethyl-4-1-aminoethyl	1
3-ethylbenzothiazoline-6-sulfonate ABTS	1
3-hydroxy-3'-N-acetylholyrine	1
3-isotheaflavin-3-gallate	1
3-mercaptoacrylate	1
4-2-aminoethyl phenyl-acetic acid	1
4-2E-3-4-ethoxyphenyl-1-phenyl	1
4-3-4-chlorophenylsulfonamido quinoxalin-2-yl amino phenyl acetamide	1
4-4-nitrophenyl-5-pyridin-3-yl-2	1
4a-1	1
4a-4o	1
4a-l	1
4-arm	1
4b-8	1
4-chlorophenyl ethylidene hydrazinyl pyridine CCPEHP	1
4d	1
4e	1
4-formyl-2-quinolone	1
4h	1
4-hydroxy-3-3-methylbut-2-enyl benzaldehyde	1
4-hydroxyphenyl retinamide 4-HPR	1
4j	1
4-methoxyphenyl benzo	1
4'methylenedioxyflavanone	1
4n	1
4-N-substituted-carbamoyl-methyl piperazin-1yl-chalcone	1
5-chloropyridinyl	1
5-chloropyridinyl indole carboxylate	1
5-diaminobenzophenonederivatives	1
5-methylisoxazol-3-yl carbonyl alanyl-L-valyl-N	1
5-methylisoxazol-3-yl carbonyl alanyl-l-valyl-N~1~-	1
5-methylisoxazol-3-yl carbonyl alanyl-l-valyl-N1-	1
5-Tricaffeoylquinic acid	1
7-neohesperidoside	1
acetamide PAAPA chalcone	1
acetamide PAAPE chalcones	1
acetamide PAAPF	1
acetamide PAAPM	1
acid-hydroxychloroquine	1
acridone alkaloid 5-hydroxynoracronycine	1
acrylamides	1
acyl halides	1
acylated tetraprenyltoluquinol glycoside	1
acyloxymethyl ketone	1
Acyloxymethyl Ketones	1
Adeflavin	1
aldehyde carbon	1
aldehyde oxygen	1
alkaline	1
alkaloids 10-Hydroxyusambarensine	1
amide Nitrogen	1
amide 's nitrogens	1
Amikacin-M	1
aminothioureas	1
amoxicillin-5.0	1
Andrographidine	1
andrographolide glycoside	1
Andrographolides	1
Andro-NBD	1
Androsterone-H	1
angucylines	1
anhydrides	1
anhydrosafflor	1
anhydrous FeCl	1
Anolignans	1
anthraquinones	1
apigenin-6-C-glucosyl7-O-glucoside	1
aporphine alkaloids	1
apratoxin	1
arbidol ARB	1
artemisinin-thymoquinone	1
aryl sulfonamide	1
arylchromones	1
Aryldialkylphosphatase	1
Arylketone	1
arylnitrile oxides	1
ascorbate peroxidase	1
aspartate fluoromethyl ketone	1
aspartate/asparagine	1
Atazanavir ATZ	1
azanitriles	1
azetidin-2-one-3	1
azithromycin AZM	1
azithromycin AZTH	1
azo-azomethine	1
azo-imidazole	1
AZTH	1
Baraphenazine	1
BD07132	1
Benzamides	1
benzisoselenazol-3 2H-one	1
benzisothiazolinones	1
benzoic ester	1
benzopurpurin-4B	1
benzothiazoles	1
benzothiazolyl ketone	1
benzoyl uridine	1
bicylogermecrene	1
biflavanoids	1
biflavones	1
bioflavones	1
Bis-andrographolide	1
bisavenanthramides	1
bismuthene	1
b-lactams	1
Boeravinone	1
bromotyrosines	1
broussoflavonol	1
Butylated hydroxyanisole BHA	1
butyrolactones	1
Calophyllolide-8.3	1
cannabinoids CBDs	1
cannabisin	1
carbohydrate	1
carbonyl carbon	1
carboxamide	1
carboxylesterase	1
carotenoids	1
CDI-45205	1
chlorinated isoxazole	1
chloroquine CHL	1
ciprofloxacin-chalcone	1
citrinamide	1
cobalt III	1
coline	1
copper bipyridine	1
coumarin glycosides	1
CPT	1
cyanidin3-glucoside	1
cyanidin-3-O-glucoside epigallocatechin gallate	1
cyclic amides	1
Cyclic Glutamine	1
cyclo L-histidyl-L-histidyl	1
cylindrospermopsin	1
darunavir/cobicistat	1
deacetylnimninene	1
Diarylheptanoid	1
Diazomethane DZM	1
Di-ethyl-ether	1
Dihydro oleuropein	1
Dihydroarcyriarubin	1
dihydrochalcones	1
dihydrogracilin	1
Dimethyl sulfoxide DMSO	1
dimethylcarbamohydrazonothioic acid	1
dimethylfumarate	1
dioxolane oxygen	1
diphenyl ester	1
disubstituted pyrazoles	1
diterpene	1
diterpenes	1
dithiazone	1
DMC	1
doxorubicin Doxo	1
doxycycline DOX	1
DZM	1
echinocandins	1
emindole	1
epi-catechin gallate	1
epicatechingallate	1
epigallocatechin-3-gallate EGCG	1
epoxide	1
eudesmol	1
flavan-3-ol aglycones	1
flavipiravir	1
flavones	1
fluoromethylketones FMK	1
galloylquercetin	1
gingerketophenol	1
GKGDFRI	1
glucosinolate	1
glutamine Gln	1
glycoside rutin	1
Gnetofuran	1
GRL-1720	1
Hemisulphate	1
hinokiflavove	1
hydrazone	1
hydrazone-pyridine	1
hydrazonoyl chlorides	1
Hydrocortisone DB00741	1
hydroxy chloroquine HCQ	1
Hydroxychlorochine	1
Hydroxychloroquin	1
hydroxy-chloroquine	1
hydroxychloroquine HYC	1
hydroxychloroquinone	1
hydroxychroloquine	1
hydroxyl 3-methylbut-2-enyl	1
hydroxymethylketone	1
hydroxyquinoline	1
hydroxyxhloroquine	1
HYWWT	1
II/III	1
II-III	1
imidazole carbaximide	1
imidazoles	1
indole chalcone	1
Indole Chloropyridinyl Ester	1
indole thiosemicarbazone	1
indole-chalcones	1
ionophore quercetin	1
Isocucurbitacin	1
isoquinolino-piperidine	1
Kaempferol 3-O-rutinoside flavonoid	1
kaempferol-3-O-rutinoside nicotiflorin	1
Kamalachalcone	1
Larazotide AT1001	1
Leflunomide/teriflunomide	1
Leuconicine	1
Licochalcone	1
Lopinavir/ritonavir LPV	1
Lucenin	1
luteoline-7-rutinoside	1
maslinic acids	1
mataquine	1
methide quinone dexamethasone	1
methide quinones	1
methide-quinone	1
methoxyphenols	1
methyl amentoflavone	1
methyl palminoleate	1
methyl rosamarinate	1
methylebselenoxide	1
methylene hydroxy sulphonic acid	1
methylene pyrimidine-2 1H-trione	1
methylenediimino bis	1
mezonavir	1
moromycin	1
Myricetin-3-O-rutinosid	1
naphthalen-1-yl ethyl benzamide	1
naphthoquinones	1
nephthoside monoacetate	1
N-feruloyl tyramine dimer	1
nigellicine-thymoquinone	1
Nisoxteine	1
Norcantharimides	1
Nucleosides	1
oligopyrimidine	1
oligo-pyrimidine	1
orthoquinone	1
Osteosaponin-I SAP8	1
oxidiazoles	1
Oxyguttiferone	1
pelargonidin3-glucoside	1
peroxysulfenic acid	1
phenol-imine	1
phenylalanine Phe	1
phenylazanediyl	1
phenylpropanoid	1
phenylpropanoids	1
phenylpropene	1
phospho-guanine	1
Pinocembrin	1
piperizine	1
polyhydroxylated	1
puerarin	1
pyramidal	1
pyrimidin-11	1
quinoxaline	1
rivaroxaban	1
rosmarinic acid	1
rubranoside	1
sitosterol	1
SOD	1
stagonolide	1
Syrigaresinol	1
testosterone/ progesterone	1
thiols	1
thione	1
tolylselenyl quercetin	1
	1407

## Sheet: Filters
Filters
and
as
so
ester
sugar
acid
one
&
[
{
*
.
,
$
%
entity starts from"-", ",", "." etc.
entity ends with "-", ",", "." etc.
Encode error
