# Supplementary material for: Chemical named entity recognition in the texts of scientific publications using the naïve Bayes classifier approach
Source: J Cheminform. 2022 Aug 13;14:55. doi: 10.1186/s13321-022-00633-4 (PMC9375066; doi:10.1186/s13321-022-00633-4)
Supplement: Supplementary file 5 — Additional file 5. The SDF files created from CNEMDNER for 5-fold cross validation. A set of SDF files provided in gzip format. The results of naïve-Bayes CNER calculated for 5-fold cross validation using CHEMDNER, each file in CSV format. The results of CNER for the Sars-CoV-2 Mpro set. [file 13321_2022_633_MOESM5_ESM.zip]

Archive with 19 entries (16 files):
- Additional file 5/
- Additional file 5/CHEMDNER-5-PARTS/
- Additional file 5/CHEMDNER-5-PARTS/CHEMDNER_5.sdf
- Additional file 5/CHEMDNER-5-PARTS/CHEMDNER_1.sdf
- Additional file 5/CHEMDNER-5-PARTS/CHEMDNER_2.sdf
- Additional file 5/CHEMDNER-5-PARTS/CHEMDNER_3.sdf
- Additional file 5/CHEMDNER-5-PARTS/CHEMDNER_4.sdf
- Additional file 5/5-fold-results/
- Additional file 5/5-fold-results/CHEMDNER_2 (1and3-5)-token.CSV
- Additional file 5/5-fold-results/CHEMDNER_2 (1and3-5)-class.CSV
- Additional file 5/5-fold-results/CHEMDNER_3 (1-2and4-5)-token.CSV
- Additional file 5/5-fold-results/CHEMDNER_3 (1-2and4-5)-class.CSV
- Additional file 5/5-fold-results/CHEMDNER_4 (1-3and5)-id-token.CSV
- Additional file 5/5-fold-results/CHEMDNER_4 (1-3and5)-id-class.CSV
- Additional file 5/5-fold-results/CHEMDNER_1 (2-5)-token.CSV
- Additional file 5/5-fold-results/CHEMDNER_1 (2-5)-class.CSV
- Additional file 5/5-fold-results/CHEMDNER_5 (1-4)-id-class.CSV
- Additional file 5/5-fold-results/CHEMDNER_5 (1-4)-id-token.csv
- Additional file 5/MproSW_results_1.csv
