# Supplementary material for: Chemical named entity recognition in the texts of scientific publications using the naïve Bayes classifier approach
Source: J Cheminform. 2022 Aug 13;14:55. doi: 10.1186/s13321-022-00633-4 (PMC9375066; doi:10.1186/s13321-022-00633-4)
Supplement: Supplementary file 5 — Additional file 5. The SDF files created from CNEMDNER for 5-fold cross validation. A set of SDF files provided in gzip format. The results of naïve-Bayes CNER calculated for 5-fold cross validation using CHEMDNER, each file in CSV format. The results of CNER for the Sars-CoV-2 Mpro set. [file 13321_2022_633_MOESM5_ESM.zip › Additional file 5/5-fold-results/CHEMDNER_2 (1and3-5)-token.CSV]

MultiPASS 2021 Professional - Prediction of Activity Spectra for Substances
Copyright (C) 1992-2021 V.Poroikov, D.Filimonov & Associates
Chemical Structure File: CHEMDNER_2.sdf
Table of Pa-Pi for all 3 predictable activities.
<TARGET_TOKEN>	Substructure Descriptors	New Descriptors	Possible Activities at Pa > Pi	ABS	CNE	NO CLASS
investigation	50	10	2	0.8566	-0.8915	0.0868
is	2	0	1	0.0946	-0.1398	-0.0942
facilitated	42	10	1	0.2858	-0.2814	-0.6491
through	24	10	2	0.6185	-0.6857	0.4381
the	3	0	2	-0.1285	0.1606	0.2616
use	3	0	1	0.7630	-0.8760	-0.8315
of	2	0	1	-0.1879	0.2285	-0.4228
a	1	0	3	0.0014	0.0613	0.7888
boron	5	0	2	-0.4414	0.8112	0.5113
doped	5	0	1	-0.2116	0.7548	-0.5248
diamond	24	10	1	-0.2139	0.2181	-0.0954
electrode	33	10	1	0.5394	-0.6087	-0.2060
,	1	0	2	0.0976	0.6816	-1.0000
allowing	29	10	1	0.8468	-0.8562	-0.7390
the	3	0	2	-0.1285	0.1606	0.2616
catalytic	32	10	1	0.6499	-0.5802	-0.6329
response	28	10	1	0.8213	-0.8771	-0.3690
to	2	0	2	0.0506	-0.0227	0.4947
be	2	0	2	-0.1118	0.1556	0.7592
clearly	24	10	1	0.7874	-0.7823	-0.2086
delineated	37	10	1	0.2402	-0.2367	-0.3431
from	4	0	1	0.9508	-0.9623	-1.0000
that	4	0	1	-0.3585	0.3676	-0.0483
of	2	0	1	-0.1879	0.2285	-0.4228
the	3	0	2	-0.1285	0.1606	0.2616
direct	20	10	2	0.7606	-0.3662	0.0506
oxygen	20	10	2	-0.2850	0.4023	0.0416
reduction	35	10	1	0.8853	-0.8039	-0.0617
process	24	10	2	0.4530	-0.5324	0.1423
at	2	0	2	0.0809	-0.0449	0.6856
the	3	0	2	-0.1285	0.1606	0.2616
electrode	33	10	1	0.5394	-0.6087	-0.2060
surface	25	10	1	0.6771	-0.6733	-0.2383
.	1	0	1	1.0000	-0.7398	-1.0000
From	4	0	1	0.9508	-0.9623	-1.0000
simulation	39	10	2	0.6959	-0.6678	0.4829
a	1	0	3	0.0014	0.0613	0.7888
high	4	0	1	0.7886	-0.8567	-0.4197
homogeneous	42	10	1	0.4086	-0.4438	-0.5517
electron	29	10	1	0.5084	-0.5845	-0.0476
transfer	29	10	1	0.5731	-0.6101	-0.4051
rate	4	0	1	0.0768	-0.0289	-0.7071
(	1	0	2	0.1301	0.3508	-1.0000
6	1	0	2	0.2237	0.1141	-1.0000
×	2	0	1	0.9960	-0.9981	-1.0000
10	2	0	3	0.3797	0.0295	0.7371
(	1	0	2	0.1301	0.3508	-1.0000
9	1	0	2	0.3628	-0.1369	0.7368
)	1	0	1	-0.0243	0.5010	-1.0000
M	1	0	3	0.0402	0.0446	0.5613
(-	2	0	1	-0.0607	0.5168	-1.0000
1	1	0	3	0.3748	0.0063	0.9115
)	1	0	1	-0.0243	0.5010	-1.0000
s	1	0	2	0.2940	-0.2029	0.5590
(-	2	0	1	-0.0607	0.5168	-1.0000
1	1	0	3	0.3748	0.0063	0.9115
))	2	0	2	0.2202	0.3789	-1.0000
is	2	0	1	0.0946	-0.1398	-0.0942
found	5	0	1	0.9444	-0.9650	-1.0000
for	3	0	1	0.2223	-0.1686	-1.0000
the	3	0	2	-0.1285	0.1606	0.2616
one	3	0	2	-0.3681	0.4332	0.0065
-	1	0	2	-0.4408	0.8515	0.9956
electron	29	10	1	0.5084	-0.5845	-0.0476
reduction	35	10	1	0.8853	-0.8039	-0.0617
of	2	0	1	-0.1879	0.2285	-0.4228
oxygen	20	10	2	-0.2850	0.4023	0.0416
to	2	0	2	0.0506	-0.0227	0.4947
superoxide	39	10	2	-0.1828	0.3298	0.4308
This	4	0	2	-0.1603	0.1829	0.4886
value	5	0	1	0.7233	-0.8137	-0.8350
is	2	0	1	0.0946	-0.1398	-0.0942
in	2	0	2	-0.1554	0.1663	0.5336
close	5	0	1	-0.0443	0.0429	-0.3820
agreement	33	10	2	0.8693	-0.8733	0.6502
with	4	0	1	0.7695	-0.7538	-1.0000
that	4	0	1	-0.3585	0.3676	-0.0483
found	5	0	1	0.9444	-0.9650	-1.0000
using	5	0	1	0.8668	-0.9451	-0.8952
non	3	0	1	-0.3120	0.3466	-0.6943
-	1	0	2	-0.4408	0.8515	0.9956
electrochemical	60	10	1	0.5518	-0.6144	-0.4930
methods	25	10	1	-0.1369	0.1563	-0.5171
and	3	0	3	0.0175	0.0284	0.7129
is	2	0	1	0.0946	-0.1398	-0.0942
significantly	52	10	1	0.6789	-0.7132	-0.7544
higher	19	10	1	0.8382	-0.8667	-0.5549
than	4	0	1	-0.6056	0.6161	-0.0483
the	3	0	2	-0.1285	0.1606	0.2616
values	20	10	1	0.5648	-0.6452	-0.3187
previously	40	10	1	0.5747	-0.6505	-0.0184
reported	28	10	1	0.7702	-0.7681	-0.5134
in	2	0	2	-0.1554	0.1663	0.5336
electrochemical	60	10	1	0.5518	-0.6144	-0.4930
studies	24	10	1	0.5783	-0.6740	-0.0736
.	1	0	1	1.0000	-0.7398	-1.0000
In	2	0	2	-0.1554	0.1663	0.5336
the	3	0	2	-0.1285	0.1606	0.2616
latter	19	10	2	0.7201	-0.6553	0.0999
case	4	0	2	0.4486	-0.4568	0.2121
it	2	0	1	-0.0145	0.0148	-0.0942
is	2	0	1	0.0946	-0.1398	-0.0942
demonstrated	47	10	1	0.5831	-0.5676	-0.2745
that	4	0	1	-0.3585	0.3676	-0.0483
the	3	0	2	-0.1285	0.1606	0.2616
underestimation	60	10	1	0.7644	-0.8080	-0.1174
of	2	0	1	-0.1879	0.2285	-0.4228
the	3	0	2	-0.1285	0.1606	0.2616
electron	29	10	1	0.5084	-0.5845	-0.0476
transfer	29	10	1	0.5731	-0.6101	-0.4051
rate	4	0	1	0.0768	-0.0289	-0.7071
arises	19	10	2	0.4730	-0.5495	0.2599
due	3	0	2	0.6244	-0.6953	0.1410
to	2	0	2	0.0506	-0.0227	0.4947
oversimplification	76	10	1	0.8875	-0.8981	-0.1009
of	2	0	1	-0.1879	0.2285	-0.4228
the	3	0	2	-0.1285	0.1606	0.2616
reaction	30	10	2	0.7861	-0.7942	0.1011
mechanism	34	10	1	0.3141	-0.2680	-0.4774
.	1	0	1	1.0000	-0.7398	-1.0000
Determination	51	10	2	0.4348	-0.4939	0.0160
of	2	0	1	-0.1879	0.2285	-0.4228
seven	5	0	1	0.5424	-0.6581	-0.8178
synthetic	34	10	1	0.3489	-0.3994	-0.0872
dyes	4	0	1	0.8955	-0.1669	-0.2178
in	2	0	2	-0.1554	0.1663	0.5336
animal	19	10	1	0.0437	-0.0854	-0.4690
feeds	5	0	1	0.5694	-0.6468	-1.0000
and	3	0	3	0.0175	0.0284	0.7129
meat	4	0	1	0.4519	-0.2449	-0.7057
by	2	0	2	0.8816	-0.8784	0.7592
high	4	0	1	0.7886	-0.8567	-0.4197
performance	43	10	1	0.2635	-0.3255	-0.6350
liquid	19	10	1	-0.1404	0.1087	-0.7186
chromatography	56	10	2	0.3555	-0.3510	0.1331
with	4	0	1	0.7695	-0.7538	-1.0000
diode	5	0	2	0.1490	-0.1995	0.2394
array	5	0	2	0.8165	-0.8771	0.2128
and	3	0	3	0.0175	0.0284	0.7129
tandem	20	10	2	-0.0449	0.0367	0.1679
mass	4	0	1	0.5191	-0.4110	-0.7057
detectors	33	10	1	0.6746	-0.7346	-0.1289
.	1	0	1	1.0000	-0.7398	-1.0000
An	2	0	2	-0.0990	0.1336	0.6919
efficient	32	10	1	0.8187	-0.8327	-0.4927
method	20	10	1	-0.3057	0.3393	-0.4165
was	3	0	1	0.9916	-0.9892	-1.0000
developed	32	10	2	0.4566	-0.5687	0.1526
for	3	0	1	0.2223	-0.1686	-1.0000
the	3	0	2	-0.1285	0.1606	0.2616
simultaneous	48	10	1	0.5490	-0.5264	-0.3450
determination	51	10	2	0.4348	-0.4939	0.0160
of	2	0	1	-0.1879	0.2285	-0.4228
seven	5	0	1	0.5424	-0.6581	-0.8178
commonly	28	10	1	0.6535	-0.7020	-0.6608
used	4	0	1	0.7936	-0.9035	-0.8769
synthetic	34	10	1	0.3489	-0.3994	-0.0872
sulfonate	35	10	1	-0.6108	0.6597	-0.5640
dyes	4	0	1	0.8955	-0.1669	-0.2178
(	1	0	2	0.1301	0.3508	-1.0000
Ponceau	25	10	1	-0.3950	0.3968	-0.0547
4RC	2	9	2	-0.0303	0.6501	0.8244
Sunset	19	10	1	-0.2317	0.2624	-0.6140
yellow	19	10	2	0.5514	0.0388	-0.7676
Allura	18	10	1	-0.4062	0.4161	-0.5620
red	3	0	1	0.8083	-0.6397	-0.3954
Azophloxine	38	16	2	-0.6098	0.6552	0.3577
Ponceau	25	10	1	-0.3950	0.3968	-0.0547
xylidine	29	10	2	-0.8571	0.8734	0.4000
Erythrosine	43	10	2	-0.3271	0.3429	0.2668
and	3	0	3	0.0175	0.0284	0.7129
Orange	20	10	2	0.2750	-0.0457	0.0167
II	2	0	2	0.1564	0.1323	-0.0942
in	2	0	2	-0.1554	0.1663	0.5336
animal	19	10	1	0.0437	-0.0854	-0.4690
feed	4	0	1	0.2300	-0.2703	-1.0000
and	3	0	3	0.0175	0.0284	0.7129
meat	4	0	1	0.4519	-0.2449	-0.7057
using	5	0	1	0.8668	-0.9451	-0.8952
high	4	0	1	0.7886	-0.8567	-0.4197
performance	43	10	1	0.2635	-0.3255	-0.6350
liquid	19	10	1	-0.1404	0.1087	-0.7186
chromatography	56	10	2	0.3555	-0.3510	0.1331
(	1	0	2	0.1301	0.3508	-1.0000
HPLC	4	0	1	0.8170	-0.7945	-0.8989
-	1	0	2	-0.4408	0.8515	0.9956
DAD	3	0	3	0.1049	0.4927	0.1410
)	1	0	1	-0.0243	0.5010	-1.0000
and	3	0	3	0.0175	0.0284	0.7129
tandem	20	10	2	-0.0449	0.0367	0.1679
mass	4	0	1	0.5191	-0.4110	-0.7057
spectrometry	46	10	1	0.4185	-0.4701	-0.4062
(	1	0	2	0.1301	0.3508	-1.0000
HPLC	4	0	1	0.8170	-0.7945	-0.8989
-	1	0	2	-0.4408	0.8515	0.9956
MS	2	0	2	0.3087	-0.1840	0.9398
/	1	0	1	0.9944	-0.2037	-1.0000
MS	2	0	2	0.3087	-0.1840	0.9398
).	2	0	2	0.8717	0.8310	-1.0000
Ethanol	25	10	1	-0.5934	0.6259	-0.2676
ammonia	23	10	1	-0.2340	0.3281	-0.6118
water	5	0	1	0.9971	-0.9967	-1.0000
(	1	0	2	0.1301	0.3508	-1.0000
80	2	0	3	0.4423	0.0061	0.2248
:	1	0	2	0.2003	0.8125	-1.0000
1	1	0	3	0.3748	0.0063	0.9115
:	1	0	2	0.2003	0.8125	-1.0000
19	2	0	2	0.4331	-0.1837	0.8606
,	1	0	2	0.0976	0.6816	-1.0000
V	1	0	2	0.3800	-0.2680	0.5305
/	1	0	1	0.9944	-0.2037	-1.0000
V	1	0	2	0.3800	-0.2680	0.5305
/	1	0	1	0.9944	-0.2037	-1.0000
V	1	0	2	0.3800	-0.2680	0.5305
)	1	0	1	-0.0243	0.5010	-1.0000
solution	29	10	1	0.5105	-0.5810	-0.1059
was	3	0	1	0.9916	-0.9892	-1.0000
used	4	0	1	0.7936	-0.9035	-0.8769
as	2	0	2	0.1918	-0.1287	0.7306
extract	24	10	1	0.5264	-0.5218	-0.2550
solution	29	10	1	0.5105	-0.5810	-0.1059
,	1	0	2	0.0976	0.6816	-1.0000
which	5	0	1	0.9986	-0.9987	-1.0000
can	3	0	2	-0.0754	0.1562	0.4145
extract	24	10	1	0.5264	-0.5218	-0.2550
target	19	10	1	0.4634	-0.4852	-0.0219
species	23	10	1	0.7969	-0.8588	-0.0994
while	5	0	1	0.9986	-0.9987	-1.0000
reducing	30	10	1	0.6402	-0.5436	-0.4313
interference	44	10	1	0.7716	-0.8459	-0.8216
from	4	0	1	0.9508	-0.9623	-1.0000
the	3	0	2	-0.1285	0.1606	0.2616
sample	20	10	2	0.5711	-0.4416	0.0063
matrices	30	10	2	0.1154	-0.0904	0.2227
.	1	0	1	1.0000	-0.7398	-1.0000
The	3	0	2	-0.1285	0.1606	0.2616
recoveries	37	10	1	0.9026	-0.9420	-0.0469
of	2	0	1	-0.1879	0.2285	-0.4228
these	5	0	1	0.5286	-0.6163	-0.3444
7	1	0	3	0.4025	0.0433	0.5627
dyes	4	0	1	0.8955	-0.1669	-0.2178
in	2	0	2	-0.1554	0.1663	0.5336
animal	19	10	1	0.0437	-0.0854	-0.4690
feed	4	0	1	0.2300	-0.2703	-1.0000
and	3	0	3	0.0175	0.0284	0.7129
chicken	24	10	2	0.6875	-0.6520	0.3542
meat	4	0	1	0.4519	-0.2449	-0.7057
were	4	0	1	0.9849	-0.9835	-1.0000
between	23	10	1	0.4431	-0.5262	-0.5816
71	2	0	3	0.4277	0.2917	0.1366
%	1	0	1	1.0000	-1.0000	-1.0000
and	3	0	3	0.0175	0.0284	0.7129
97	2	0	2	0.5164	-0.4336	0.4450
%	1	0	1	1.0000	-1.0000	-1.0000
with	4	0	1	0.7695	-0.7538	-1.0000
relative	29	10	2	0.7919	-0.8361	0.3369
standard	28	10	1	0.3748	-0.3643	-0.0596
deviations	39	10	2	0.6917	-0.7730	0.4104
less	4	0	1	0.3968	-0.5119	-0.3119
than	4	0	1	-0.6056	0.6161	-0.0483
14	2	0	3	0.1423	0.1576	0.7371
.	1	0	1	1.0000	-0.7398	-1.0000
8	1	0	3	0.2521	0.0368	0.6152
%.	2	0	1	1.0000	-1.0000	-1.0000
HPLC	4	0	1	0.8170	-0.7945	-0.8989
-	1	0	2	-0.4408	0.8515	0.9956
MS	2	0	2	0.3087	-0.1840	0.9398
/	1	0	1	0.9944	-0.2037	-1.0000
MS	2	0	2	0.3087	-0.1840	0.9398
was	3	0	1	0.9916	-0.9892	-1.0000
employed	29	10	1	0.6395	-0.7177	-0.7040
as	2	0	2	0.1918	-0.1287	0.7306
a	1	0	3	0.0014	0.0613	0.7888
further	24	10	1	0.3822	-0.3569	-0.6850
means	5	0	1	0.9182	-0.8264	-0.8150
of	2	0	1	-0.1879	0.2285	-0.4228
confirmation	46	10	1	0.8443	-0.8916	-0.0757
to	2	0	2	0.0506	-0.0227	0.4947
assure	19	10	1	0.8217	-0.8540	-0.0700
accuracy	26	10	1	0.2346	-0.2500	-0.0675
of	2	0	1	-0.1879	0.2285	-0.4228
the	3	0	2	-0.1285	0.1606	0.2616
results	24	10	1	0.6113	-0.6844	-0.5459
.	1	0	1	1.0000	-0.7398	-1.0000
Limits	19	10	1	0.1679	-0.1735	-0.7018
of	2	0	1	-0.1879	0.2285	-0.4228
detection	33	10	1	0.6376	-0.6649	-0.0340
for	3	0	1	0.2223	-0.1686	-1.0000
these	5	0	1	0.5286	-0.6163	-0.3444
dyes	4	0	1	0.8955	-0.1669	-0.2178
were	4	0	1	0.9849	-0.9835	-1.0000
in	2	0	2	-0.1554	0.1663	0.5336
the	3	0	2	-0.1285	0.1606	0.2616
range	5	0	1	0.7054	-0.3066	-0.8153
of	2	0	1	-0.1879	0.2285	-0.4228
0	1	0	2	0.4747	-0.3394	0.9874
.	1	0	1	1.0000	-0.7398	-1.0000
02	2	0	2	0.6583	-0.6969	0.9346
-	1	0	2	-0.4408	0.8515	0.9956
21	2	0	3	0.1622	0.1933	0.7416
.	1	0	1	1.0000	-0.7398	-1.0000
83	2	0	3	0.4157	0.0151	0.2248
ng	2	0	1	0.3538	-0.4221	-0.2091
mL	2	0	2	-0.0582	0.1478	0.1311
(-	2	0	1	-0.0607	0.5168	-1.0000
1	1	0	3	0.3748	0.0063	0.9115
).	2	0	2	0.8717	0.8310	-1.0000
The	3	0	2	-0.1285	0.1606	0.2616
proposed	28	10	1	0.2204	-0.2392	-0.5067
method	20	10	1	-0.3057	0.3393	-0.4165
can	3	0	2	-0.0754	0.1562	0.4145
be	2	0	2	-0.1118	0.1556	0.7592
applied	24	10	1	0.7691	-0.7979	-0.1902
to	2	0	2	0.0506	-0.0227	0.4947
confirmative	49	10	1	0.8640	-0.9055	-0.4890
screening	33	10	1	0.7553	-0.8201	-0.6015
of	2	0	1	-0.1879	0.2285	-0.4228
seven	5	0	1	0.5424	-0.6581	-0.8178
commonly	28	10	1	0.6535	-0.7020	-0.6608
used	4	0	1	0.7936	-0.9035	-0.8769
food	4	0	1	0.4587	-0.5278	-1.0000
colorants	34	10	1	0.1735	-0.2348	-0.5514
in	2	0	2	-0.1554	0.1663	0.5336
feed	4	0	1	0.2300	-0.2703	-1.0000
and	3	0	3	0.0175	0.0284	0.7129
meat	4	0	1	0.4519	-0.2449	-0.7057
samples	24	10	1	0.6480	-0.5673	-0.1370
.	1	0	1	1.0000	-0.7398	-1.0000
Fatty	5	0	2	0.9353	0.5827	-1.0000
acid	4	0	2	-0.0442	0.3715	0.0324
composition	42	10	1	0.7461	-0.6909	-0.1329
of	2	0	1	-0.1879	0.2285	-0.4228
cooked	19	10	1	0.7379	-0.7264	-0.1246
chicken	24	10	2	0.6875	-0.6520	0.3542
meat	4	0	1	0.4519	-0.2449	-0.7057
and	3	0	3	0.0175	0.0284	0.7129
chicken	24	10	2	0.6875	-0.6520	0.3542
meat	4	0	1	0.4519	-0.2449	-0.7057
products	30	10	1	0.7153	-0.7496	-0.4584
as	2	0	2	0.1918	-0.1287	0.7306
influenced	38	10	1	0.5841	-0.6465	-0.6817
by	2	0	2	0.8816	-0.8784	0.7592
price	5	0	1	0.5173	-0.5247	-0.3054
range	5	0	1	0.7054	-0.3066	-0.8153
at	2	0	2	0.0809	-0.0449	0.6856
retail	20	10	1	0.3964	-0.4008	-0.1096
.	1	0	1	1.0000	-0.7398	-1.0000
The	3	0	2	-0.1285	0.1606	0.2616
primary	24	10	2	0.0602	0.2626	-0.2303
objective	34	10	1	0.9554	-0.9686	-0.2761
was	3	0	1	0.9916	-0.9892	-1.0000
to	2	0	2	0.0506	-0.0227	0.4947
determine	33	10	1	0.0822	-0.1262	-0.1242
fatty	5	0	2	0.9353	0.5827	-1.0000
acid	4	0	2	-0.0442	0.3715	0.0324
composition	42	10	1	0.7461	-0.6909	-0.1329
of	2	0	1	-0.1879	0.2285	-0.4228
skinless	25	13	1	0.5681	-0.6154	-0.4768
chicken	24	10	2	0.6875	-0.6520	0.3542
breast	20	10	2	0.6529	-0.7003	0.4057
and	3	0	3	0.0175	0.0284	0.7129
leg	3	0	2	0.2043	-0.2817	0.0646
meat	4	0	1	0.4519	-0.2449	-0.7057
portions	29	10	2	0.7266	-0.7665	0.1057
and	3	0	3	0.0175	0.0284	0.7129
chicken	24	10	2	0.6875	-0.6520	0.3542
burgers	24	10	2	0.8548	-0.8904	0.3001
and	3	0	3	0.0175	0.0284	0.7129
nuggets	19	15	1	0.5326	-0.5770	-0.2702
from	4	0	1	0.9508	-0.9623	-1.0000
the	3	0	2	-0.1285	0.1606	0.2616
economy	24	10	1	0.1134	-0.1680	-0.3374
price	5	0	1	0.5173	-0.5247	-0.3054
range	5	0	1	0.7054	-0.3066	-0.8153
,	1	0	2	0.0976	0.6816	-1.0000
standard	28	10	1	0.3748	-0.3643	-0.0596
price	5	0	1	0.5173	-0.5247	-0.3054
range	5	0	1	0.7054	-0.3066	-0.8153
(	1	0	2	0.1301	0.3508	-1.0000
both	4	0	2	0.2372	-0.3145	0.6162
conventional	46	10	1	0.7729	-0.8273	-0.2371
intensive	32	10	1	0.8040	-0.8494	-0.4306
rearing	24	10	2	0.2318	-0.2682	0.2968
)	1	0	1	-0.0243	0.5010	-1.0000
and	3	0	3	0.0175	0.0284	0.7129
the	3	0	2	-0.1285	0.1606	0.2616
organic	25	10	1	-0.0480	0.1468	-0.3187
range	5	0	1	0.7054	-0.3066	-0.8153
from	4	0	1	0.9508	-0.9623	-1.0000
four	4	0	1	0.8487	-0.8844	-1.0000
leading	25	10	2	0.4310	-0.3787	0.1975
supermarkets	47	10	1	0.7582	-0.7541	-0.6463
.	1	0	1	1.0000	-0.7398	-1.0000
Few	3	0	1	0.3447	-0.3294	-1.0000
significant	42	10	1	0.5494	-0.5772	-0.7200
differences	42	10	1	0.7855	-0.7948	-0.6357
in	2	0	2	-0.1554	0.1663	0.5336
the	3	0	2	-0.1285	0.1606	0.2616
SFA	3	0	1	0.6408	-0.6507	-0.4083
MUFA	4	0	1	-0.9471	0.9412	-0.7057
and	3	0	3	0.0175	0.0284	0.7129
PUFA	4	0	1	-0.6476	0.6508	-0.0068
composition	42	10	1	0.7461	-0.6909	-0.1329
of	2	0	1	-0.1879	0.2285	-0.4228
breast	20	10	2	0.6529	-0.7003	0.4057
and	3	0	3	0.0175	0.0284	0.7129
leg	3	0	2	0.2043	-0.2817	0.0646
meat	4	0	1	0.4519	-0.2449	-0.7057
portions	29	10	2	0.7266	-0.7665	0.1057
were	4	0	1	0.9849	-0.9835	-1.0000
found	5	0	1	0.9444	-0.9650	-1.0000
among	5	0	2	0.0582	-0.1078	0.1140
price	5	0	1	0.5173	-0.5247	-0.3054
ranges	20	10	2	0.5149	-0.4165	0.1362
,	1	0	2	0.0976	0.6816	-1.0000
and	3	0	3	0.0175	0.0284	0.7129
supermarket	43	10	1	0.7134	-0.6980	-0.5581
had	3	0	1	0.1656	-0.2100	-0.8747
no	2	0	1	-0.2776	0.3122	-0.2091
effect	18	10	1	0.7874	-0.6603	-0.6757
.	1	0	1	1.0000	-0.7398	-1.0000
No	2	0	1	-0.2776	0.3122	-0.2091
significant	42	10	1	0.5494	-0.5772	-0.7200
differences	42	10	1	0.7855	-0.7948	-0.6357
in	2	0	2	-0.1554	0.1663	0.5336
fatty	5	0	2	0.9353	0.5827	-1.0000
acid	4	0	2	-0.0442	0.3715	0.0324
concentrations	54	10	2	0.8429	-0.8905	0.0076
of	2	0	1	-0.1879	0.2285	-0.4228
economy	24	10	1	0.1134	-0.1680	-0.3374
and	3	0	3	0.0175	0.0284	0.7129
standard	28	10	1	0.3748	-0.3643	-0.0596
chicken	24	10	2	0.6875	-0.6520	0.3542
burgers	24	10	2	0.8548	-0.8904	0.3001
were	4	0	1	0.9849	-0.9835	-1.0000
found	5	0	1	0.9444	-0.9650	-1.0000
,	1	0	2	0.0976	0.6816	-1.0000
whereas	24	10	1	0.9136	-0.9355	-0.6025
economy	24	10	1	0.1134	-0.1680	-0.3374
chicken	24	10	2	0.6875	-0.6520	0.3542
nuggets	19	15	1	0.5326	-0.5770	-0.2702
had	3	0	1	0.1656	-0.2100	-0.8747
higher	19	10	1	0.8382	-0.8667	-0.5549
C16	3	0	3	0.2597	0.6527	0.2337
:	1	0	2	0.2003	0.8125	-1.0000
1	1	0	3	0.3748	0.0063	0.9115
,	1	0	2	0.0976	0.6816	-1.0000
C18	3	0	3	0.1779	0.3861	0.2337
:	1	0	2	0.2003	0.8125	-1.0000
1	1	0	3	0.3748	0.0063	0.9115
cis	3	0	3	0.1109	0.0950	0.2337
,	1	0	2	0.0976	0.6816	-1.0000
C18	3	0	3	0.1779	0.3861	0.2337
:	1	0	2	0.2003	0.8125	-1.0000
1	1	0	3	0.3748	0.0063	0.9115
trans	5	0	1	0.3929	-0.2562	-0.2047
and	3	0	3	0.0175	0.0284	0.7129
C18	3	0	3	0.1779	0.3861	0.2337
:	1	0	2	0.2003	0.8125	-1.0000
3	1	0	3	0.3528	0.0535	0.4615
n	1	0	2	-0.1476	0.1835	0.4356
-	1	0	2	-0.4408	0.8515	0.9956
3	1	0	3	0.3528	0.0535	0.4615
concentrations	54	10	2	0.8429	-0.8905	0.0076
than	4	0	1	-0.6056	0.6161	-0.0483
had	3	0	1	0.1656	-0.2100	-0.8747
standard	28	10	1	0.3748	-0.3643	-0.0596
ones	4	0	1	-0.4802	0.5803	-0.3787
.	1	0	1	1.0000	-0.7398	-1.0000
Overall	24	10	1	0.6778	-0.7429	-0.4483
,	1	0	2	0.0976	0.6816	-1.0000
processed	33	10	1	0.6875	-0.7655	-0.1030
chicken	24	10	2	0.6875	-0.6520	0.3542
products	30	10	1	0.7153	-0.7496	-0.4584
had	3	0	1	0.1656	-0.2100	-0.8747
much	4	0	1	0.9656	-0.9692	-0.7057
higher	19	10	1	0.8382	-0.8667	-0.5549
fat	3	0	1	0.4144	-0.1092	-1.0000
contents	27	10	1	0.7519	-0.7947	-0.6381
and	3	0	3	0.0175	0.0284	0.7129
SFA	3	0	1	0.6408	-0.6507	-0.4083
than	4	0	1	-0.6056	0.6161	-0.0483
had	3	0	1	0.1656	-0.2100	-0.8747
whole	5	0	1	0.9986	-0.9987	-1.0000
meat	4	0	1	0.4519	-0.2449	-0.7057
.	1	0	1	1.0000	-0.7398	-1.0000
Long	4	0	2	0.0162	0.1448	-0.8398
chain	5	0	2	0.8306	0.1908	-0.3820
n	1	0	2	-0.1476	0.1835	0.4356
-	1	0	2	-0.4408	0.8515	0.9956
3	1	0	3	0.3528	0.0535	0.4615
fatty	5	0	2	0.9353	0.5827	-1.0000
acids	5	0	2	0.0386	0.5250	-0.2605
had	3	0	1	0.1656	-0.2100	-0.8747
considerably	50	10	2	0.5612	-0.6194	0.0660
lower	5	0	1	0.9287	-0.9341	-0.8699
concentrations	54	10	2	0.8429	-0.8905	0.0076
in	2	0	2	-0.1554	0.1663	0.5336
processed	33	10	1	0.6875	-0.7655	-0.1030
products	30	10	1	0.7153	-0.7496	-0.4584
than	4	0	1	-0.6056	0.6161	-0.0483
in	2	0	2	-0.1554	0.1663	0.5336
whole	5	0	1	0.9986	-0.9987	-1.0000
meat	4	0	1	0.4519	-0.2449	-0.7057
.	1	0	1	1.0000	-0.7398	-1.0000
Overall	24	10	1	0.6778	-0.7429	-0.4483
there	5	0	1	0.2268	-0.2904	-0.3444
was	3	0	1	0.9916	-0.9892	-1.0000
no	2	0	1	-0.2776	0.3122	-0.2091
evidence	28	10	2	0.4755	-0.5467	0.2681
that	4	0	1	-0.3585	0.3676	-0.0483
organic	25	10	1	-0.0480	0.1468	-0.3187
chicken	24	10	2	0.6875	-0.6520	0.3542
breast	20	10	2	0.6529	-0.7003	0.4057
or	2	0	1	-0.0726	0.0829	-0.4228
leg	3	0	2	0.2043	-0.2817	0.0646
meat	4	0	1	0.4519	-0.2449	-0.7057
had	3	0	1	0.1656	-0.2100	-0.8747
a	1	0	3	0.0014	0.0613	0.7888
more	4	0	1	0.2952	-0.3348	-0.7057
favourable	39	10	2	0.7394	-0.7680	0.0712
fatty	5	0	2	0.9353	0.5827	-1.0000
acid	4	0	2	-0.0442	0.3715	0.0324
composition	42	10	1	0.7461	-0.6909	-0.1329
than	4	0	1	-0.6056	0.6161	-0.0483
had	3	0	1	0.1656	-0.2100	-0.8747
meat	4	0	1	0.4519	-0.2449	-0.7057
from	4	0	1	0.9508	-0.9623	-1.0000
conventionally	55	10	1	0.7806	-0.8383	-0.4193
reared	17	10	1	0.8790	-0.8859	-0.1897
birds	5	0	2	0.6407	-0.7261	0.7035
.	1	0	1	1.0000	-0.7398	-1.0000
Determination	51	10	2	0.4348	-0.4939	0.0160
of	2	0	1	-0.1879	0.2285	-0.4228
the	3	0	2	-0.1285	0.1606	0.2616
degree	18	10	2	0.8982	-0.8656	0.8422
of	2	0	1	-0.1879	0.2285	-0.4228
oxidation	33	10	2	0.2770	-0.2885	0.6217
in	2	0	2	-0.1554	0.1663	0.5336
highly	19	10	1	0.7816	-0.8267	-0.6618
-	1	0	2	-0.4408	0.8515	0.9956
oxidised	28	10	3	0.1404	0.1284	0.7982
lipids	19	10	2	0.0090	0.0936	-0.2689
using	5	0	1	0.8668	-0.9451	-0.8952
profile	25	10	1	0.4113	-0.4577	-0.1990
changes	25	10	2	0.5349	-0.5614	0.0034
of	2	0	1	-0.1879	0.2285	-0.4228
fatty	5	0	2	0.9353	0.5827	-1.0000
acids	5	0	2	0.0386	0.5250	-0.2605
The	3	0	2	-0.1285	0.1606	0.2616
degree	18	10	2	0.8982	-0.8656	0.8422
of	2	0	1	-0.1879	0.2285	-0.4228
highly	19	10	1	0.7816	-0.8267	-0.6618
oxidised	28	10	3	0.1404	0.1284	0.7982
lipids	19	10	2	0.0090	0.0936	-0.2689
was	3	0	1	0.9916	-0.9892	-1.0000
determined	37	10	1	0.1163	-0.1680	-0.2795
by	2	0	2	0.8816	-0.8784	0.7592
a	1	0	3	0.0014	0.0613	0.7888
modified	28	10	1	0.7437	-0.3333	-0.6071
method	20	10	1	-0.3057	0.3393	-0.4165
using	5	0	1	0.8668	-0.9451	-0.8952
profile	25	10	1	0.4113	-0.4577	-0.1990
changes	25	10	2	0.5349	-0.5614	0.0034
of	2	0	1	-0.1879	0.2285	-0.4228
fatty	5	0	2	0.9353	0.5827	-1.0000
acids	5	0	2	0.0386	0.5250	-0.2605
in	2	0	2	-0.1554	0.1663	0.5336
lard	4	0	2	0.5483	-0.6478	0.5929
and	3	0	3	0.0175	0.0284	0.7129
soybean	25	10	1	0.2859	-0.3726	-0.1368
oil	3	0	2	0.0306	0.2583	-0.7841
heated	19	10	1	0.3921	-0.3586	-0.3347
at	2	0	2	0.0809	-0.0449	0.6856
180	3	0	2	0.5871	-0.3211	0.5757
°	2	0	1	0.9437	-0.9291	-1.0000
C	1	0	3	0.0286	0.0612	0.7642
.	1	0	1	1.0000	-0.7398	-1.0000
The	3	0	2	-0.1285	0.1606	0.2616
usefulness	36	10	1	0.8621	-0.9037	-0.6911
of	2	0	1	-0.1879	0.2285	-0.4228
the	3	0	2	-0.1285	0.1606	0.2616
modified	28	10	1	0.7437	-0.3333	-0.6071
method	20	10	1	-0.3057	0.3393	-0.4165
was	3	0	1	0.9916	-0.9892	-1.0000
compared	30	10	2	0.8124	-0.7805	0.0125
through	24	10	2	0.6185	-0.6857	0.4381
conjugated	40	10	1	0.8311	-0.4543	-0.5662
dienoic	24	10	2	-0.6960	0.7580	0.1896
acid	4	0	2	-0.0442	0.3715	0.0324
(	1	0	2	0.1301	0.3508	-1.0000
CDA	3	0	3	0.6621	0.3448	0.2337
)	1	0	1	-0.0243	0.5010	-1.0000
and	3	0	3	0.0175	0.0284	0.7129
/	1	0	1	0.9944	-0.2037	-1.0000
or	2	0	1	-0.0726	0.0829	-0.4228
p	1	0	2	-0.0281	0.1500	0.7804
-	1	0	2	-0.4408	0.8515	0.9956
anisidine	32	10	2	-0.6498	0.6576	0.4110
value	5	0	1	0.7233	-0.8137	-0.8350
(	1	0	2	0.1301	0.3508	-1.0000
p	1	0	2	-0.0281	0.1500	0.7804
-	1	0	2	-0.4408	0.8515	0.9956
AV	2	0	2	-0.0494	0.1631	0.8113
)	1	0	1	-0.0243	0.5010	-1.0000
methods	25	10	1	-0.1369	0.1563	-0.5171
.	1	0	1	1.0000	-0.7398	-1.0000
Absolute	30	10	2	0.3490	-0.3934	0.1273
values	20	10	1	0.5648	-0.6452	-0.3187
,	1	0	2	0.0976	0.6816	-1.0000
which	5	0	1	0.9986	-0.9987	-1.0000
were	4	0	1	0.9849	-0.9835	-1.0000
expressed	32	10	1	0.9189	-0.9435	-0.6681
as	2	0	2	0.1918	-0.1287	0.7306
equivalent	39	10	1	0.2588	-0.2347	-0.7698
to	2	0	2	0.0506	-0.0227	0.4947
an	2	0	2	-0.0990	0.1336	0.6919
internal	29	10	1	0.5994	-0.6210	-0.6015
standard	28	10	1	0.3748	-0.3643	-0.0596
(	1	0	2	0.1301	0.3508	-1.0000
C11	3	0	3	0.2384	0.0752	0.2337
:	1	0	2	0.2003	0.8125	-1.0000
0	1	0	2	0.4747	-0.3394	0.9874
,	1	0	2	0.0976	0.6816	-1.0000
of	2	0	1	-0.1879	0.2285	-0.4228
both	4	0	2	0.2372	-0.3145	0.6162
unsaturated	41	10	1	0.7662	-0.1699	-0.5976
fatty	5	0	2	0.9353	0.5827	-1.0000
acids	5	0	2	0.0386	0.5250	-0.2605
(	1	0	2	0.1301	0.3508	-1.0000
UFAs	4	0	1	-0.3501	0.3251	-0.8315
and	3	0	3	0.0175	0.0284	0.7129
saturated	32	10	1	0.5950	-0.1307	-0.5048
fatty	5	0	2	0.9353	0.5827	-1.0000
acids	5	0	2	0.0386	0.5250	-0.2605
(	1	0	2	0.1301	0.3508	-1.0000
SFAs	4	0	1	0.9147	-0.9370	-0.7151
decreased	32	10	1	0.8566	-0.8622	-0.4245
significantly	52	10	1	0.6789	-0.7132	-0.7544
during	20	10	2	0.1608	-0.2039	0.2629
thermal	25	10	1	0.3695	-0.4245	-0.4581
oxidation	33	10	2	0.2770	-0.2885	0.6217
(	1	0	2	0.1301	0.3508	-1.0000
p	1	0	2	-0.0281	0.1500	0.7804
<	1	0	1	-0.2409	0.9775	-1.0000
0	1	0	2	0.4747	-0.3394	0.9874
.	1	0	1	1.0000	-0.7398	-1.0000
05	2	0	2	0.3060	-0.3548	0.9929
)	1	0	1	-0.0243	0.5010	-1.0000
while	5	0	1	0.9986	-0.9987	-1.0000
relative	29	10	2	0.7919	-0.8361	0.3369
percentage	38	10	1	0.3905	-0.4023	-0.3512
of	2	0	1	-0.1879	0.2285	-0.4228
SFA	3	0	1	0.6408	-0.6507	-0.4083
increased	34	10	1	0.8647	-0.8763	-0.2958
and	3	0	3	0.0175	0.0284	0.7129
those	5	0	1	-0.1047	0.0723	-0.3444
of	2	0	1	-0.1879	0.2285	-0.4228
UFA	3	0	1	-0.3501	0.3251	-0.8315
decreased	32	10	1	0.8566	-0.8622	-0.4245
significantly	52	10	1	0.6789	-0.7132	-0.7544
(	1	0	2	0.1301	0.3508	-1.0000
p	1	0	2	-0.0281	0.1500	0.7804
<	1	0	1	-0.2409	0.9775	-1.0000
0	1	0	2	0.4747	-0.3394	0.9874
.	1	0	1	1.0000	-0.7398	-1.0000
05	2	0	2	0.3060	-0.3548	0.9929
).	2	0	2	0.8717	0.8310	-1.0000
The	3	0	2	-0.1285	0.1606	0.2616
content	22	10	1	0.5917	-0.6433	-0.5799
of	2	0	1	-0.1879	0.2285	-0.4228
caprylic	25	14	1	-0.5269	0.6772	-0.3352
acid	4	0	2	-0.0442	0.3715	0.0324
(	1	0	2	0.1301	0.3508	-1.0000
C8	2	0	2	-0.1058	0.1063	0.4843
:	1	0	2	0.2003	0.8125	-1.0000
0	1	0	2	0.4747	-0.3394	0.9874
increased	34	10	1	0.8647	-0.8763	-0.2958
significantly	52	10	1	0.6789	-0.7132	-0.7544
(	1	0	2	0.1301	0.3508	-1.0000
p	1	0	2	-0.0281	0.1500	0.7804
<	1	0	1	-0.2409	0.9775	-1.0000
0	1	0	2	0.4747	-0.3394	0.9874
.	1	0	1	1.0000	-0.7398	-1.0000
05	2	0	2	0.3060	-0.3548	0.9929
)	1	0	1	-0.0243	0.5010	-1.0000
as	2	0	2	0.1918	-0.1287	0.7306
thermal	25	10	1	0.3695	-0.4245	-0.4581
oxidation	33	10	2	0.2770	-0.2885	0.6217
time	4	0	1	0.6141	-0.6590	-0.4204
increased	34	10	1	0.8647	-0.8763	-0.2958
.	1	0	1	1.0000	-0.7398	-1.0000
The	3	0	2	-0.1285	0.1606	0.2616
ratio	5	0	1	0.8529	-0.8865	-0.8153
of	2	0	1	-0.1879	0.2285	-0.4228
total	5	0	1	0.5433	-0.6661	-0.3474
saturated	32	10	1	0.5950	-0.1307	-0.5048
over	4	0	1	0.9205	-0.9605	-0.8552
total	5	0	1	0.5433	-0.6661	-0.3474
unsaturated	41	10	1	0.7662	-0.1699	-0.5976
fatty	5	0	2	0.9353	0.5827	-1.0000
acids	5	0	2	0.0386	0.5250	-0.2605
(	1	0	2	0.1301	0.3508	-1.0000
SFAs	4	0	1	0.9147	-0.9370	-0.7151
UFAs	4	0	1	-0.3501	0.3251	-0.8315
or	2	0	1	-0.0726	0.0829	-0.4228
caprylic	25	14	1	-0.5269	0.6772	-0.3352
acid	4	0	2	-0.0442	0.3715	0.0324
(	1	0	2	0.1301	0.3508	-1.0000
C8	2	0	2	-0.1058	0.1063	0.4843
:	1	0	2	0.2003	0.8125	-1.0000
0	1	0	2	0.4747	-0.3394	0.9874
over	4	0	1	0.9205	-0.9605	-0.8552
UFAs	4	0	1	-0.3501	0.3251	-0.8315
could	5	0	1	0.6908	-0.7781	-0.3820
be	2	0	2	-0.1118	0.1556	0.7592
useful	19	10	1	0.8382	-0.8800	-0.7091
markers	24	10	2	0.9329	-0.9468	0.2094
to	2	0	2	0.0506	-0.0227	0.4947
determine	33	10	1	0.0822	-0.1262	-0.1242
the	3	0	2	-0.1285	0.1606	0.2616
degree	18	10	2	0.8982	-0.8656	0.8422
of	2	0	1	-0.1879	0.2285	-0.4228
oxidation	33	10	2	0.2770	-0.2885	0.6217
.	1	0	1	1.0000	-0.7398	-1.0000
Antioxidant	38	10	2	0.1179	-0.1259	0.4575
capacity	28	10	1	0.4713	-0.3993	-0.5099
of	2	0	1	-0.1879	0.2285	-0.4228
sesamol	24	10	1	-0.4407	0.4607	-0.2841
a	1	0	3	0.0014	0.0613	0.7888
free	4	0	1	0.9580	-0.1068	-1.0000
radical	24	10	1	0.0959	-0.0045	-0.1713
scavenger	34	10	2	0.7467	-0.7711	0.2763
,	1	0	2	0.0976	0.6816	-1.0000
was	3	0	1	0.9916	-0.9892	-1.0000
determined	37	10	1	0.1163	-0.1680	-0.2795
using	5	0	1	0.8668	-0.9451	-0.8952
the	3	0	2	-0.1285	0.1606	0.2616
ratio	5	0	1	0.8529	-0.8865	-0.8153
of	2	0	1	-0.1879	0.2285	-0.4228
fatty	5	0	2	0.9353	0.5827	-1.0000
acids	5	0	2	0.0386	0.5250	-0.2605
The	3	0	2	-0.1285	0.1606	0.2616
modified	28	10	1	0.7437	-0.3333	-0.6071
method	20	10	1	-0.3057	0.3393	-0.4165
can	3	0	2	-0.0754	0.1562	0.4145
be	2	0	2	-0.1118	0.1556	0.7592
applied	24	10	1	0.7691	-0.7979	-0.1902
to	2	0	2	0.0506	-0.0227	0.4947
determine	33	10	1	0.0822	-0.1262	-0.1242
the	3	0	2	-0.1285	0.1606	0.2616
quality	25	10	1	0.4542	-0.5564	-0.8199
control	24	10	1	0.2334	-0.2928	-0.2353
of	2	0	1	-0.1879	0.2285	-0.4228
fried	5	0	1	0.7333	-0.8047	-1.0000
foods	5	0	1	0.7733	-0.8463	-1.0000
containing	36	10	1	0.5836	-0.3890	-0.6786
highly	19	10	1	0.7816	-0.8267	-0.6618
oxidised	28	10	3	0.1404	0.1284	0.7982
and	3	0	3	0.0175	0.0284	0.7129
abused	20	10	2	0.7430	-0.7996	0.3823
oils	4	0	1	0.4183	-0.1106	-0.8552
,	1	0	2	0.0976	0.6816	-1.0000
which	5	0	1	0.9986	-0.9987	-1.0000
may	3	0	1	0.7349	-0.7203	-0.3916
not	3	0	1	-0.1820	0.1821	-0.6943
be	2	0	2	-0.1118	0.1556	0.7592
measured	29	10	1	0.8380	-0.8344	-0.2720
correctly	33	10	1	0.9117	-0.9332	-0.7287
using	5	0	1	0.8668	-0.9451	-0.8952
CDA	3	0	3	0.6621	0.3448	0.2337
and	3	0	3	0.0175	0.0284	0.7129
p	1	0	2	-0.0281	0.1500	0.7804
-	1	0	2	-0.4408	0.8515	0.9956
AV	2	0	2	-0.0494	0.1631	0.8113
.	1	0	1	1.0000	-0.7398	-1.0000
Thermal	25	10	1	0.3695	-0.4245	-0.4581
stability	33	10	2	0.6838	-0.7280	0.2777
of	2	0	1	-0.1879	0.2285	-0.4228
anthocyanins	46	10	1	-0.5194	0.6037	-0.0711
and	3	0	3	0.0175	0.0284	0.7129
colourless	37	10	1	0.8201	-0.8835	-0.6193
phenolics	35	10	1	-0.5004	0.6220	-0.5317
in	2	0	2	-0.1554	0.1663	0.5336
pomegranate	43	10	2	0.1635	-0.0965	0.1678
(	1	0	2	0.1301	0.3508	-1.0000
Punica	20	10	1	-0.1526	0.1599	-0.1511
granatum	28	11	1	0.1899	-0.2131	-0.0151
L	1	0	2	-0.0870	0.1200	0.4133
.)	2	0	1	1.0000	-0.9888	-1.0000
juices	20	10	1	0.7352	-0.7860	-0.3491
and	3	0	3	0.0175	0.0284	0.7129
model	5	0	1	0.8467	-0.8494	-0.8150
solutions	33	10	1	0.6354	-0.7153	-0.1680
.	1	0	1	1.0000	-0.7398	-1.0000
The	3	0	2	-0.1285	0.1606	0.2616
present	24	10	1	0.6218	-0.6584	-0.4476
study	5	0	1	0.9794	-0.9861	-0.1456
aimed	5	0	1	0.9700	-0.9832	-0.2605
at	2	0	2	0.0809	-0.0449	0.6856
a	1	0	3	0.0014	0.0613	0.7888
CNE	3	0	2	0.3206	-0.2994	0.2337
assessment	35	10	1	0.8796	-0.9255	-0.6811
of	2	0	1	-0.1879	0.2285	-0.4228
the	3	0	2	-0.1285	0.1606	0.2616
factors	25	10	2	0.6563	-0.6736	0.0207
influencing	41	10	1	0.5776	-0.6690	-0.8020
the	3	0	2	-0.1285	0.1606	0.2616
anthocyanin	41	10	1	-0.5553	0.6416	-0.2273
(	1	0	2	0.1301	0.3508	-1.0000
AC	2	0	2	-0.0441	0.1312	0.5256
)	1	0	1	-0.0243	0.5010	-1.0000
stability	33	10	2	0.6838	-0.7280	0.2777
and	3	0	3	0.0175	0.0284	0.7129
colour	19	10	1	0.4326	-0.5353	-0.3358
retention	32	10	1	0.6274	-0.6897	-0.2652
of	2	0	1	-0.1879	0.2285	-0.4228
pomegranate	43	10	2	0.1635	-0.0965	0.1678
juices	20	10	1	0.7352	-0.7860	-0.3491
and	3	0	3	0.0175	0.0284	0.7129
less	4	0	1	0.3968	-0.5119	-0.3119
complex	25	10	1	0.7357	-0.5091	-0.1620
model	5	0	1	0.8467	-0.8494	-0.8150
solutions	33	10	1	0.6354	-0.7153	-0.1680
with	4	0	1	0.7695	-0.7538	-1.0000
particular	37	10	2	0.8053	-0.7898	0.3382
focus	5	0	1	0.9465	-0.9595	-1.0000
on	2	0	2	-0.0875	0.0984	0.3749
the	3	0	2	-0.1285	0.1606	0.2616
effects	23	10	1	0.8901	-0.8291	-0.7234
of	2	0	1	-0.1879	0.2285	-0.4228
colourless	37	10	1	0.8201	-0.8835	-0.6193
phenolic	30	10	1	-0.5697	0.6492	-0.4683
copigments	40	10	1	0.7329	-0.7802	-0.5908
(	1	0	2	0.1301	0.3508	-1.0000
CP	2	0	2	-0.1201	0.2926	0.4843
).	2	0	2	0.8717	0.8310	-1.0000
The	3	0	2	-0.1285	0.1606	0.2616
thermal	25	10	1	0.3695	-0.4245	-0.4581
stability	33	10	2	0.6838	-0.7280	0.2777
of	2	0	1	-0.1879	0.2285	-0.4228
ACs	3	0	3	0.2690	0.1910	0.3161
in	2	0	2	-0.1554	0.1663	0.5336
three	5	0	2	-0.0656	0.0568	0.5026
pomegranate	43	10	2	0.1635	-0.0965	0.1678
juices	20	10	1	0.7352	-0.7860	-0.3491
obtained	30	10	2	0.1464	-0.1695	0.5324
from	4	0	1	0.9508	-0.9623	-1.0000
isolated	30	10	2	-0.0588	0.1316	0.1509
arils	4	5	2	0.4167	-0.4131	0.6408
and	3	0	3	0.0175	0.0284	0.7129
the	3	0	2	-0.1285	0.1606	0.2616
entire	19	10	1	0.5781	-0.6546	-0.5207
fruit	5	0	1	0.9359	-0.9583	-1.0000
with	4	0	1	0.7695	-0.7538	-1.0000
and	3	0	3	0.0175	0.0284	0.7129
without	24	10	1	0.4602	-0.5351	-0.8459
previous	30	10	2	0.3464	-0.4362	0.1870
steaming	30	10	2	-0.0388	0.0340	0.1583
,	1	0	2	0.0976	0.6816	-1.0000
in	2	0	2	-0.1554	0.1663	0.5336
model	5	0	1	0.8467	-0.8494	-0.8150
solutions	33	10	1	0.6354	-0.7153	-0.1680
with	4	0	1	0.7695	-0.7538	-1.0000
AC	2	0	2	-0.0441	0.1312	0.5256
:	1	0	2	0.2003	0.8125	-1.0000
CP	2	0	2	-0.1201	0.2926	0.4843
ratios	20	10	2	0.5267	-0.5674	0.3269
ranging	22	10	1	0.4296	-0.4607	-0.3609
from	4	0	1	0.9508	-0.9623	-1.0000
1	1	0	3	0.3748	0.0063	0.9115
:	1	0	2	0.2003	0.8125	-1.0000
0	1	0	2	0.4747	-0.3394	0.9874
to	2	0	2	0.0506	-0.0227	0.4947
1	1	0	3	0.3748	0.0063	0.9115
:	1	0	2	0.2003	0.8125	-1.0000
4	1	0	3	0.3040	0.1377	0.9667
(	1	0	2	0.1301	0.3508	-1.0000
m	1	0	3	0.0402	0.0446	0.5613
/	1	0	1	0.9944	-0.2037	-1.0000
m	1	0	3	0.0402	0.0446	0.5613
),	2	0	2	0.8717	0.6177	-1.0000
and	3	0	3	0.0175	0.0284	0.7129
in	2	0	2	-0.1554	0.1663	0.5336
two	3	0	1	0.8831	-0.9315	-0.7648
purified	29	10	1	0.6393	-0.4588	-0.2501
extracts	29	10	1	0.6944	-0.6963	-0.3648
from	4	0	1	0.9508	-0.9623	-1.0000
pomegranate	43	10	2	0.1635	-0.0965	0.1678
juices	20	10	1	0.7352	-0.7860	-0.3491
characterised	51	10	1	0.6473	-0.6697	-0.7266
by	2	0	2	0.8816	-0.8784	0.7592
different	33	10	1	0.6936	-0.6732	-0.7400
phenolic	30	10	1	-0.5697	0.6492	-0.4683
profiles	30	10	1	0.4102	-0.4693	-0.2333
,	1	0	2	0.0976	0.6816	-1.0000
respectively	48	10	1	0.9051	-0.9234	-0.4161
,	1	0	2	0.0976	0.6816	-1.0000
was	3	0	1	0.9916	-0.9892	-1.0000
investigated	47	10	1	0.7961	-0.7922	-0.4242
upon	4	0	1	0.8687	-0.9421	-0.8769
heating	25	10	1	0.5101	-0.4538	-0.0617
at	2	0	2	0.0809	-0.0449	0.6856
60	2	0	1	0.4829	-0.0475	-1.0000
,	1	0	2	0.0976	0.6816	-1.0000
70	2	0	3	0.3521	0.1205	0.1366
,	1	0	2	0.0976	0.6816	-1.0000
80	2	0	3	0.4423	0.0061	0.2248
and	3	0	3	0.0175	0.0284	0.7129
90	2	0	3	0.1144	0.0442	0.8603
°	2	0	1	0.9437	-0.9291	-1.0000
C	1	0	3	0.0286	0.0612	0.7642
for	3	0	1	0.2223	-0.1686	-1.0000
15	2	0	3	0.2141	0.0817	0.7371
min	3	0	2	-0.2445	0.2772	0.4872
to	2	0	2	0.0506	-0.0227	0.4947
5h	2	0	2	-0.2726	0.5465	0.7556
.	1	0	1	1.0000	-0.7398	-1.0000
The	3	0	2	-0.1285	0.1606	0.2616
thermal	25	10	1	0.3695	-0.4245	-0.4581
impact	20	10	1	0.6280	-0.5449	-0.0216
on	2	0	2	-0.0875	0.0984	0.3749
the	3	0	2	-0.1285	0.1606	0.2616
AC	2	0	2	-0.0441	0.1312	0.5256
and	3	0	3	0.0175	0.0284	0.7129
CP	2	0	2	-0.1201	0.2926	0.4843
contents	27	10	1	0.7519	-0.7947	-0.6381
,	1	0	2	0.0976	0.6816	-1.0000
and	3	0	3	0.0175	0.0284	0.7129
the	3	0	2	-0.1285	0.1606	0.2616
formation	34	10	2	0.4109	-0.4482	0.1726
of	2	0	1	-0.1879	0.2285	-0.4228
5	1	0	3	0.2432	0.1340	0.9265
-	1	0	2	-0.4408	0.8515	0.9956
hydroxymethylfurfural	83	10	1	-0.9045	0.9018	-0.7841
(	1	0	2	0.1301	0.3508	-1.0000
HMF	3	0	1	-0.7138	0.7442	-0.8747
and	3	0	3	0.0175	0.0284	0.7129
AC	2	0	2	-0.0441	0.1312	0.5256
degradation	43	10	2	0.7417	-0.7902	0.3850
products	30	10	1	0.7153	-0.7496	-0.4584
were	4	0	1	0.9849	-0.9835	-1.0000
monitored	34	10	1	0.1937	-0.2249	-0.6127
using	5	0	1	0.8668	-0.9451	-0.8952
HPLC	4	0	1	0.8170	-0.7945	-0.8989
-	1	0	2	-0.4408	0.8515	0.9956
DAD	3	0	3	0.1049	0.4927	0.1410
-	1	0	2	-0.4408	0.8515	0.9956
MS	2	0	2	0.3087	-0.1840	0.9398
(	1	0	2	0.1301	0.3508	-1.0000
n	1	0	2	-0.1476	0.1835	0.4356
).	2	0	2	0.8717	0.8310	-1.0000
Total	5	0	1	0.5433	-0.6661	-0.3474
phenolic	30	10	1	-0.5697	0.6492	-0.4683
contents	27	10	1	0.7519	-0.7947	-0.6381
,	1	0	2	0.0976	0.6816	-1.0000
antioxidant	38	10	2	0.1179	-0.1259	0.4575
capacity	28	10	1	0.4713	-0.3993	-0.5099
and	3	0	3	0.0175	0.0284	0.7129
colour	19	10	1	0.4326	-0.5353	-0.3358
properties	37	10	1	0.2634	-0.3406	-0.5880
were	4	0	1	0.9849	-0.9835	-1.0000
determined	37	10	1	0.1163	-0.1680	-0.2795
spectrophotometrically	90	10	1	0.4732	-0.5198	-0.6512
.	1	0	1	1.0000	-0.7398	-1.0000
Heating	25	10	1	0.5101	-0.4538	-0.0617
at	2	0	2	0.0809	-0.0449	0.6856
90	2	0	3	0.1144	0.0442	0.8603
°	2	0	1	0.9437	-0.9291	-1.0000
C	1	0	3	0.0286	0.0612	0.7642
for	3	0	1	0.2223	-0.1686	-1.0000
5h	2	0	2	-0.2726	0.5465	0.7556
resulted	29	10	1	0.5998	-0.6570	-0.5424
in	2	0	2	-0.1554	0.1663	0.5336
total	5	0	1	0.5433	-0.6661	-0.3474
AC	2	0	2	-0.0441	0.1312	0.5256
losses	18	10	1	0.6445	-0.7457	-0.7349
ranging	22	10	1	0.4296	-0.4607	-0.3609
from	4	0	1	0.9508	-0.9623	-1.0000
76	2	0	2	0.4640	-0.2844	0.1366
%	1	0	1	1.0000	-1.0000	-1.0000
to	2	0	2	0.0506	-0.0227	0.4947
87	2	0	2	0.4502	-0.0606	0.2248
%	1	0	1	1.0000	-1.0000	-1.0000
of	2	0	1	-0.1879	0.2285	-0.4228
the	3	0	2	-0.1285	0.1606	0.2616
initial	23	10	1	0.1678	-0.2555	-0.5969
AC	2	0	2	-0.0441	0.1312	0.5256
levels	18	10	2	0.5991	-0.7482	0.6635
in	2	0	2	-0.1554	0.1663	0.5336
the	3	0	2	-0.1285	0.1606	0.2616
juices	20	10	1	0.7352	-0.7860	-0.3491
,	1	0	2	0.0976	0.6816	-1.0000
78	2	0	2	0.4097	-0.0148	0.1366
%	1	0	1	1.0000	-1.0000	-1.0000
in	2	0	2	-0.1554	0.1663	0.5336
both	4	0	2	0.2372	-0.3145	0.6162
extracts	29	10	1	0.6944	-0.6963	-0.3648
as	2	0	2	0.1918	-0.1287	0.7306
well	4	0	1	0.9503	-0.9514	-1.0000
as	2	0	2	0.1918	-0.1287	0.7306
57	2	0	3	0.1548	0.0772	0.7556
%	1	0	1	1.0000	-1.0000	-1.0000
and	3	0	3	0.0175	0.0284	0.7129
∼	3	0	2	0.0017	0.3295	-1.0000
78	2	0	2	0.4097	-0.0148	0.1366
%	1	0	1	1.0000	-1.0000	-1.0000
in	2	0	2	-0.1554	0.1663	0.5336
the	3	0	2	-0.1285	0.1606	0.2616
model	5	0	1	0.8467	-0.8494	-0.8150
solutions	33	10	1	0.6354	-0.7153	-0.1680
,	1	0	2	0.0976	0.6816	-1.0000
showing	25	10	1	0.9311	-0.9530	-0.7531
the	3	0	2	-0.1285	0.1606	0.2616
best	4	0	2	-0.0628	0.0372	0.4755
stability	33	10	2	0.6838	-0.7280	0.2777
at	2	0	2	0.0809	-0.0449	0.6856
an	2	0	2	-0.0990	0.1336	0.6919
AC	2	0	2	-0.0441	0.1312	0.5256
:	1	0	2	0.2003	0.8125	-1.0000
CP	2	0	2	-0.1201	0.2926	0.4843
ratio	5	0	1	0.8529	-0.8865	-0.8153
of	2	0	1	-0.1879	0.2285	-0.4228
1	1	0	3	0.3748	0.0063	0.9115
:	1	0	2	0.2003	0.8125	-1.0000
2	1	0	3	0.2314	0.1224	0.9153
and	3	0	3	0.0175	0.0284	0.7129
in	2	0	2	-0.1554	0.1663	0.5336
juices	20	10	1	0.7352	-0.7860	-0.3491
having	20	10	2	0.3464	-0.3959	0.0327
the	3	0	2	-0.1285	0.1606	0.2616
highest	24	10	1	0.8570	-0.8859	-0.4158
initial	23	10	1	0.1678	-0.2555	-0.5969
AC	2	0	2	-0.0441	0.1312	0.5256
contents	27	10	1	0.7519	-0.7947	-0.6381
,	1	0	2	0.0976	0.6816	-1.0000
respectively	48	10	1	0.9051	-0.9234	-0.4161
.	1	0	1	1.0000	-0.7398	-1.0000
In	2	0	2	-0.1554	0.1663	0.5336
contrast	29	10	2	0.7188	-0.7781	0.1478
,	1	0	2	0.0976	0.6816	-1.0000
the	3	0	2	-0.1285	0.1606	0.2616
AC	2	0	2	-0.0441	0.1312	0.5256
stability	33	10	2	0.6838	-0.7280	0.2777
was	3	0	1	0.9916	-0.9892	-1.0000
independent	36	10	1	0.6004	-0.6266	-0.5939
of	2	0	1	-0.1879	0.2285	-0.4228
total	5	0	1	0.5433	-0.6661	-0.3474
phenolic	30	10	1	-0.5697	0.6492	-0.4683
contents	27	10	1	0.7519	-0.7947	-0.6381
,	1	0	2	0.0976	0.6816	-1.0000
and	3	0	3	0.0175	0.0284	0.7129
low	3	0	1	0.3679	-0.2631	-0.7357
and	3	0	3	0.0175	0.0284	0.7129
high	4	0	1	0.7886	-0.8567	-0.4197
molecular	34	10	2	0.6098	-0.7229	0.3995
pomegranate	43	10	2	0.1635	-0.0965	0.1678
matrix	20	10	2	0.0996	-0.0399	0.3176
components	38	10	1	0.4581	-0.4370	-0.3820
(	1	0	2	0.1301	0.3508	-1.0000
such	4	0	1	0.6469	-0.5973	-0.7151
as	2	0	2	0.1918	-0.1287	0.7306
organic	25	10	1	-0.0480	0.1468	-0.3187
acids	5	0	2	0.0386	0.5250	-0.2605
and	3	0	3	0.0175	0.0284	0.7129
sugars	19	10	2	-0.0577	0.5013	0.1744
.	1	0	1	1.0000	-0.7398	-1.0000
Good	4	0	1	0.9707	-0.9716	-0.5896
correlation	43	10	2	0.7316	-0.7957	0.4103
of	2	0	1	-0.1879	0.2285	-0.4228
the	3	0	2	-0.1285	0.1606	0.2616
AC	2	0	2	-0.0441	0.1312	0.5256
contents	27	10	1	0.7519	-0.7947	-0.6381
with	4	0	1	0.7695	-0.7538	-1.0000
red	3	0	1	0.8083	-0.6397	-0.3954
colour	19	10	1	0.4326	-0.5353	-0.3358
(	1	0	2	0.1301	0.3508	-1.0000
a	1	0	3	0.0014	0.0613	0.7888
(∗))	19	10	1	0.9771	-0.9729	-1.0000
was	3	0	1	0.9916	-0.9892	-1.0000
observed	29	10	2	0.9201	-0.9372	0.0610
for	3	0	1	0.2223	-0.1686	-1.0000
all	3	0	2	0.1044	-0.0867	0.3161
samples	24	10	1	0.6480	-0.5673	-0.1370
at	2	0	2	0.0809	-0.0449	0.6856
elevated	28	10	2	0.6726	-0.6605	0.2918
temperatures	46	10	1	0.5954	-0.5785	-0.6839
(	1	0	2	0.1301	0.3508	-1.0000
70	2	0	3	0.3521	0.1205	0.1366
-	1	0	2	-0.4408	0.8515	0.9956
90	2	0	3	0.1144	0.0442	0.8603
°	2	0	1	0.9437	-0.9291	-1.0000
C	1	0	3	0.0286	0.0612	0.7642
).	2	0	2	0.8717	0.8310	-1.0000
The	3	0	2	-0.1285	0.1606	0.2616
stability	33	10	2	0.6838	-0.7280	0.2777
of	2	0	1	-0.1879	0.2285	-0.4228
putative	29	10	1	0.7121	-0.7470	-0.1161
health	19	10	1	0.4273	-0.4332	-0.4746
-	1	0	2	-0.4408	0.8515	0.9956
promoting	34	10	1	0.2376	-0.2868	-0.0918
polyphenols	41	10	1	-0.6234	0.7204	-0.1342
of	2	0	1	-0.1879	0.2285	-0.4228
pomegranate	43	10	2	0.1635	-0.0965	0.1678
juices	20	10	1	0.7352	-0.7860	-0.3491
was	3	0	1	0.9916	-0.9892	-1.0000
not	3	0	1	-0.1820	0.1821	-0.6943
markedly	30	10	1	0.9214	-0.9352	-0.1598
affected	28	10	1	0.6421	-0.5334	-0.5832
by	2	0	2	0.8816	-0.8784	0.7592
the	3	0	2	-0.1285	0.1606	0.2616
thermal	25	10	1	0.3695	-0.4245	-0.4581
treatment	32	10	1	0.7637	-0.7205	-0.5806
.	1	0	1	1.0000	-0.7398	-1.0000
Unexpectedly	48	10	1	0.9021	-0.9218	-0.6220
,	1	0	2	0.0976	0.6816	-1.0000
the	3	0	2	-0.1285	0.1606	0.2616
HMF	3	0	1	-0.7138	0.7442	-0.8747
contents	27	10	1	0.7519	-0.7947	-0.6381
only	4	0	1	0.8233	-0.8940	-0.3787
slightly	29	10	1	0.9181	-0.9289	-0.8157
increased	34	10	1	0.8647	-0.8763	-0.2958
upon	4	0	1	0.8687	-0.9421	-0.8769
forced	20	10	1	0.5955	-0.6124	-0.3300
heating	25	10	1	0.5101	-0.4538	-0.0617
.	1	0	1	1.0000	-0.7398	-1.0000
Therefore	31	10	1	0.7486	-0.8211	-0.8552
,	1	0	2	0.0976	0.6816	-1.0000
the	3	0	2	-0.1285	0.1606	0.2616
visual	20	10	1	0.4922	-0.5681	-0.5556
appearance	36	10	1	0.5166	-0.5316	-0.5211
does	4	0	1	0.3159	-0.3510	-0.2178
not	3	0	1	-0.1820	0.1821	-0.6943
adequately	38	10	1	0.5116	-0.5771	-0.6808
reflect	24	10	1	0.8263	-0.8806	-0.5511
the	3	0	2	-0.1285	0.1606	0.2616
quality	25	10	1	0.4542	-0.5564	-0.8199
and	3	0	3	0.0175	0.0284	0.7129
storage	25	10	1	0.7015	-0.7619	-0.0014
stability	33	10	2	0.6838	-0.7280	0.2777
of	2	0	1	-0.1879	0.2285	-0.4228
pomegranate	43	10	2	0.1635	-0.0965	0.1678
juices	20	10	1	0.7352	-0.7860	-0.3491
.	1	0	1	1.0000	-0.7398	-1.0000
Valuable	28	10	2	0.7485	-0.7996	0.0863
compounds	34	10	1	0.9019	-0.6044	-0.4183
in	2	0	2	-0.1554	0.1663	0.5336
macroalgae	38	10	1	0.4844	-0.4518	-0.4907
extracts	29	10	1	0.6944	-0.6963	-0.3648
.	1	0	1	1.0000	-0.7398	-1.0000
Bioactive	34	10	2	0.6642	-0.5936	0.1849
compounds	34	10	1	0.9019	-0.6044	-0.4183
present	24	10	1	0.6218	-0.6584	-0.4476
in	2	0	2	-0.1554	0.1663	0.5336
ethanolic	35	10	1	-0.5437	0.5945	-0.4083
extracts	29	10	1	0.6944	-0.6963	-0.3648
from	4	0	1	0.9508	-0.9623	-1.0000
18	2	0	3	0.3701	0.0001	0.7371
macroalgae	38	10	1	0.4844	-0.4518	-0.4907
of	2	0	1	-0.1879	0.2285	-0.4228
the	3	0	2	-0.1285	0.1606	0.2616
Portuguese	38	10	1	0.9285	-0.8550	-0.7189
coast	5	0	1	0.1415	-0.0383	-0.3820
were	4	0	1	0.9849	-0.9835	-1.0000
analysed	29	10	1	0.4516	-0.4641	-0.4946
by	2	0	2	0.8816	-0.8784	0.7592
gas	3	0	1	0.4291	-0.1293	-0.2103
chromatography	56	10	2	0.3555	-0.3510	0.1331
-	1	0	2	-0.4408	0.8515	0.9956
mass	4	0	1	0.5191	-0.4110	-0.7057
spectrometry	46	10	1	0.4185	-0.4701	-0.4062
(	1	0	2	0.1301	0.3508	-1.0000
GC	2	0	2	0.1927	-0.2106	0.2549
-	1	0	2	-0.4408	0.8515	0.9956
MS	2	0	2	0.3087	-0.1840	0.9398
),	2	0	2	0.8717	0.6177	-1.0000
leading	25	10	2	0.4310	-0.3787	0.1975
to	2	0	2	0.0506	-0.0227	0.4947
the	3	0	2	-0.1285	0.1606	0.2616
characterization	64	10	1	0.7280	-0.7892	-0.1250
of	2	0	1	-0.1879	0.2285	-0.4228
14	2	0	3	0.1423	0.1576	0.7371
compounds	34	10	1	0.9019	-0.6044	-0.4183
:	1	0	2	0.2003	0.8125	-1.0000
proline	25	10	2	-0.4333	0.4821	0.0404
phloroglucinol	56	10	1	-0.5869	0.6508	-0.7894
mannitol	29	10	1	-0.4876	0.5445	-0.4662
8	1	0	3	0.2521	0.0368	0.6152
fatty	5	0	2	0.9353	0.5827	-1.0000
acids	5	0	2	0.0386	0.5250	-0.2605
and	3	0	3	0.0175	0.0284	0.7129
3	1	0	3	0.3528	0.0535	0.4615
sterols	24	10	1	-0.3482	0.4753	-0.0576
A	1	0	3	0.0014	0.0613	0.7888
dose	4	0	1	0.2564	-0.0425	-0.2178
-	1	0	2	-0.4408	0.8515	0.9956
dependent	29	10	1	0.6151	-0.6043	-0.5786
response	28	10	1	0.8213	-0.8771	-0.3690
against	24	10	2	0.7820	-0.6028	0.0640
enzymes	24	10	1	-0.0092	0.2517	-0.1874
with	4	0	1	0.7695	-0.7538	-1.0000
biological	37	10	2	0.6060	-0.6907	0.1628
significance	46	10	1	0.7170	-0.7433	-0.6820
(	1	0	2	0.1301	0.3508	-1.0000
α	2	0	1	0.7602	-0.2066	-1.0000
-	1	0	2	-0.4408	0.8515	0.9956
glucosidase	44	10	1	-0.1304	0.2275	-0.4083
,	1	0	2	0.0976	0.6816	-1.0000
acetylcholinesterase	82	10	1	-0.2815	0.3446	-0.6268
and	3	0	3	0.0175	0.0284	0.7129
butyrylcholinesterase	88	10	1	-0.3337	0.3794	-0.5681
)	1	0	1	-0.0243	0.5010	-1.0000
and	3	0	3	0.0175	0.0284	0.7129
free	4	0	1	0.9580	-0.1068	-1.0000
radicals	29	10	1	0.1419	-0.0237	-0.0235
(	1	0	2	0.1301	0.3508	-1.0000
DPPH	4	0	1	-0.8360	0.9172	-0.2178
nitric	19	10	2	-0.4094	0.5235	0.1738
oxide	5	0	2	-0.5134	0.7527	0.8250
superoxide	39	10	2	-0.1828	0.3298	0.4308
and	3	0	3	0.0175	0.0284	0.7129
hydroxyl	29	10	1	-0.8509	0.8712	-0.2547
was	3	0	1	0.9916	-0.9892	-1.0000
found	5	0	1	0.9444	-0.9650	-1.0000
,	1	0	2	0.0976	0.6816	-1.0000
Phaeophyta	33	13	1	-0.1275	0.1361	-0.6575
being	5	0	2	0.9321	-0.9606	0.3640
the	3	0	2	-0.1285	0.1606	0.2616
most	4	0	1	0.0960	-0.0527	-0.7057
promising	34	10	1	0.2664	-0.3218	-0.0589
group	5	0	2	0.9864	-0.1475	0.5430
.	1	0	1	1.0000	-0.7398	-1.0000
A	1	0	3	0.0014	0.0613	0.7888
PCA	3	0	2	-0.1415	0.2411	0.2860
analysis	28	10	1	0.3976	-0.4161	-0.5692
was	3	0	1	0.9916	-0.9892	-1.0000
performed	33	10	1	0.3850	-0.4330	-0.7844
and	3	0	3	0.0175	0.0284	0.7129
allowed	24	10	1	0.8695	-0.8448	-0.7044
the	3	0	2	-0.1285	0.1606	0.2616
establishment	52	10	1	0.8839	-0.9068	-0.3217
of	2	0	1	-0.1879	0.2285	-0.4228
a	1	0	3	0.0014	0.0613	0.7888
correlation	43	10	2	0.7316	-0.7957	0.4103
between	23	10	1	0.4431	-0.5262	-0.5816
the	3	0	2	-0.1285	0.1606	0.2616
algae	5	0	1	0.8746	-0.7346	-0.2605
chemical	29	10	1	0.3601	-0.3617	-0.5165
composition	42	10	1	0.7461	-0.6909	-0.1329
and	3	0	3	0.0175	0.0284	0.7129
the	3	0	2	-0.1285	0.1606	0.2616
biological	37	10	2	0.6060	-0.6907	0.1628
activity	28	10	1	0.8014	-0.8233	-0.7231
.	1	0	1	1.0000	-0.7398	-1.0000
Cystoseira	39	10	1	0.0230	-0.0464	-0.3748
tamariscifolia	52	14	1	0.1050	-0.1345	-0.5681
(	1	0	2	0.1301	0.3508	-1.0000
Hudson	20	10	1	0.7586	-0.8346	-0.6065
)	1	0	1	-0.0243	0.5010	-1.0000
Papenfuss	26	17	1	0.2265	-0.1955	-0.3751
,	1	0	2	0.0976	0.6816	-1.0000
Cystoseira	39	10	1	0.0230	-0.0464	-0.3748
nodicaulis	38	11	1	0.3104	-0.3663	-0.4224
(	1	0	2	0.1301	0.3508	-1.0000
Withering	33	11	1	0.2627	-0.3132	-0.3029
)	1	0	1	-0.0243	0.5010	-1.0000
M	1	0	3	0.0402	0.0446	0.5613
.	1	0	1	1.0000	-0.7398	-1.0000
Roberts	23	11	1	0.1176	-0.1881	-0.2230
,	1	0	2	0.0976	0.6816	-1.0000
Cystoseira	39	10	1	0.0230	-0.0464	-0.3748
usneoides	33	10	1	-0.2037	0.2215	-0.5779
(	1	0	2	0.1301	0.3508	-1.0000
Linnaeus	29	10	1	0.4852	-0.5243	-0.1533
)	1	0	1	-0.0243	0.5010	-1.0000
M	1	0	3	0.0402	0.0446	0.5613
.	1	0	1	1.0000	-0.7398	-1.0000
Roberts	23	11	1	0.1176	-0.1881	-0.2230
and	3	0	3	0.0175	0.0284	0.7129
Fucus	5	0	1	0.6677	-0.6685	-1.0000
spiralis	28	10	1	0.3549	-0.3507	-0.6858
Linnaeus	29	10	1	0.4852	-0.5243	-0.1533
are	3	0	2	0.1216	-0.1346	0.5221
among	5	0	2	0.0582	-0.1078	0.1140
the	3	0	2	-0.1285	0.1606	0.2616
most	4	0	1	0.0960	-0.0527	-0.7057
active	20	10	2	0.8204	-0.7700	0.0357
species	23	10	1	0.7969	-0.8588	-0.0994
,	1	0	2	0.0976	0.6816	-1.0000
which	5	0	1	0.9986	-0.9987	-1.0000
is	2	0	1	0.0946	-0.1398	-0.0942
in	2	0	2	-0.1554	0.1663	0.5336
accordance	37	10	1	0.7589	-0.8027	-0.6008
with	4	0	1	0.7695	-0.7538	-1.0000
their	5	0	2	0.1504	0.8282	-0.3444
higher	19	10	1	0.8382	-0.8667	-0.5549
contents	27	10	1	0.7519	-0.7947	-0.6381
in	2	0	2	-0.1554	0.1663	0.5336
phloroglucinol	56	10	1	-0.5869	0.6508	-0.7894
mannitol	29	10	1	-0.4876	0.5445	-0.4662
oleic	5	0	1	-0.4073	0.8568	-0.5489
,	1	0	2	0.0976	0.6816	-1.0000
arachidonic	42	10	1	-0.4517	0.4660	-0.5630
and	3	0	3	0.0175	0.0284	0.7129
eicosapentaenoic	61	10	1	-0.7709	0.7982	-0.7410
acids	5	0	2	0.0386	0.5250	-0.2605
and	3	0	3	0.0175	0.0284	0.7129
fucosterol	38	11	1	-0.2157	0.3186	-0.6491
The	3	0	2	-0.1285	0.1606	0.2616
results	24	10	1	0.6113	-0.6844	-0.5459
point	5	0	2	0.9618	-0.9519	0.0888
to	2	0	2	0.0506	-0.0227	0.4947
the	3	0	2	-0.1285	0.1606	0.2616
potential	34	10	1	0.5146	-0.5140	-0.3873
interest	28	10	1	0.6991	-0.7633	-0.5489
of	2	0	1	-0.1879	0.2285	-0.4228
the	3	0	2	-0.1285	0.1606	0.2616
use	3	0	1	0.7630	-0.8760	-0.8315
of	2	0	1	-0.1879	0.2285	-0.4228
Phaeophyta	33	13	1	-0.1275	0.1361	-0.6575
species	23	10	1	0.7969	-0.8588	-0.0994
as	2	0	2	0.1918	-0.1287	0.7306
food	4	0	1	0.4587	-0.5278	-1.0000
additives	33	10	1	0.8641	-0.8558	-0.2729
,	1	0	2	0.0976	0.6816	-1.0000
due	3	0	2	0.6244	-0.6953	0.1410
to	2	0	2	0.0506	-0.0227	0.4947
their	5	0	2	0.1504	0.8282	-0.3444
potent	19	10	1	0.3612	-0.2817	-0.1824
antiradical	42	10	1	0.1861	-0.1610	-0.5572
activities	36	10	1	0.8811	-0.9071	-0.5324
,	1	0	2	0.0976	0.6816	-1.0000
and	3	0	3	0.0175	0.0284	0.7129
especially	38	10	1	0.6626	-0.7371	-0.4917
highlights	33	10	1	0.9517	-0.9684	-0.8482
the	3	0	2	-0.1285	0.1606	0.2616
importance	40	10	1	0.6135	-0.5978	-0.3363
of	2	0	1	-0.1879	0.2285	-0.4228
F	1	0	2	0.0975	0.0454	-1.0000
.	1	0	1	1.0000	-0.7398	-1.0000
spiralis	28	10	1	0.3549	-0.3507	-0.6858
in	2	0	2	-0.1554	0.1663	0.5336
the	3	0	2	-0.1285	0.1606	0.2616
food	4	0	1	0.4587	-0.5278	-1.0000
chain	5	0	2	0.8306	0.1908	-0.3820
of	2	0	1	-0.1879	0.2285	-0.4228
Mediterranean	49	10	1	0.1722	-0.2043	-0.5051
countries	35	10	2	0.6388	-0.7311	0.3637
.	1	0	1	1.0000	-0.7398	-1.0000
Moreover	27	10	1	0.8852	-0.9304	-0.7626
,	1	0	2	0.0976	0.6816	-1.0000
the	3	0	2	-0.1285	0.1606	0.2616
incorporation	49	10	2	0.7940	-0.8417	0.0585
of	2	0	1	-0.1879	0.2285	-0.4228
the	3	0	2	-0.1285	0.1606	0.2616
extracts	29	10	1	0.6944	-0.6963	-0.3648
of	2	0	1	-0.1879	0.2285	-0.4228
these	5	0	1	0.5286	-0.6163	-0.3444
species	23	10	1	0.7969	-0.8588	-0.0994
in	2	0	2	-0.1554	0.1663	0.5336
food	4	0	1	0.4587	-0.5278	-1.0000
products	30	10	1	0.7153	-0.7496	-0.4584
,	1	0	2	0.0976	0.6816	-1.0000
nutraceutical	50	10	1	0.6526	-0.6930	-0.5900
and	3	0	3	0.0175	0.0284	0.7129
pharmaceutical	57	10	1	0.5923	-0.6441	-0.5812
preparations	47	10	2	0.7551	-0.7500	0.2780
for	3	0	1	0.2223	-0.1686	-1.0000
human	5	0	1	0.9555	-0.9781	-0.9111
health	19	10	1	0.4273	-0.4332	-0.4746
should	20	10	1	0.8461	-0.7597	-0.5234
also	4	0	2	0.2491	-0.2576	0.0324
be	2	0	2	-0.1118	0.1556	0.7592
instigated	37	11	1	0.5446	-0.5439	-0.0753
,	1	0	2	0.0976	0.6816	-1.0000
since	5	0	1	0.7612	-0.7952	-0.0797
they	4	0	1	0.1937	-0.2390	-0.0483
can	3	0	2	-0.0754	0.1562	0.4145
suppress	27	10	1	0.9077	-0.9139	-0.7535
hyperglycemia	53	10	1	0.1776	-0.2003	-0.6578
and	3	0	3	0.0175	0.0284	0.7129
inhibit	23	10	2	0.6910	-0.3347	0.1480
cholinesterases	60	10	1	-0.0495	0.0781	-0.2979
.	1	0	1	1.0000	-0.7398	-1.0000
Near	4	0	2	0.1818	-0.0315	0.0591
-	1	0	2	-0.4408	0.8515	0.9956
infrared	29	10	1	0.8975	-0.9255	-0.4737
hyperspectral	51	10	1	0.7832	-0.8374	-0.4516
imaging	23	10	1	0.4283	-0.5136	-0.5806
and	3	0	3	0.0175	0.0284	0.7129
partial	24	10	1	0.5935	-0.5259	-0.1746
least	5	0	1	0.8190	-0.5140	-0.5991
squares	24	10	1	0.2297	-0.2993	-0.5238
regression	36	10	2	0.8859	-0.9218	0.4673
for	3	0	1	0.2223	-0.1686	-1.0000
rapid	5	0	1	0.6126	-0.6420	-0.8153
and	3	0	3	0.0175	0.0284	0.7129
reagentless	42	10	1	0.8912	-0.6258	-0.6008
determination	51	10	2	0.4348	-0.4939	0.0160
of	2	0	1	-0.1879	0.2285	-0.4228
Enterobacteriaceae	67	10	1	0.3411	-0.4064	-0.6249
on	2	0	2	-0.0875	0.0984	0.3749
chicken	24	10	2	0.6875	-0.6520	0.3542
fillets	24	10	1	0.6641	-0.7288	-0.5549
.	1	0	1	1.0000	-0.7398	-1.0000
Bacterial	34	10	1	0.4758	-0.5211	-0.1178
pathogens	35	10	2	0.3718	-0.3839	0.3764
are	3	0	2	0.1216	-0.1346	0.5221
the	3	0	2	-0.1285	0.1606	0.2616
main	4	0	1	0.9341	-0.9496	-0.7057
culprits	30	10	1	0.3663	-0.3864	-0.1293
for	3	0	1	0.2223	-0.1686	-1.0000
outbreaks	35	10	1	0.9240	-0.9520	-0.4587
of	2	0	1	-0.1879	0.2285	-0.4228
food	4	0	1	0.4587	-0.5278	-1.0000
-	1	0	2	-0.4408	0.8515	0.9956
borne	5	0	2	-0.0731	0.0577	0.5113
illnesses	30	10	1	0.7948	-0.8559	-0.3777
.	1	0	1	1.0000	-0.7398	-1.0000
This	4	0	2	-0.1603	0.1829	0.4886
study	5	0	1	0.9794	-0.9861	-0.1456
aimed	5	0	1	0.9700	-0.9832	-0.2605
to	2	0	2	0.0506	-0.0227	0.4947
use	3	0	1	0.7630	-0.8760	-0.8315
the	3	0	2	-0.1285	0.1606	0.2616
hyperspectral	51	10	1	0.7832	-0.8374	-0.4516
imaging	23	10	1	0.4283	-0.5136	-0.5806
technique	34	10	1	0.2630	-0.3539	-0.7957
as	2	0	2	0.1918	-0.1287	0.7306
a	1	0	3	0.0014	0.0613	0.7888
non	3	0	1	-0.3120	0.3466	-0.6943
-	1	0	2	-0.4408	0.8515	0.9956
destructive	43	10	1	0.7981	-0.8262	-0.1616
tool	4	0	1	0.8281	-0.8808	-0.0507
for	3	0	1	0.2223	-0.1686	-1.0000
quantitative	45	10	1	0.6648	-0.7379	-0.6739
and	3	0	3	0.0175	0.0284	0.7129
direct	20	10	2	0.7606	-0.3662	0.0506
determination	51	10	2	0.4348	-0.4939	0.0160
of	2	0	1	-0.1879	0.2285	-0.4228
Enterobacteriaceae	67	10	1	0.3411	-0.4064	-0.6249
loads	5	0	1	0.7444	-0.8467	-0.8699
on	2	0	2	-0.0875	0.0984	0.3749
chicken	24	10	2	0.6875	-0.6520	0.3542
fillets	24	10	1	0.6641	-0.7288	-0.5549
.	1	0	1	1.0000	-0.7398	-1.0000
Partial	24	10	1	0.5935	-0.5259	-0.1746
least	5	0	1	0.8190	-0.5140	-0.5991
squares	24	10	1	0.2297	-0.2993	-0.5238
regression	36	10	2	0.8859	-0.9218	0.4673
(	1	0	2	0.1301	0.3508	-1.0000
PLSR	4	0	1	0.9555	-0.9549	-0.0068
)	1	0	1	-0.0243	0.5010	-1.0000
models	20	10	2	0.4880	-0.5198	0.4649
were	4	0	1	0.9849	-0.9835	-1.0000
established	43	10	1	0.8852	-0.9013	-0.1266
and	3	0	3	0.0175	0.0284	0.7129
the	3	0	2	-0.1285	0.1606	0.2616
best	4	0	2	-0.0628	0.0372	0.4755
model	5	0	1	0.8467	-0.8494	-0.8150
using	5	0	1	0.8668	-0.9451	-0.8952
full	4	0	1	0.4104	-0.1524	-1.0000
wavelengths	44	10	2	0.8034	-0.8346	0.0307
was	3	0	1	0.9916	-0.9892	-1.0000
obtained	30	10	2	0.1464	-0.1695	0.5324
in	2	0	2	-0.1554	0.1663	0.5336
the	3	0	2	-0.1285	0.1606	0.2616
spectral	30	10	1	0.6987	-0.7310	-0.1191
range	5	0	1	0.7054	-0.3066	-0.8153
930	3	0	2	0.5338	-0.5942	0.1634
-	1	0	2	-0.4408	0.8515	0.9956
1450	3	8	3	0.7313	0.6650	0.5757
nm	2	0	1	-0.1683	0.2575	-0.2091
with	4	0	1	0.7695	-0.7538	-1.0000
coefficients	46	10	1	0.8978	-0.9136	-0.6992
of	2	0	1	-0.1879	0.2285	-0.4228
determination	51	10	2	0.4348	-0.4939	0.0160
R	1	0	2	0.0980	-0.0949	0.5610
(	1	0	2	0.1301	0.3508	-1.0000
2	1	0	3	0.2314	0.1224	0.9153
)≥	4	0	1	0.9687	-0.9518	-1.0000
0	1	0	2	0.4747	-0.3394	0.9874
.	1	0	1	1.0000	-0.7398	-1.0000
82	2	0	3	0.2981	0.0298	0.2248
and	3	0	3	0.0175	0.0284	0.7129
root	4	0	1	0.3012	-0.4282	-0.0336
mean	4	0	1	0.7402	-0.4895	-0.7057
squared	25	10	1	0.3098	-0.3560	-0.4432
errors	18	10	2	0.4558	-0.5550	0.0182
(	1	0	2	0.1301	0.3508	-1.0000
RMSEs	4	5	1	0.9584	-0.9772	-0.7071
)	1	0	1	-0.0243	0.5010	-1.0000
≤	3	0	1	0.6091	-0.7030	-1.0000
0	1	0	2	0.4747	-0.3394	0.9874
.	1	0	1	1.0000	-0.7398	-1.0000
47	2	0	3	0.3330	0.1270	0.8244
log	3	0	1	0.1654	-0.2243	-0.7357
(	1	0	2	0.1301	0.3508	-1.0000
10	2	0	3	0.3797	0.0295	0.7371
)	1	0	1	-0.0243	0.5010	-1.0000
CFUg	3	8	2	0.1819	-0.1525	0.2337
(-	2	0	1	-0.0607	0.5168	-1.0000
1	1	0	3	0.3748	0.0063	0.9115
).	2	0	2	0.8717	0.8310	-1.0000
In	2	0	2	-0.1554	0.1663	0.5336
further	24	10	1	0.3822	-0.3569	-0.6850
development	43	10	2	0.5249	-0.6331	0.0082
of	2	0	1	-0.1879	0.2285	-0.4228
simplified	38	10	1	0.9190	-0.8867	-0.6217
models	20	10	2	0.4880	-0.5198	0.4649
,	1	0	2	0.0976	0.6816	-1.0000
second	20	10	2	0.3793	-0.1953	0.0578
derivative	36	10	1	0.8813	-0.9064	-0.2434
spectra	25	10	2	0.7599	-0.7874	0.0365
and	3	0	3	0.0175	0.0284	0.7129
weighted	29	10	1	0.9122	-0.9288	-0.6578
PLS	3	0	2	0.8465	-0.7532	0.2860
regression	36	10	2	0.8859	-0.9218	0.4673
coefficients	46	10	1	0.8978	-0.9136	-0.6992
(	1	0	2	0.1301	0.3508	-1.0000
BW	2	0	2	0.5919	-0.5984	0.7592
)	1	0	1	-0.0243	0.5010	-1.0000
were	4	0	1	0.9849	-0.9835	-1.0000
utilised	29	10	1	0.7880	-0.7947	-0.4840
to	2	0	2	0.0506	-0.0227	0.4947
select	19	10	1	0.4252	-0.4775	-0.0073
important	34	10	1	0.4878	-0.5262	-0.5489
wavelengths	44	10	2	0.8034	-0.8346	0.0307
.	1	0	1	1.0000	-0.7398	-1.0000
However	24	10	2	0.9437	-0.9621	0.1637
,	1	0	2	0.0976	0.6816	-1.0000
the	3	0	2	-0.1285	0.1606	0.2616
three	5	0	2	-0.0656	0.0568	0.5026
wavelengths	44	10	2	0.8034	-0.8346	0.0307
(	1	0	2	0.1301	0.3508	-1.0000
930	3	0	2	0.5338	-0.5942	0.1634
,	1	0	2	0.0976	0.6816	-1.0000
1121	3	8	2	0.5224	-0.2899	0.8396
and	3	0	3	0.0175	0.0284	0.7129
1345	3	8	2	0.4949	-0.1573	0.5757
nm	2	0	1	-0.1683	0.2575	-0.2091
)	1	0	1	-0.0243	0.5010	-1.0000
selected	28	10	1	0.6402	-0.6208	-0.3048
from	4	0	1	0.9508	-0.9623	-1.0000
BW	2	0	2	0.5919	-0.5984	0.7592
were	4	0	1	0.9849	-0.9835	-1.0000
competent	33	10	1	0.6380	-0.6251	-0.6005
and	3	0	3	0.0175	0.0284	0.7129
more	4	0	1	0.2952	-0.3348	-0.7057
preferred	30	10	1	0.8223	-0.8487	-0.8344
for	3	0	1	0.2223	-0.1686	-1.0000
predicting	39	10	1	0.7272	-0.7307	-0.3244
Enterobacteriaceae	67	10	1	0.3411	-0.4064	-0.6249
loads	5	0	1	0.7444	-0.8467	-0.8699
with	4	0	1	0.7695	-0.7538	-1.0000
R	1	0	2	0.0980	-0.0949	0.5610
(	1	0	2	0.1301	0.3508	-1.0000
2	1	0	3	0.2314	0.1224	0.9153
)	1	0	1	-0.0243	0.5010	-1.0000
of	2	0	1	-0.1879	0.2285	-0.4228
0	1	0	2	0.4747	-0.3394	0.9874
.	1	0	1	1.0000	-0.7398	-1.0000
89	2	0	3	0.4069	0.0449	0.2248
,	1	0	2	0.0976	0.6816	-1.0000
0	1	0	2	0.4747	-0.3394	0.9874
.	1	0	1	1.0000	-0.7398	-1.0000
86	2	0	3	0.2336	0.0194	0.2248
and	3	0	3	0.0175	0.0284	0.7129
0	1	0	2	0.4747	-0.3394	0.9874
.	1	0	1	1.0000	-0.7398	-1.0000
87	2	0	2	0.4502	-0.0606	0.2248
and	3	0	3	0.0175	0.0284	0.7129
RMSEs	4	5	1	0.9584	-0.9772	-0.7071
of	2	0	1	-0.1879	0.2285	-0.4228
0	1	0	2	0.4747	-0.3394	0.9874
.	1	0	1	1.0000	-0.7398	-1.0000
33	2	0	2	0.3280	0.0125	-0.1451
,	1	0	2	0.0976	0.6816	-1.0000
0	1	0	2	0.4747	-0.3394	0.9874
.	1	0	1	1.0000	-0.7398	-1.0000
40	2	0	3	0.3831	0.1506	0.8244
and	3	0	3	0.0175	0.0284	0.7129
0	1	0	2	0.4747	-0.3394	0.9874
.	1	0	1	1.0000	-0.7398	-1.0000
45	2	0	2	0.6293	-0.1274	0.9866
log	3	0	1	0.1654	-0.2243	-0.7357
(	1	0	2	0.1301	0.3508	-1.0000
10	2	0	3	0.3797	0.0295	0.7371
)	1	0	1	-0.0243	0.5010	-1.0000
CFUg	3	8	2	0.1819	-0.1525	0.2337
(-	2	0	1	-0.0607	0.5168	-1.0000
1	1	0	3	0.3748	0.0063	0.9115
)	1	0	1	-0.0243	0.5010	-1.0000
for	3	0	1	0.2223	-0.1686	-1.0000
calibration	43	10	2	0.6277	-0.6503	0.1921
,	1	0	2	0.0976	0.6816	-1.0000
cross	5	0	1	0.7600	-0.7432	-0.3820
-	1	0	2	-0.4408	0.8515	0.9956
validation	38	10	2	0.3029	-0.3439	0.1798
and	3	0	3	0.0175	0.0284	0.7129
prediction	39	10	2	0.7650	-0.7393	0.0012
,	1	0	2	0.0976	0.6816	-1.0000
respectively	48	10	1	0.9051	-0.9234	-0.4161
.	1	0	1	1.0000	-0.7398	-1.0000
Besides	22	10	2	-0.1078	0.1480	0.1064
,	1	0	2	0.0976	0.6816	-1.0000
the	3	0	2	-0.1285	0.1606	0.2616
constructed	43	10	1	0.8603	-0.8966	-0.2720
prediction	39	10	2	0.7650	-0.7393	0.0012
map	3	0	1	0.3098	-0.0624	-0.3916
provided	29	10	1	0.5452	-0.6010	-0.3663
the	3	0	2	-0.1285	0.1606	0.2616
distribution	47	10	2	0.2889	-0.3545	0.3732
of	2	0	1	-0.1879	0.2285	-0.4228
Enterobacteriaceae	67	10	1	0.3411	-0.4064	-0.6249
bacteria	29	10	2	0.4464	-0.4780	0.0191
on	2	0	2	-0.0875	0.0984	0.3749
chicken	24	10	2	0.6875	-0.6520	0.3542
fillets	24	10	1	0.6641	-0.7288	-0.5549
,	1	0	2	0.0976	0.6816	-1.0000
which	5	0	1	0.9986	-0.9987	-1.0000
cannot	19	10	1	0.1171	-0.1287	-0.0773
be	2	0	2	-0.1118	0.1556	0.7592
achieved	29	10	2	0.7686	-0.8341	0.3504
by	2	0	2	0.8816	-0.8784	0.7592
conventional	46	10	1	0.7729	-0.8273	-0.2371
methods	25	10	1	-0.1369	0.1563	-0.5171
.	1	0	1	1.0000	-0.7398	-1.0000
It	2	0	1	-0.0145	0.0148	-0.0942
was	3	0	1	0.9916	-0.9892	-1.0000
demonstrated	47	10	1	0.5831	-0.5676	-0.2745
that	4	0	1	-0.3585	0.3676	-0.0483
hyperspectral	51	10	1	0.7832	-0.8374	-0.4516
imaging	23	10	1	0.4283	-0.5136	-0.5806
is	2	0	1	0.0946	-0.1398	-0.0942
a	1	0	3	0.0014	0.0613	0.7888
potential	34	10	1	0.5146	-0.5140	-0.3873
tool	4	0	1	0.8281	-0.8808	-0.0507
for	3	0	1	0.2223	-0.1686	-1.0000
determining	41	10	1	0.3334	-0.3906	-0.6648
food	4	0	1	0.4587	-0.5278	-1.0000
sanitation	35	11	2	0.1433	-0.1896	0.1300
and	3	0	3	0.0175	0.0284	0.7129
detecting	33	10	1	0.5237	-0.5955	-0.4561
bacterial	34	10	1	0.4758	-0.5211	-0.1178
pathogens	35	10	2	0.3718	-0.3839	0.3764
on	2	0	2	-0.0875	0.0984	0.3749
food	4	0	1	0.4587	-0.5278	-1.0000
matrix	20	10	2	0.0996	-0.0399	0.3176
without	24	10	1	0.4602	-0.5351	-0.8459
using	5	0	1	0.8668	-0.9451	-0.8952
complicated	44	10	1	0.5818	-0.5113	-0.4463
laboratory	36	10	2	0.1097	-0.1530	0.0621
regimes	24	10	2	0.5198	-0.6237	0.6271
.	1	0	1	1.0000	-0.7398	-1.0000
Evidence	28	10	2	0.4755	-0.5467	0.2681
of	2	0	1	-0.1879	0.2285	-0.4228
dynamical	34	10	1	0.1460	-0.1637	-0.3755
constraints	42	10	1	0.8739	-0.9064	-0.2074
imposed	25	10	1	0.6234	-0.6670	-0.3288
by	2	0	2	0.8816	-0.8784	0.7592
water	5	0	1	0.9971	-0.9967	-1.0000
organization	46	10	2	0.5636	-0.5614	0.0954
around	20	10	1	0.5667	-0.4569	-0.0283
a	1	0	3	0.0014	0.0613	0.7888
bio	3	0	2	0.1108	-0.0882	0.8434
-	1	0	2	-0.4408	0.8515	0.9956
hydrophobic	43	10	1	-0.2447	0.2551	-0.0668
interface	34	10	1	0.7182	-0.7441	-0.5617
.	1	0	1	1.0000	-0.7398	-1.0000
Molecular	34	10	2	0.6098	-0.7229	0.3995
dynamics	30	10	1	0.1533	-0.1906	-0.2358
simulations	43	10	2	0.7653	-0.7587	0.4513
and	3	0	3	0.0175	0.0284	0.7129
elastic	25	10	2	0.4162	-0.4778	0.3623
neutron	24	10	1	0.3264	-0.2295	-0.0367
scattering	39	10	1	0.6651	-0.5841	-0.1028
experiments	43	10	1	0.4803	-0.5561	-0.6602
have	4	0	1	0.7546	-0.8283	-0.8989
been	4	0	2	0.7979	-0.8581	0.4755
used	4	0	1	0.7936	-0.9035	-0.8769
to	2	0	2	0.0506	-0.0227	0.4947
highlight	28	10	1	0.9387	-0.9615	-0.8527
how	3	0	1	0.3978	-0.4628	-0.8747
the	3	0	2	-0.1285	0.1606	0.2616
structural	37	10	1	0.7600	-0.7965	-0.2739
organization	46	10	2	0.5636	-0.5614	0.0954
of	2	0	1	-0.1879	0.2285	-0.4228
hydration	35	10	2	-0.0473	0.0961	0.2482
water	5	0	1	0.9971	-0.9967	-1.0000
is	2	0	1	0.0946	-0.1398	-0.0942
able	4	0	2	0.9386	-0.9301	0.7240
in	2	0	2	-0.1554	0.1663	0.5336
some	4	0	1	0.6894	-0.4440	-0.7151
cases	5	0	1	0.7661	-0.8045	-0.0283
to	2	0	2	0.0506	-0.0227	0.4947
locally	23	10	1	0.3990	-0.4582	-0.1583
constrain	34	10	2	0.7388	-0.7828	0.0614
atomic	20	10	2	0.2187	-0.2785	0.1252
movements	33	10	1	0.8879	-0.9286	-0.7189
at	2	0	2	0.0809	-0.0449	0.6856
biologic	28	10	2	0.4994	-0.6026	0.2968
interfaces	39	10	1	0.7683	-0.8005	-0.5424
.	1	0	1	1.0000	-0.7398	-1.0000
Using	5	0	1	0.8668	-0.9451	-0.8952
fully	5	0	1	0.7392	-0.5181	-1.0000
hydrated	29	10	1	-0.2259	0.3622	-0.5268
small	5	0	1	0.9454	-0.9715	-0.8178
peptides	28	10	1	-0.0724	0.2329	-0.2316
as	2	0	2	0.1918	-0.1287	0.7306
models	20	10	2	0.4880	-0.5198	0.4649
of	2	0	1	-0.1879	0.2285	-0.4228
protein	25	10	2	0.1714	-0.2018	0.2944
interfaces	39	10	1	0.7683	-0.8005	-0.5424
,	1	0	2	0.0976	0.6816	-1.0000
we	2	0	1	0.9735	-0.9278	-1.0000
show	4	0	1	0.9704	-0.9715	-0.7151
that	4	0	1	-0.3585	0.3676	-0.0483
the	3	0	2	-0.1285	0.1606	0.2616
length	20	10	1	0.5587	-0.6305	-0.2641
of	2	0	1	-0.1879	0.2285	-0.4228
the	3	0	2	-0.1285	0.1606	0.2616
side	4	0	2	-0.3300	0.3928	0.1805
chains	20	10	2	0.5952	-0.3152	0.1871
and	3	0	3	0.0175	0.0284	0.7129
the	3	0	2	-0.1285	0.1606	0.2616
hydrophilic	43	10	1	-0.1640	0.1855	-0.3573
backbone	29	10	2	0.5747	-0.6285	0.2624
have	4	0	1	0.7546	-0.8283	-0.8989
specific	28	10	1	0.8255	-0.8600	-0.6381
signatures	39	10	1	0.7128	-0.6889	-0.4221
.	1	0	1	1.0000	-0.7398	-1.0000
The	3	0	2	-0.1285	0.1606	0.2616
dynamics	30	10	1	0.1533	-0.1906	-0.2358
of	2	0	1	-0.1879	0.2285	-0.4228
the	3	0	2	-0.1285	0.1606	0.2616
side	4	0	2	-0.3300	0.3928	0.1805
chain	5	0	2	0.8306	0.1908	-0.3820
,	1	0	2	0.0976	0.6816	-1.0000
which	5	0	1	0.9986	-0.9987	-1.0000
is	2	0	1	0.0946	-0.1398	-0.0942
part	4	0	2	0.3968	-0.2257	0.3847
of	2	0	1	-0.1879	0.2285	-0.4228
biomolecules	46	10	2	0.6747	-0.7841	0.1005
,	1	0	2	0.0976	0.6816	-1.0000
have	4	0	1	0.7546	-0.8283	-0.8989
not	3	0	1	-0.1820	0.1821	-0.6943
only	4	0	1	0.8233	-0.8940	-0.3787
a	1	0	3	0.0014	0.0613	0.7888
crucial	24	10	1	0.5482	-0.6571	-0.6210
role	4	0	1	-0.3528	0.3749	-0.0336
in	2	0	2	-0.1554	0.1663	0.5336
the	3	0	2	-0.1285	0.1606	0.2616
whole	5	0	1	0.9986	-0.9987	-1.0000
flexibility	42	10	1	0.6428	-0.7181	-0.1577
as	2	0	2	0.1918	-0.1287	0.7306
compared	30	10	2	0.8124	-0.7805	0.0125
to	2	0	2	0.0506	-0.0227	0.4947
the	3	0	2	-0.1285	0.1606	0.2616
backbone	29	10	2	0.5747	-0.6285	0.2624
,	1	0	2	0.0976	0.6816	-1.0000
but	3	0	2	-0.4403	0.5377	0.6106
also	4	0	2	0.2491	-0.2576	0.0324
modify	20	10	1	0.4451	-0.3255	-0.6062
the	3	0	2	-0.1285	0.1606	0.2616
values	20	10	1	0.5648	-0.6452	-0.3187
of	2	0	1	-0.1879	0.2285	-0.4228
transition	37	10	2	0.7186	-0.5255	0.0241
temperatures	46	10	1	0.5954	-0.5785	-0.6839
.	1	0	1	1.0000	-0.7398	-1.0000
The	3	0	2	-0.1285	0.1606	0.2616
analysis	28	10	1	0.3976	-0.4161	-0.5692
of	2	0	1	-0.1879	0.2285	-0.4228
the	3	0	2	-0.1285	0.1606	0.2616
activation	36	10	2	0.8608	-0.8654	0.1503
energies	28	10	1	0.6312	-0.5886	-0.1493
of	2	0	1	-0.1879	0.2285	-0.4228
methyl	20	10	1	-0.7406	0.7699	-0.6275
group	5	0	2	0.9864	-0.1475	0.5430
dynamics	30	10	1	0.1533	-0.1906	-0.2358
suggests	27	10	1	0.8393	-0.7618	-0.5695
that	4	0	1	-0.3585	0.3676	-0.0483
the	3	0	2	-0.1285	0.1606	0.2616
interaction	42	10	1	0.7591	-0.7843	-0.2361
between	23	10	1	0.4431	-0.5262	-0.5816
hydrophobic	43	10	1	-0.2447	0.2551	-0.0668
side	4	0	2	-0.3300	0.3928	0.1805
chain	5	0	2	0.8306	0.1908	-0.3820
and	3	0	3	0.0175	0.0284	0.7129
surrounding	42	10	1	0.5687	-0.6152	-0.3230
water	5	0	1	0.9971	-0.9967	-1.0000
plays	5	0	1	0.9420	-0.9368	-0.3054
an	2	0	2	-0.0990	0.1336	0.6919
important	34	10	1	0.4878	-0.5262	-0.5489
role	4	0	1	-0.3528	0.3749	-0.0336
in	2	0	2	-0.1554	0.1663	0.5336
the	3	0	2	-0.1285	0.1606	0.2616
whole	5	0	1	0.9986	-0.9987	-1.0000
flexibility	42	10	1	0.6428	-0.7181	-0.1577
as	2	0	2	0.1918	-0.1287	0.7306
well	4	0	1	0.9503	-0.9514	-1.0000
.	1	0	1	1.0000	-0.7398	-1.0000
We	2	0	1	0.9735	-0.9278	-1.0000
suggest	23	10	1	0.7040	-0.6549	-0.3588
that	4	0	1	-0.3585	0.3676	-0.0483
the	3	0	2	-0.1285	0.1606	0.2616
progressive	42	10	2	0.7805	-0.8139	0.2985
water	5	0	1	0.9971	-0.9967	-1.0000
cluster	25	10	1	0.6324	-0.6150	-0.4677
organization	46	10	2	0.5636	-0.5614	0.0954
,	1	0	2	0.0976	0.6816	-1.0000
around	20	10	1	0.5667	-0.4569	-0.0283
hydrophobic	43	10	1	-0.2447	0.2551	-0.0668
interfaces	39	10	1	0.7683	-0.8005	-0.5424
increases	33	10	1	0.8281	-0.8468	-0.3501
the	3	0	2	-0.1285	0.1606	0.2616
activation	36	10	2	0.8608	-0.8654	0.1503
energy	19	10	1	0.3461	-0.2642	-0.1270
and	3	0	3	0.0175	0.0284	0.7129
that	4	0	1	-0.3585	0.3676	-0.0483
a	1	0	3	0.0014	0.0613	0.7888
plateau	24	10	1	0.3441	-0.3507	-0.0123
regime	19	10	2	0.5250	-0.6822	0.6914
is	2	0	1	0.0946	-0.1398	-0.0942
reached	24	10	1	0.7562	-0.7490	-0.4483
only	4	0	1	0.8233	-0.8940	-0.3787
when	4	0	1	0.9979	-0.9981	-1.0000
an	2	0	2	-0.0990	0.1336	0.6919
extended	27	10	1	0.8057	-0.4306	-0.7189
hydrogen	30	10	1	-0.2968	0.3728	-0.1254
bond	4	0	2	0.2750	-0.3025	0.6162
network	25	10	1	0.8405	-0.9033	-0.6867
is	2	0	1	0.0946	-0.1398	-0.0942
established	43	10	1	0.8852	-0.9013	-0.1266
.	1	0	1	1.0000	-0.7398	-1.0000
The	3	0	2	-0.1285	0.1606	0.2616
cluster	25	10	1	0.6324	-0.6150	-0.4677
size	4	0	2	0.9406	-0.9593	0.1805
corresponds	42	10	1	0.8579	-0.9044	-0.5482
to	2	0	2	0.0506	-0.0227	0.4947
a	1	0	3	0.0014	0.0613	0.7888
single	20	10	1	0.5869	-0.6110	-0.0527
layer	5	0	1	0.9429	-0.9678	-0.1545
of	2	0	1	-0.1879	0.2285	-0.4228
water	5	0	1	0.9971	-0.9967	-1.0000
molecules	32	10	1	0.6341	-0.7475	-0.1579
.	1	0	1	1.0000	-0.7398	-1.0000
Redox	5	0	1	0.9746	-0.9745	-0.8153
properties	37	10	1	0.2634	-0.3406	-0.5880
of	2	0	1	-0.1879	0.2285	-0.4228
catechins	34	10	2	-0.2006	0.2506	0.0490
and	3	0	3	0.0175	0.0284	0.7129
enriched	29	10	1	0.5889	-0.4941	-0.4417
green	5	0	2	0.9662	-0.0375	0.9969
tea	3	0	2	0.1216	0.0327	-0.7648
extracts	29	10	1	0.6944	-0.6963	-0.3648
effectively	42	10	1	0.9181	-0.9061	-0.6338
preserve	27	10	1	0.7935	-0.8421	-0.1659
L	1	0	2	-0.0870	0.1200	0.4133
-	1	0	2	-0.4408	0.8515	0.9956
5	1	0	3	0.2432	0.1340	0.9265
-	1	0	2	-0.4408	0.8515	0.9956
methyltetrahydrofolate	86	10	1	-0.8226	0.8411	-0.7171
assessment	35	10	1	0.8796	-0.9255	-0.6811
using	5	0	1	0.8668	-0.9451	-0.8952
cyclic	18	10	1	-0.2138	0.4336	-0.8212
voltammetry	43	10	1	0.4187	-0.3149	-0.6780
analysis	28	10	1	0.3976	-0.4161	-0.5692
.	1	0	1	1.0000	-0.7398	-1.0000
A	1	0	3	0.0014	0.0613	0.7888
cyclic	18	10	1	-0.2138	0.4336	-0.8212
voltammetry	43	10	1	0.4187	-0.3149	-0.6780
(	1	0	2	0.1301	0.3508	-1.0000
CV	2	0	2	0.9003	-0.9110	0.4843
)	1	0	1	-0.0243	0.5010	-1.0000
study	5	0	1	0.9794	-0.9861	-0.1456
was	3	0	1	0.9916	-0.9892	-1.0000
performed	33	10	1	0.3850	-0.4330	-0.7844
in	2	0	2	-0.1554	0.1663	0.5336
pH	2	0	2	-0.2275	0.3112	0.5099
5	1	0	3	0.2432	0.1340	0.9265
.	1	0	1	1.0000	-0.7398	-1.0000
5	1	0	3	0.2432	0.1340	0.9265
Britton	22	12	2	0.1639	-0.1874	0.0578
-	1	0	2	-0.4408	0.8515	0.9956
Robinson	26	12	2	0.0961	-0.1709	0.3489
buffer	19	10	1	0.5580	-0.5100	-0.4429
at	2	0	2	0.0809	-0.0449	0.6856
room	4	0	1	0.3012	-0.4282	-0.0336
temperature	41	10	1	0.5409	-0.5148	-0.7223
to	2	0	2	0.0506	-0.0227	0.4947
study	5	0	1	0.9794	-0.9861	-0.1456
the	3	0	2	-0.1285	0.1606	0.2616
stability	33	10	2	0.6838	-0.7280	0.2777
of	2	0	1	-0.1879	0.2285	-0.4228
1mM	3	0	2	0.9681	-0.9657	0.5757
l	1	0	2	-0.0870	0.1200	0.4133
-	1	0	2	-0.4408	0.8515	0.9956
5	1	0	3	0.2432	0.1340	0.9265
-	1	0	2	-0.4408	0.8515	0.9956
methyltetrahydrofolate	86	10	1	-0.8226	0.8411	-0.7171
(	1	0	2	0.1301	0.3508	-1.0000
l	1	0	2	-0.0870	0.1200	0.4133
-	1	0	2	-0.4408	0.8515	0.9956
5	1	0	3	0.2432	0.1340	0.9265
-	1	0	2	-0.4408	0.8515	0.9956
MTHF	4	0	1	-0.2573	0.2723	-0.7057
in	2	0	2	-0.1554	0.1663	0.5336
combination	42	10	2	0.4853	-0.5412	0.4576
with	4	0	1	0.7695	-0.7538	-1.0000
epigallocatechin	65	10	1	-0.2343	0.2583	-0.5194
-	1	0	2	-0.4408	0.8515	0.9956
gallate	23	10	1	-0.2411	0.2682	-0.1153
enriched	29	10	1	0.5889	-0.4941	-0.4417
extract	24	10	1	0.5264	-0.5218	-0.2550
(	1	0	2	0.1301	0.3508	-1.0000
EGCGe	4	5	2	-0.9708	0.9448	0.7541
)	1	0	1	-0.0243	0.5010	-1.0000
and	3	0	3	0.0175	0.0284	0.7129
epigallocatechin	65	10	1	-0.2343	0.2583	-0.5194
-	1	0	2	-0.4408	0.8515	0.9956
enriched	29	10	1	0.5889	-0.4941	-0.4417
extract	24	10	1	0.5264	-0.5218	-0.2550
(	1	0	2	0.1301	0.3508	-1.0000
EGCe	3	8	2	-0.7177	0.6682	0.8256
).	2	0	2	0.8717	0.8310	-1.0000
The	3	0	2	-0.1285	0.1606	0.2616
combination	42	10	2	0.4853	-0.5412	0.4576
of	2	0	1	-0.1879	0.2285	-0.4228
l	1	0	2	-0.0870	0.1200	0.4133
-	1	0	2	-0.4408	0.8515	0.9956
5	1	0	3	0.2432	0.1340	0.9265
-	1	0	2	-0.4408	0.8515	0.9956
MTHF	4	0	1	-0.2573	0.2723	-0.7057
with	4	0	1	0.7695	-0.7538	-1.0000
enriched	29	10	1	0.5889	-0.4941	-0.4417
catechin	29	10	1	-0.2327	0.2944	-0.1212
extracts	29	10	1	0.6944	-0.6963	-0.3648
provided	29	10	1	0.5452	-0.6010	-0.3663
enhanced	28	10	1	0.7470	-0.7902	-0.3280
stability	33	10	2	0.6838	-0.7280	0.2777
of	2	0	1	-0.1879	0.2285	-0.4228
l	1	0	2	-0.0870	0.1200	0.4133
-	1	0	2	-0.4408	0.8515	0.9956
5	1	0	3	0.2432	0.1340	0.9265
-	1	0	2	-0.4408	0.8515	0.9956
MTHF	4	0	1	-0.2573	0.2723	-0.7057
over	4	0	1	0.9205	-0.9605	-0.8552
a	1	0	3	0.0014	0.0613	0.7888
period	20	10	2	0.1490	-0.0511	0.0733
of	2	0	1	-0.1879	0.2285	-0.4228
12h	3	0	3	0.2042	0.3764	0.5757
under	5	0	1	0.8849	-0.9455	-0.8952
ambient	25	10	2	0.1829	-0.2384	0.4710
air	3	0	2	0.5107	-0.6114	0.3161
conditions	36	10	2	0.7359	-0.7800	0.0014
at	2	0	2	0.0809	-0.0449	0.6856
pH	2	0	2	-0.2275	0.3112	0.5099
5	1	0	3	0.2432	0.1340	0.9265
.	1	0	1	1.0000	-0.7398	-1.0000
5	1	0	3	0.2432	0.1340	0.9265
.	1	0	1	1.0000	-0.7398	-1.0000
CV	2	0	2	0.9003	-0.9110	0.4843
experiments	43	10	1	0.4803	-0.5561	-0.6602
showed	20	10	1	0.9504	-0.9593	-0.7279
that	4	0	1	-0.3585	0.3676	-0.0483
increasing	37	10	1	0.8602	-0.7648	-0.3305
the	3	0	2	-0.1285	0.1606	0.2616
concentrations	54	10	2	0.8429	-0.8905	0.0076
of	2	0	1	-0.1879	0.2285	-0.4228
EGCGe	4	5	2	-0.9708	0.9448	0.7541
or	2	0	1	-0.0726	0.0829	-0.4228
EGCe	3	8	2	-0.7177	0.6682	0.8256
extracts	29	10	1	0.6944	-0.6963	-0.3648
from	4	0	1	0.9508	-0.9623	-1.0000
80	2	0	3	0.4423	0.0061	0.2248
to	2	0	2	0.0506	-0.0227	0.4947
400mg	5	0	2	0.9217	-0.2902	0.4957
/	1	0	1	0.9944	-0.2037	-1.0000
L	1	0	2	-0.0870	0.1200	0.4133
produced	29	10	1	0.7287	-0.5837	-0.3369
a	1	0	3	0.0014	0.0613	0.7888
decrease	28	10	1	0.7789	-0.7775	-0.2265
in	2	0	2	-0.1554	0.1663	0.5336
the	3	0	2	-0.1285	0.1606	0.2616
second	20	10	2	0.3793	-0.1953	0.0578
oxidation	33	10	2	0.2770	-0.2885	0.6217
peak	4	0	1	0.8097	-0.5068	-0.0068
of	2	0	1	-0.1879	0.2285	-0.4228
l	1	0	2	-0.0870	0.1200	0.4133
-	1	0	2	-0.4408	0.8515	0.9956
5	1	0	3	0.2432	0.1340	0.9265
-	1	0	2	-0.4408	0.8515	0.9956
MTHF	4	0	1	-0.2573	0.2723	-0.7057
Thus	4	0	1	0.2914	-0.3800	-0.0483
[truncated: 299,772 more rows]
[truncated: 1 more columns]
