# Supplementary material for: Chemical named entity recognition in the texts of scientific publications using the naïve Bayes classifier approach
Source: J Cheminform. 2022 Aug 13;14:55. doi: 10.1186/s13321-022-00633-4 (PMC9375066; doi:10.1186/s13321-022-00633-4)
Supplement: Supplementary file 5 — Additional file 5. The SDF files created from CNEMDNER for 5-fold cross validation. A set of SDF files provided in gzip format. The results of naïve-Bayes CNER calculated for 5-fold cross validation using CHEMDNER, each file in CSV format. The results of CNER for the Sars-CoV-2 Mpro set. [file 13321_2022_633_MOESM5_ESM.zip › Additional file 5/5-fold-results/CHEMDNER_2 (1and3-5)-class.CSV]

MultiPASS 2021 Professional - Prediction of Activity Spectra for Substances
Copyright (C) 1992-2021 V.Poroikov, D.Filimonov & Associates
Chemical Structure File: CHEMDNER_2.sdf
Table of Pa-Pi for all 3 predictable activities.
<CLASS>	Substructure Descriptors	New Descriptors	Possible Activities at Pa > Pi	ABS	CNE	NO CLASS
ABS	50	10	2	0.8566	-0.8915	0.0868
ABS	2	0	1	0.0946	-0.1398	-0.0942
ABS	42	10	1	0.2858	-0.2814	-0.6491
ABS	24	10	2	0.6185	-0.6857	0.4381
ABS	3	0	2	-0.1285	0.1606	0.2616
ABS	3	0	1	0.7630	-0.8760	-0.8315
ABS	2	0	1	-0.1879	0.2285	-0.4228
ABS	1	0	3	0.0014	0.0613	0.7888
CNE	5	0	2	-0.4414	0.8112	0.5113
ABS	5	0	1	-0.2116	0.7548	-0.5248
CNE	24	10	1	-0.2139	0.2181	-0.0954
ABS	33	10	1	0.5394	-0.6087	-0.2060
ABS	1	0	2	0.0976	0.6816	-1.0000
ABS	29	10	1	0.8468	-0.8562	-0.7390
ABS	3	0	2	-0.1285	0.1606	0.2616
ABS	32	10	1	0.6499	-0.5802	-0.6329
ABS	28	10	1	0.8213	-0.8771	-0.3690
ABS	2	0	2	0.0506	-0.0227	0.4947
ABS	2	0	2	-0.1118	0.1556	0.7592
ABS	24	10	1	0.7874	-0.7823	-0.2086
ABS	37	10	1	0.2402	-0.2367	-0.3431
ABS	4	0	1	0.9508	-0.9623	-1.0000
ABS	4	0	1	-0.3585	0.3676	-0.0483
ABS	2	0	1	-0.1879	0.2285	-0.4228
ABS	3	0	2	-0.1285	0.1606	0.2616
ABS	20	10	2	0.7606	-0.3662	0.0506
CNE	20	10	2	-0.2850	0.4023	0.0416
ABS	35	10	1	0.8853	-0.8039	-0.0617
ABS	24	10	2	0.4530	-0.5324	0.1423
ABS	2	0	2	0.0809	-0.0449	0.6856
ABS	3	0	2	-0.1285	0.1606	0.2616
ABS	33	10	1	0.5394	-0.6087	-0.2060
ABS	25	10	1	0.6771	-0.6733	-0.2383
ABS	1	0	1	1.0000	-0.7398	-1.0000
ABS	4	0	1	0.9508	-0.9623	-1.0000
ABS	39	10	2	0.6959	-0.6678	0.4829
ABS	1	0	3	0.0014	0.0613	0.7888
ABS	4	0	1	0.7886	-0.8567	-0.4197
ABS	42	10	1	0.4086	-0.4438	-0.5517
ABS	29	10	1	0.5084	-0.5845	-0.0476
ABS	29	10	1	0.5731	-0.6101	-0.4051
ABS	4	0	1	0.0768	-0.0289	-0.7071
ABS	1	0	2	0.1301	0.3508	-1.0000
ABS	1	0	2	0.2237	0.1141	-1.0000
ABS	2	0	1	0.9960	-0.9981	-1.0000
ABS	2	0	3	0.3797	0.0295	0.7371
ABS	1	0	2	0.1301	0.3508	-1.0000
ABS	1	0	2	0.3628	-0.1369	0.7368
ABS	1	0	1	-0.0243	0.5010	-1.0000
ABS	1	0	3	0.0402	0.0446	0.5613
ABS	2	0	1	-0.0607	0.5168	-1.0000
ABS	1	0	3	0.3748	0.0063	0.9115
ABS	1	0	1	-0.0243	0.5010	-1.0000
ABS	1	0	2	0.2940	-0.2029	0.5590
ABS	2	0	1	-0.0607	0.5168	-1.0000
ABS	1	0	3	0.3748	0.0063	0.9115
ABS	2	0	2	0.2202	0.3789	-1.0000
ABS	2	0	1	0.0946	-0.1398	-0.0942
ABS	5	0	1	0.9444	-0.9650	-1.0000
ABS	3	0	1	0.2223	-0.1686	-1.0000
ABS	3	0	2	-0.1285	0.1606	0.2616
ABS	3	0	2	-0.3681	0.4332	0.0065
ABS	1	0	2	-0.4408	0.8515	0.9956
ABS	29	10	1	0.5084	-0.5845	-0.0476
ABS	35	10	1	0.8853	-0.8039	-0.0617
ABS	2	0	1	-0.1879	0.2285	-0.4228
CNE	20	10	2	-0.2850	0.4023	0.0416
ABS	2	0	2	0.0506	-0.0227	0.4947
CNE	39	10	2	-0.1828	0.3298	0.4308
ABS	4	0	2	-0.1603	0.1829	0.4886
ABS	5	0	1	0.7233	-0.8137	-0.8350
ABS	2	0	1	0.0946	-0.1398	-0.0942
ABS	2	0	2	-0.1554	0.1663	0.5336
ABS	5	0	1	-0.0443	0.0429	-0.3820
ABS	33	10	2	0.8693	-0.8733	0.6502
ABS	4	0	1	0.7695	-0.7538	-1.0000
ABS	4	0	1	-0.3585	0.3676	-0.0483
ABS	5	0	1	0.9444	-0.9650	-1.0000
ABS	5	0	1	0.8668	-0.9451	-0.8952
ABS	3	0	1	-0.3120	0.3466	-0.6943
ABS	1	0	2	-0.4408	0.8515	0.9956
ABS	60	10	1	0.5518	-0.6144	-0.4930
ABS	25	10	1	-0.1369	0.1563	-0.5171
ABS	3	0	3	0.0175	0.0284	0.7129
ABS	2	0	1	0.0946	-0.1398	-0.0942
ABS	52	10	1	0.6789	-0.7132	-0.7544
ABS	19	10	1	0.8382	-0.8667	-0.5549
ABS	4	0	1	-0.6056	0.6161	-0.0483
ABS	3	0	2	-0.1285	0.1606	0.2616
ABS	20	10	1	0.5648	-0.6452	-0.3187
ABS	40	10	1	0.5747	-0.6505	-0.0184
ABS	28	10	1	0.7702	-0.7681	-0.5134
ABS	2	0	2	-0.1554	0.1663	0.5336
ABS	60	10	1	0.5518	-0.6144	-0.4930
ABS	24	10	1	0.5783	-0.6740	-0.0736
ABS	1	0	1	1.0000	-0.7398	-1.0000
ABS	2	0	2	-0.1554	0.1663	0.5336
ABS	3	0	2	-0.1285	0.1606	0.2616
ABS	19	10	2	0.7201	-0.6553	0.0999
ABS	4	0	2	0.4486	-0.4568	0.2121
ABS	2	0	1	-0.0145	0.0148	-0.0942
ABS	2	0	1	0.0946	-0.1398	-0.0942
ABS	47	10	1	0.5831	-0.5676	-0.2745
ABS	4	0	1	-0.3585	0.3676	-0.0483
ABS	3	0	2	-0.1285	0.1606	0.2616
ABS	60	10	1	0.7644	-0.8080	-0.1174
ABS	2	0	1	-0.1879	0.2285	-0.4228
ABS	3	0	2	-0.1285	0.1606	0.2616
ABS	29	10	1	0.5084	-0.5845	-0.0476
ABS	29	10	1	0.5731	-0.6101	-0.4051
ABS	4	0	1	0.0768	-0.0289	-0.7071
ABS	19	10	2	0.4730	-0.5495	0.2599
ABS	3	0	2	0.6244	-0.6953	0.1410
ABS	2	0	2	0.0506	-0.0227	0.4947
ABS	76	10	1	0.8875	-0.8981	-0.1009
ABS	2	0	1	-0.1879	0.2285	-0.4228
ABS	3	0	2	-0.1285	0.1606	0.2616
ABS	30	10	2	0.7861	-0.7942	0.1011
ABS	34	10	1	0.3141	-0.2680	-0.4774
ABS	1	0	1	1.0000	-0.7398	-1.0000
ABS	51	10	2	0.4348	-0.4939	0.0160
ABS	2	0	1	-0.1879	0.2285	-0.4228
ABS	5	0	1	0.5424	-0.6581	-0.8178
ABS	34	10	1	0.3489	-0.3994	-0.0872
ABS	4	0	1	0.8955	-0.1669	-0.2178
ABS	2	0	2	-0.1554	0.1663	0.5336
ABS	19	10	1	0.0437	-0.0854	-0.4690
ABS	5	0	1	0.5694	-0.6468	-1.0000
ABS	3	0	3	0.0175	0.0284	0.7129
ABS	4	0	1	0.4519	-0.2449	-0.7057
ABS	2	0	2	0.8816	-0.8784	0.7592
ABS	4	0	1	0.7886	-0.8567	-0.4197
ABS	43	10	1	0.2635	-0.3255	-0.6350
ABS	19	10	1	-0.1404	0.1087	-0.7186
ABS	56	10	2	0.3555	-0.3510	0.1331
ABS	4	0	1	0.7695	-0.7538	-1.0000
ABS	5	0	2	0.1490	-0.1995	0.2394
ABS	5	0	2	0.8165	-0.8771	0.2128
ABS	3	0	3	0.0175	0.0284	0.7129
ABS	20	10	2	-0.0449	0.0367	0.1679
ABS	4	0	1	0.5191	-0.4110	-0.7057
ABS	33	10	1	0.6746	-0.7346	-0.1289
ABS	1	0	1	1.0000	-0.7398	-1.0000
ABS	2	0	2	-0.0990	0.1336	0.6919
ABS	32	10	1	0.8187	-0.8327	-0.4927
ABS	20	10	1	-0.3057	0.3393	-0.4165
ABS	3	0	1	0.9916	-0.9892	-1.0000
ABS	32	10	2	0.4566	-0.5687	0.1526
ABS	3	0	1	0.2223	-0.1686	-1.0000
ABS	3	0	2	-0.1285	0.1606	0.2616
ABS	48	10	1	0.5490	-0.5264	-0.3450
ABS	51	10	2	0.4348	-0.4939	0.0160
ABS	2	0	1	-0.1879	0.2285	-0.4228
ABS	5	0	1	0.5424	-0.6581	-0.8178
ABS	28	10	1	0.6535	-0.7020	-0.6608
ABS	4	0	1	0.7936	-0.9035	-0.8769
ABS	34	10	1	0.3489	-0.3994	-0.0872
CNE	35	10	1	-0.6108	0.6597	-0.5640
ABS	4	0	1	0.8955	-0.1669	-0.2178
ABS	1	0	2	0.1301	0.3508	-1.0000
CNE	25	10	1	-0.3950	0.3968	-0.0547
CNE	2	9	2	-0.0303	0.6501	0.8244
CNE	19	10	1	-0.2317	0.2624	-0.6140
CNE	19	10	2	0.5514	0.0388	-0.7676
CNE	18	10	1	-0.4062	0.4161	-0.5620
CNE	3	0	1	0.8083	-0.6397	-0.3954
CNE	38	16	2	-0.6098	0.6552	0.3577
CNE	25	10	1	-0.3950	0.3968	-0.0547
CNE	29	10	2	-0.8571	0.8734	0.4000
CNE	43	10	2	-0.3271	0.3429	0.2668
ABS	3	0	3	0.0175	0.0284	0.7129
CNE	20	10	2	0.2750	-0.0457	0.0167
CNE	2	0	2	0.1564	0.1323	-0.0942
ABS	2	0	2	-0.1554	0.1663	0.5336
ABS	19	10	1	0.0437	-0.0854	-0.4690
ABS	4	0	1	0.2300	-0.2703	-1.0000
ABS	3	0	3	0.0175	0.0284	0.7129
ABS	4	0	1	0.4519	-0.2449	-0.7057
ABS	5	0	1	0.8668	-0.9451	-0.8952
ABS	4	0	1	0.7886	-0.8567	-0.4197
ABS	43	10	1	0.2635	-0.3255	-0.6350
ABS	19	10	1	-0.1404	0.1087	-0.7186
ABS	56	10	2	0.3555	-0.3510	0.1331
ABS	1	0	2	0.1301	0.3508	-1.0000
ABS	4	0	1	0.8170	-0.7945	-0.8989
ABS	1	0	2	-0.4408	0.8515	0.9956
ABS	3	0	3	0.1049	0.4927	0.1410
ABS	1	0	1	-0.0243	0.5010	-1.0000
ABS	3	0	3	0.0175	0.0284	0.7129
ABS	20	10	2	-0.0449	0.0367	0.1679
ABS	4	0	1	0.5191	-0.4110	-0.7057
ABS	46	10	1	0.4185	-0.4701	-0.4062
ABS	1	0	2	0.1301	0.3508	-1.0000
ABS	4	0	1	0.8170	-0.7945	-0.8989
ABS	1	0	2	-0.4408	0.8515	0.9956
ABS	2	0	2	0.3087	-0.1840	0.9398
ABS	1	0	1	0.9944	-0.2037	-1.0000
ABS	2	0	2	0.3087	-0.1840	0.9398
ABS	2	0	2	0.8717	0.8310	-1.0000
CNE	25	10	1	-0.5934	0.6259	-0.2676
CNE	23	10	1	-0.2340	0.3281	-0.6118
ABS	5	0	1	0.9971	-0.9967	-1.0000
ABS	1	0	2	0.1301	0.3508	-1.0000
ABS	2	0	3	0.4423	0.0061	0.2248
ABS	1	0	2	0.2003	0.8125	-1.0000
ABS	1	0	3	0.3748	0.0063	0.9115
ABS	1	0	2	0.2003	0.8125	-1.0000
ABS	2	0	2	0.4331	-0.1837	0.8606
ABS	1	0	2	0.0976	0.6816	-1.0000
ABS	1	0	2	0.3800	-0.2680	0.5305
ABS	1	0	1	0.9944	-0.2037	-1.0000
ABS	1	0	2	0.3800	-0.2680	0.5305
ABS	1	0	1	0.9944	-0.2037	-1.0000
ABS	1	0	2	0.3800	-0.2680	0.5305
ABS	1	0	1	-0.0243	0.5010	-1.0000
ABS	29	10	1	0.5105	-0.5810	-0.1059
ABS	3	0	1	0.9916	-0.9892	-1.0000
ABS	4	0	1	0.7936	-0.9035	-0.8769
ABS	2	0	2	0.1918	-0.1287	0.7306
ABS	24	10	1	0.5264	-0.5218	-0.2550
ABS	29	10	1	0.5105	-0.5810	-0.1059
ABS	1	0	2	0.0976	0.6816	-1.0000
ABS	5	0	1	0.9986	-0.9987	-1.0000
ABS	3	0	2	-0.0754	0.1562	0.4145
ABS	24	10	1	0.5264	-0.5218	-0.2550
ABS	19	10	1	0.4634	-0.4852	-0.0219
ABS	23	10	1	0.7969	-0.8588	-0.0994
ABS	5	0	1	0.9986	-0.9987	-1.0000
ABS	30	10	1	0.6402	-0.5436	-0.4313
ABS	44	10	1	0.7716	-0.8459	-0.8216
ABS	4	0	1	0.9508	-0.9623	-1.0000
ABS	3	0	2	-0.1285	0.1606	0.2616
ABS	20	10	2	0.5711	-0.4416	0.0063
ABS	30	10	2	0.1154	-0.0904	0.2227
ABS	1	0	1	1.0000	-0.7398	-1.0000
ABS	3	0	2	-0.1285	0.1606	0.2616
ABS	37	10	1	0.9026	-0.9420	-0.0469
ABS	2	0	1	-0.1879	0.2285	-0.4228
ABS	5	0	1	0.5286	-0.6163	-0.3444
ABS	1	0	3	0.4025	0.0433	0.5627
ABS	4	0	1	0.8955	-0.1669	-0.2178
ABS	2	0	2	-0.1554	0.1663	0.5336
ABS	19	10	1	0.0437	-0.0854	-0.4690
ABS	4	0	1	0.2300	-0.2703	-1.0000
ABS	3	0	3	0.0175	0.0284	0.7129
ABS	24	10	2	0.6875	-0.6520	0.3542
ABS	4	0	1	0.4519	-0.2449	-0.7057
ABS	4	0	1	0.9849	-0.9835	-1.0000
ABS	23	10	1	0.4431	-0.5262	-0.5816
ABS	2	0	3	0.4277	0.2917	0.1366
ABS	1	0	1	1.0000	-1.0000	-1.0000
ABS	3	0	3	0.0175	0.0284	0.7129
ABS	2	0	2	0.5164	-0.4336	0.4450
ABS	1	0	1	1.0000	-1.0000	-1.0000
ABS	4	0	1	0.7695	-0.7538	-1.0000
ABS	29	10	2	0.7919	-0.8361	0.3369
ABS	28	10	1	0.3748	-0.3643	-0.0596
ABS	39	10	2	0.6917	-0.7730	0.4104
ABS	4	0	1	0.3968	-0.5119	-0.3119
ABS	4	0	1	-0.6056	0.6161	-0.0483
ABS	2	0	3	0.1423	0.1576	0.7371
ABS	1	0	1	1.0000	-0.7398	-1.0000
ABS	1	0	3	0.2521	0.0368	0.6152
ABS	2	0	1	1.0000	-1.0000	-1.0000
ABS	4	0	1	0.8170	-0.7945	-0.8989
ABS	1	0	2	-0.4408	0.8515	0.9956
ABS	2	0	2	0.3087	-0.1840	0.9398
ABS	1	0	1	0.9944	-0.2037	-1.0000
ABS	2	0	2	0.3087	-0.1840	0.9398
ABS	3	0	1	0.9916	-0.9892	-1.0000
ABS	29	10	1	0.6395	-0.7177	-0.7040
ABS	2	0	2	0.1918	-0.1287	0.7306
ABS	1	0	3	0.0014	0.0613	0.7888
ABS	24	10	1	0.3822	-0.3569	-0.6850
ABS	5	0	1	0.9182	-0.8264	-0.8150
ABS	2	0	1	-0.1879	0.2285	-0.4228
ABS	46	10	1	0.8443	-0.8916	-0.0757
ABS	2	0	2	0.0506	-0.0227	0.4947
ABS	19	10	1	0.8217	-0.8540	-0.0700
ABS	26	10	1	0.2346	-0.2500	-0.0675
ABS	2	0	1	-0.1879	0.2285	-0.4228
ABS	3	0	2	-0.1285	0.1606	0.2616
ABS	24	10	1	0.6113	-0.6844	-0.5459
ABS	1	0	1	1.0000	-0.7398	-1.0000
ABS	19	10	1	0.1679	-0.1735	-0.7018
ABS	2	0	1	-0.1879	0.2285	-0.4228
ABS	33	10	1	0.6376	-0.6649	-0.0340
ABS	3	0	1	0.2223	-0.1686	-1.0000
ABS	5	0	1	0.5286	-0.6163	-0.3444
ABS	4	0	1	0.8955	-0.1669	-0.2178
ABS	4	0	1	0.9849	-0.9835	-1.0000
ABS	2	0	2	-0.1554	0.1663	0.5336
ABS	3	0	2	-0.1285	0.1606	0.2616
ABS	5	0	1	0.7054	-0.3066	-0.8153
ABS	2	0	1	-0.1879	0.2285	-0.4228
ABS	1	0	2	0.4747	-0.3394	0.9874
ABS	1	0	1	1.0000	-0.7398	-1.0000
ABS	2	0	2	0.6583	-0.6969	0.9346
ABS	1	0	2	-0.4408	0.8515	0.9956
ABS	2	0	3	0.1622	0.1933	0.7416
ABS	1	0	1	1.0000	-0.7398	-1.0000
ABS	2	0	3	0.4157	0.0151	0.2248
ABS	2	0	1	0.3538	-0.4221	-0.2091
ABS	2	0	2	-0.0582	0.1478	0.1311
ABS	2	0	1	-0.0607	0.5168	-1.0000
ABS	1	0	3	0.3748	0.0063	0.9115
ABS	2	0	2	0.8717	0.8310	-1.0000
ABS	3	0	2	-0.1285	0.1606	0.2616
ABS	28	10	1	0.2204	-0.2392	-0.5067
ABS	20	10	1	-0.3057	0.3393	-0.4165
ABS	3	0	2	-0.0754	0.1562	0.4145
ABS	2	0	2	-0.1118	0.1556	0.7592
ABS	24	10	1	0.7691	-0.7979	-0.1902
ABS	2	0	2	0.0506	-0.0227	0.4947
ABS	49	10	1	0.8640	-0.9055	-0.4890
ABS	33	10	1	0.7553	-0.8201	-0.6015
ABS	2	0	1	-0.1879	0.2285	-0.4228
ABS	5	0	1	0.5424	-0.6581	-0.8178
ABS	28	10	1	0.6535	-0.7020	-0.6608
ABS	4	0	1	0.7936	-0.9035	-0.8769
ABS	4	0	1	0.4587	-0.5278	-1.0000
ABS	34	10	1	0.1735	-0.2348	-0.5514
ABS	2	0	2	-0.1554	0.1663	0.5336
ABS	4	0	1	0.2300	-0.2703	-1.0000
ABS	3	0	3	0.0175	0.0284	0.7129
ABS	4	0	1	0.4519	-0.2449	-0.7057
ABS	24	10	1	0.6480	-0.5673	-0.1370
ABS	1	0	1	1.0000	-0.7398	-1.0000
CNE	5	0	2	0.9353	0.5827	-1.0000
CNE	4	0	2	-0.0442	0.3715	0.0324
ABS	42	10	1	0.7461	-0.6909	-0.1329
ABS	2	0	1	-0.1879	0.2285	-0.4228
ABS	19	10	1	0.7379	-0.7264	-0.1246
ABS	24	10	2	0.6875	-0.6520	0.3542
ABS	4	0	1	0.4519	-0.2449	-0.7057
ABS	3	0	3	0.0175	0.0284	0.7129
ABS	24	10	2	0.6875	-0.6520	0.3542
ABS	4	0	1	0.4519	-0.2449	-0.7057
ABS	30	10	1	0.7153	-0.7496	-0.4584
ABS	2	0	2	0.1918	-0.1287	0.7306
ABS	38	10	1	0.5841	-0.6465	-0.6817
ABS	2	0	2	0.8816	-0.8784	0.7592
ABS	5	0	1	0.5173	-0.5247	-0.3054
ABS	5	0	1	0.7054	-0.3066	-0.8153
ABS	2	0	2	0.0809	-0.0449	0.6856
ABS	20	10	1	0.3964	-0.4008	-0.1096
ABS	1	0	1	1.0000	-0.7398	-1.0000
ABS	3	0	2	-0.1285	0.1606	0.2616
ABS	24	10	2	0.0602	0.2626	-0.2303
ABS	34	10	1	0.9554	-0.9686	-0.2761
ABS	3	0	1	0.9916	-0.9892	-1.0000
ABS	2	0	2	0.0506	-0.0227	0.4947
ABS	33	10	1	0.0822	-0.1262	-0.1242
CNE	5	0	2	0.9353	0.5827	-1.0000
CNE	4	0	2	-0.0442	0.3715	0.0324
ABS	42	10	1	0.7461	-0.6909	-0.1329
ABS	2	0	1	-0.1879	0.2285	-0.4228
ABS	25	13	1	0.5681	-0.6154	-0.4768
ABS	24	10	2	0.6875	-0.6520	0.3542
ABS	20	10	2	0.6529	-0.7003	0.4057
ABS	3	0	3	0.0175	0.0284	0.7129
ABS	3	0	2	0.2043	-0.2817	0.0646
ABS	4	0	1	0.4519	-0.2449	-0.7057
ABS	29	10	2	0.7266	-0.7665	0.1057
ABS	3	0	3	0.0175	0.0284	0.7129
ABS	24	10	2	0.6875	-0.6520	0.3542
ABS	24	10	2	0.8548	-0.8904	0.3001
ABS	3	0	3	0.0175	0.0284	0.7129
ABS	19	15	1	0.5326	-0.5770	-0.2702
ABS	4	0	1	0.9508	-0.9623	-1.0000
ABS	3	0	2	-0.1285	0.1606	0.2616
ABS	24	10	1	0.1134	-0.1680	-0.3374
ABS	5	0	1	0.5173	-0.5247	-0.3054
ABS	5	0	1	0.7054	-0.3066	-0.8153
ABS	1	0	2	0.0976	0.6816	-1.0000
ABS	28	10	1	0.3748	-0.3643	-0.0596
ABS	5	0	1	0.5173	-0.5247	-0.3054
ABS	5	0	1	0.7054	-0.3066	-0.8153
ABS	1	0	2	0.1301	0.3508	-1.0000
ABS	4	0	2	0.2372	-0.3145	0.6162
ABS	46	10	1	0.7729	-0.8273	-0.2371
ABS	32	10	1	0.8040	-0.8494	-0.4306
ABS	24	10	2	0.2318	-0.2682	0.2968
ABS	1	0	1	-0.0243	0.5010	-1.0000
ABS	3	0	3	0.0175	0.0284	0.7129
ABS	3	0	2	-0.1285	0.1606	0.2616
ABS	25	10	1	-0.0480	0.1468	-0.3187
ABS	5	0	1	0.7054	-0.3066	-0.8153
ABS	4	0	1	0.9508	-0.9623	-1.0000
ABS	4	0	1	0.8487	-0.8844	-1.0000
ABS	25	10	2	0.4310	-0.3787	0.1975
ABS	47	10	1	0.7582	-0.7541	-0.6463
ABS	1	0	1	1.0000	-0.7398	-1.0000
ABS	3	0	1	0.3447	-0.3294	-1.0000
ABS	42	10	1	0.5494	-0.5772	-0.7200
ABS	42	10	1	0.7855	-0.7948	-0.6357
ABS	2	0	2	-0.1554	0.1663	0.5336
ABS	3	0	2	-0.1285	0.1606	0.2616
CNE	3	0	1	0.6408	-0.6507	-0.4083
CNE	4	0	1	-0.9471	0.9412	-0.7057
ABS	3	0	3	0.0175	0.0284	0.7129
CNE	4	0	1	-0.6476	0.6508	-0.0068
ABS	42	10	1	0.7461	-0.6909	-0.1329
ABS	2	0	1	-0.1879	0.2285	-0.4228
ABS	20	10	2	0.6529	-0.7003	0.4057
ABS	3	0	3	0.0175	0.0284	0.7129
ABS	3	0	2	0.2043	-0.2817	0.0646
ABS	4	0	1	0.4519	-0.2449	-0.7057
ABS	29	10	2	0.7266	-0.7665	0.1057
ABS	4	0	1	0.9849	-0.9835	-1.0000
ABS	5	0	1	0.9444	-0.9650	-1.0000
ABS	5	0	2	0.0582	-0.1078	0.1140
ABS	5	0	1	0.5173	-0.5247	-0.3054
ABS	20	10	2	0.5149	-0.4165	0.1362
ABS	1	0	2	0.0976	0.6816	-1.0000
ABS	3	0	3	0.0175	0.0284	0.7129
ABS	43	10	1	0.7134	-0.6980	-0.5581
ABS	3	0	1	0.1656	-0.2100	-0.8747
ABS	2	0	1	-0.2776	0.3122	-0.2091
ABS	18	10	1	0.7874	-0.6603	-0.6757
ABS	1	0	1	1.0000	-0.7398	-1.0000
ABS	2	0	1	-0.2776	0.3122	-0.2091
ABS	42	10	1	0.5494	-0.5772	-0.7200
ABS	42	10	1	0.7855	-0.7948	-0.6357
ABS	2	0	2	-0.1554	0.1663	0.5336
CNE	5	0	2	0.9353	0.5827	-1.0000
CNE	4	0	2	-0.0442	0.3715	0.0324
ABS	54	10	2	0.8429	-0.8905	0.0076
ABS	2	0	1	-0.1879	0.2285	-0.4228
ABS	24	10	1	0.1134	-0.1680	-0.3374
ABS	3	0	3	0.0175	0.0284	0.7129
ABS	28	10	1	0.3748	-0.3643	-0.0596
ABS	24	10	2	0.6875	-0.6520	0.3542
ABS	24	10	2	0.8548	-0.8904	0.3001
ABS	4	0	1	0.9849	-0.9835	-1.0000
ABS	5	0	1	0.9444	-0.9650	-1.0000
ABS	1	0	2	0.0976	0.6816	-1.0000
ABS	24	10	1	0.9136	-0.9355	-0.6025
ABS	24	10	1	0.1134	-0.1680	-0.3374
ABS	24	10	2	0.6875	-0.6520	0.3542
ABS	19	15	1	0.5326	-0.5770	-0.2702
ABS	3	0	1	0.1656	-0.2100	-0.8747
ABS	19	10	1	0.8382	-0.8667	-0.5549
ABS	3	0	3	0.2597	0.6527	0.2337
ABS	1	0	2	0.2003	0.8125	-1.0000
ABS	1	0	3	0.3748	0.0063	0.9115
ABS	1	0	2	0.0976	0.6816	-1.0000
ABS	3	0	3	0.1779	0.3861	0.2337
ABS	1	0	2	0.2003	0.8125	-1.0000
ABS	1	0	3	0.3748	0.0063	0.9115
ABS	3	0	3	0.1109	0.0950	0.2337
ABS	1	0	2	0.0976	0.6816	-1.0000
ABS	3	0	3	0.1779	0.3861	0.2337
ABS	1	0	2	0.2003	0.8125	-1.0000
ABS	1	0	3	0.3748	0.0063	0.9115
ABS	5	0	1	0.3929	-0.2562	-0.2047
ABS	3	0	3	0.0175	0.0284	0.7129
ABS	3	0	3	0.1779	0.3861	0.2337
ABS	1	0	2	0.2003	0.8125	-1.0000
ABS	1	0	3	0.3528	0.0535	0.4615
ABS	1	0	2	-0.1476	0.1835	0.4356
ABS	1	0	2	-0.4408	0.8515	0.9956
ABS	1	0	3	0.3528	0.0535	0.4615
ABS	54	10	2	0.8429	-0.8905	0.0076
ABS	4	0	1	-0.6056	0.6161	-0.0483
ABS	3	0	1	0.1656	-0.2100	-0.8747
ABS	28	10	1	0.3748	-0.3643	-0.0596
ABS	4	0	1	-0.4802	0.5803	-0.3787
ABS	1	0	1	1.0000	-0.7398	-1.0000
ABS	24	10	1	0.6778	-0.7429	-0.4483
ABS	1	0	2	0.0976	0.6816	-1.0000
ABS	33	10	1	0.6875	-0.7655	-0.1030
ABS	24	10	2	0.6875	-0.6520	0.3542
ABS	30	10	1	0.7153	-0.7496	-0.4584
ABS	3	0	1	0.1656	-0.2100	-0.8747
ABS	4	0	1	0.9656	-0.9692	-0.7057
ABS	19	10	1	0.8382	-0.8667	-0.5549
ABS	3	0	1	0.4144	-0.1092	-1.0000
ABS	27	10	1	0.7519	-0.7947	-0.6381
ABS	3	0	3	0.0175	0.0284	0.7129
ABS	3	0	1	0.6408	-0.6507	-0.4083
ABS	4	0	1	-0.6056	0.6161	-0.0483
ABS	3	0	1	0.1656	-0.2100	-0.8747
ABS	5	0	1	0.9986	-0.9987	-1.0000
ABS	4	0	1	0.4519	-0.2449	-0.7057
ABS	1	0	1	1.0000	-0.7398	-1.0000
ABS	4	0	2	0.0162	0.1448	-0.8398
ABS	5	0	2	0.8306	0.1908	-0.3820
ABS	1	0	2	-0.1476	0.1835	0.4356
ABS	1	0	2	-0.4408	0.8515	0.9956
ABS	1	0	3	0.3528	0.0535	0.4615
CNE	5	0	2	0.9353	0.5827	-1.0000
CNE	5	0	2	0.0386	0.5250	-0.2605
ABS	3	0	1	0.1656	-0.2100	-0.8747
ABS	50	10	2	0.5612	-0.6194	0.0660
ABS	5	0	1	0.9287	-0.9341	-0.8699
ABS	54	10	2	0.8429	-0.8905	0.0076
ABS	2	0	2	-0.1554	0.1663	0.5336
ABS	33	10	1	0.6875	-0.7655	-0.1030
ABS	30	10	1	0.7153	-0.7496	-0.4584
ABS	4	0	1	-0.6056	0.6161	-0.0483
ABS	2	0	2	-0.1554	0.1663	0.5336
ABS	5	0	1	0.9986	-0.9987	-1.0000
ABS	4	0	1	0.4519	-0.2449	-0.7057
ABS	1	0	1	1.0000	-0.7398	-1.0000
ABS	24	10	1	0.6778	-0.7429	-0.4483
ABS	5	0	1	0.2268	-0.2904	-0.3444
ABS	3	0	1	0.9916	-0.9892	-1.0000
ABS	2	0	1	-0.2776	0.3122	-0.2091
ABS	28	10	2	0.4755	-0.5467	0.2681
ABS	4	0	1	-0.3585	0.3676	-0.0483
ABS	25	10	1	-0.0480	0.1468	-0.3187
ABS	24	10	2	0.6875	-0.6520	0.3542
ABS	20	10	2	0.6529	-0.7003	0.4057
ABS	2	0	1	-0.0726	0.0829	-0.4228
ABS	3	0	2	0.2043	-0.2817	0.0646
ABS	4	0	1	0.4519	-0.2449	-0.7057
ABS	3	0	1	0.1656	-0.2100	-0.8747
ABS	1	0	3	0.0014	0.0613	0.7888
ABS	4	0	1	0.2952	-0.3348	-0.7057
ABS	39	10	2	0.7394	-0.7680	0.0712
CNE	5	0	2	0.9353	0.5827	-1.0000
CNE	4	0	2	-0.0442	0.3715	0.0324
ABS	42	10	1	0.7461	-0.6909	-0.1329
ABS	4	0	1	-0.6056	0.6161	-0.0483
ABS	3	0	1	0.1656	-0.2100	-0.8747
ABS	4	0	1	0.4519	-0.2449	-0.7057
ABS	4	0	1	0.9508	-0.9623	-1.0000
ABS	55	10	1	0.7806	-0.8383	-0.4193
ABS	17	10	1	0.8790	-0.8859	-0.1897
ABS	5	0	2	0.6407	-0.7261	0.7035
ABS	1	0	1	1.0000	-0.7398	-1.0000
ABS	51	10	2	0.4348	-0.4939	0.0160
ABS	2	0	1	-0.1879	0.2285	-0.4228
ABS	3	0	2	-0.1285	0.1606	0.2616
ABS	18	10	2	0.8982	-0.8656	0.8422
ABS	2	0	1	-0.1879	0.2285	-0.4228
ABS	33	10	2	0.2770	-0.2885	0.6217
ABS	2	0	2	-0.1554	0.1663	0.5336
ABS	19	10	1	0.7816	-0.8267	-0.6618
ABS	1	0	2	-0.4408	0.8515	0.9956
ABS	28	10	3	0.1404	0.1284	0.7982
ABS	19	10	2	0.0090	0.0936	-0.2689
ABS	5	0	1	0.8668	-0.9451	-0.8952
ABS	25	10	1	0.4113	-0.4577	-0.1990
ABS	25	10	2	0.5349	-0.5614	0.0034
ABS	2	0	1	-0.1879	0.2285	-0.4228
CNE	5	0	2	0.9353	0.5827	-1.0000
CNE	5	0	2	0.0386	0.5250	-0.2605
ABS	3	0	2	-0.1285	0.1606	0.2616
ABS	18	10	2	0.8982	-0.8656	0.8422
ABS	2	0	1	-0.1879	0.2285	-0.4228
ABS	19	10	1	0.7816	-0.8267	-0.6618
ABS	28	10	3	0.1404	0.1284	0.7982
ABS	19	10	2	0.0090	0.0936	-0.2689
ABS	3	0	1	0.9916	-0.9892	-1.0000
ABS	37	10	1	0.1163	-0.1680	-0.2795
ABS	2	0	2	0.8816	-0.8784	0.7592
ABS	1	0	3	0.0014	0.0613	0.7888
ABS	28	10	1	0.7437	-0.3333	-0.6071
ABS	20	10	1	-0.3057	0.3393	-0.4165
ABS	5	0	1	0.8668	-0.9451	-0.8952
ABS	25	10	1	0.4113	-0.4577	-0.1990
ABS	25	10	2	0.5349	-0.5614	0.0034
ABS	2	0	1	-0.1879	0.2285	-0.4228
CNE	5	0	2	0.9353	0.5827	-1.0000
CNE	5	0	2	0.0386	0.5250	-0.2605
ABS	2	0	2	-0.1554	0.1663	0.5336
ABS	4	0	2	0.5483	-0.6478	0.5929
ABS	3	0	3	0.0175	0.0284	0.7129
ABS	25	10	1	0.2859	-0.3726	-0.1368
ABS	3	0	2	0.0306	0.2583	-0.7841
ABS	19	10	1	0.3921	-0.3586	-0.3347
ABS	2	0	2	0.0809	-0.0449	0.6856
ABS	3	0	2	0.5871	-0.3211	0.5757
ABS	2	0	1	0.9437	-0.9291	-1.0000
ABS	1	0	3	0.0286	0.0612	0.7642
ABS	1	0	1	1.0000	-0.7398	-1.0000
ABS	3	0	2	-0.1285	0.1606	0.2616
ABS	36	10	1	0.8621	-0.9037	-0.6911
ABS	2	0	1	-0.1879	0.2285	-0.4228
ABS	3	0	2	-0.1285	0.1606	0.2616
ABS	28	10	1	0.7437	-0.3333	-0.6071
ABS	20	10	1	-0.3057	0.3393	-0.4165
ABS	3	0	1	0.9916	-0.9892	-1.0000
ABS	30	10	2	0.8124	-0.7805	0.0125
ABS	24	10	2	0.6185	-0.6857	0.4381
ABS	40	10	1	0.8311	-0.4543	-0.5662
CNE	24	10	2	-0.6960	0.7580	0.1896
CNE	4	0	2	-0.0442	0.3715	0.0324
ABS	1	0	2	0.1301	0.3508	-1.0000
ABS	3	0	3	0.6621	0.3448	0.2337
ABS	1	0	1	-0.0243	0.5010	-1.0000
ABS	3	0	3	0.0175	0.0284	0.7129
ABS	1	0	1	0.9944	-0.2037	-1.0000
ABS	2	0	1	-0.0726	0.0829	-0.4228
CNE	1	0	2	-0.0281	0.1500	0.7804
CNE	1	0	2	-0.4408	0.8515	0.9956
CNE	32	10	2	-0.6498	0.6576	0.4110
ABS	5	0	1	0.7233	-0.8137	-0.8350
ABS	1	0	2	0.1301	0.3508	-1.0000
ABS	1	0	2	-0.0281	0.1500	0.7804
ABS	1	0	2	-0.4408	0.8515	0.9956
ABS	2	0	2	-0.0494	0.1631	0.8113
ABS	1	0	1	-0.0243	0.5010	-1.0000
ABS	25	10	1	-0.1369	0.1563	-0.5171
ABS	1	0	1	1.0000	-0.7398	-1.0000
ABS	30	10	2	0.3490	-0.3934	0.1273
ABS	20	10	1	0.5648	-0.6452	-0.3187
ABS	1	0	2	0.0976	0.6816	-1.0000
ABS	5	0	1	0.9986	-0.9987	-1.0000
ABS	4	0	1	0.9849	-0.9835	-1.0000
ABS	32	10	1	0.9189	-0.9435	-0.6681
ABS	2	0	2	0.1918	-0.1287	0.7306
ABS	39	10	1	0.2588	-0.2347	-0.7698
ABS	2	0	2	0.0506	-0.0227	0.4947
ABS	2	0	2	-0.0990	0.1336	0.6919
ABS	29	10	1	0.5994	-0.6210	-0.6015
ABS	28	10	1	0.3748	-0.3643	-0.0596
ABS	1	0	2	0.1301	0.3508	-1.0000
CNE	3	0	3	0.2384	0.0752	0.2337
CNE	1	0	2	0.2003	0.8125	-1.0000
CNE	1	0	2	0.4747	-0.3394	0.9874
ABS	1	0	2	0.0976	0.6816	-1.0000
ABS	2	0	1	-0.1879	0.2285	-0.4228
ABS	4	0	2	0.2372	-0.3145	0.6162
CNE	41	10	1	0.7662	-0.1699	-0.5976
CNE	5	0	2	0.9353	0.5827	-1.0000
CNE	5	0	2	0.0386	0.5250	-0.2605
ABS	1	0	2	0.1301	0.3508	-1.0000
CNE	4	0	1	-0.3501	0.3251	-0.8315
ABS	3	0	3	0.0175	0.0284	0.7129
CNE	32	10	1	0.5950	-0.1307	-0.5048
CNE	5	0	2	0.9353	0.5827	-1.0000
CNE	5	0	2	0.0386	0.5250	-0.2605
ABS	1	0	2	0.1301	0.3508	-1.0000
CNE	4	0	1	0.9147	-0.9370	-0.7151
ABS	32	10	1	0.8566	-0.8622	-0.4245
ABS	52	10	1	0.6789	-0.7132	-0.7544
ABS	20	10	2	0.1608	-0.2039	0.2629
ABS	25	10	1	0.3695	-0.4245	-0.4581
ABS	33	10	2	0.2770	-0.2885	0.6217
ABS	1	0	2	0.1301	0.3508	-1.0000
ABS	1	0	2	-0.0281	0.1500	0.7804
ABS	1	0	1	-0.2409	0.9775	-1.0000
ABS	1	0	2	0.4747	-0.3394	0.9874
ABS	1	0	1	1.0000	-0.7398	-1.0000
ABS	2	0	2	0.3060	-0.3548	0.9929
ABS	1	0	1	-0.0243	0.5010	-1.0000
ABS	5	0	1	0.9986	-0.9987	-1.0000
ABS	29	10	2	0.7919	-0.8361	0.3369
ABS	38	10	1	0.3905	-0.4023	-0.3512
ABS	2	0	1	-0.1879	0.2285	-0.4228
CNE	3	0	1	0.6408	-0.6507	-0.4083
ABS	34	10	1	0.8647	-0.8763	-0.2958
ABS	3	0	3	0.0175	0.0284	0.7129
ABS	5	0	1	-0.1047	0.0723	-0.3444
ABS	2	0	1	-0.1879	0.2285	-0.4228
CNE	3	0	1	-0.3501	0.3251	-0.8315
ABS	32	10	1	0.8566	-0.8622	-0.4245
ABS	52	10	1	0.6789	-0.7132	-0.7544
ABS	1	0	2	0.1301	0.3508	-1.0000
ABS	1	0	2	-0.0281	0.1500	0.7804
ABS	1	0	1	-0.2409	0.9775	-1.0000
ABS	1	0	2	0.4747	-0.3394	0.9874
ABS	1	0	1	1.0000	-0.7398	-1.0000
ABS	2	0	2	0.3060	-0.3548	0.9929
ABS	2	0	2	0.8717	0.8310	-1.0000
ABS	3	0	2	-0.1285	0.1606	0.2616
ABS	22	10	1	0.5917	-0.6433	-0.5799
ABS	2	0	1	-0.1879	0.2285	-0.4228
CNE	25	14	1	-0.5269	0.6772	-0.3352
CNE	4	0	2	-0.0442	0.3715	0.0324
ABS	1	0	2	0.1301	0.3508	-1.0000
CNE	2	0	2	-0.1058	0.1063	0.4843
CNE	1	0	2	0.2003	0.8125	-1.0000
CNE	1	0	2	0.4747	-0.3394	0.9874
ABS	34	10	1	0.8647	-0.8763	-0.2958
ABS	52	10	1	0.6789	-0.7132	-0.7544
ABS	1	0	2	0.1301	0.3508	-1.0000
ABS	1	0	2	-0.0281	0.1500	0.7804
ABS	1	0	1	-0.2409	0.9775	-1.0000
ABS	1	0	2	0.4747	-0.3394	0.9874
ABS	1	0	1	1.0000	-0.7398	-1.0000
ABS	2	0	2	0.3060	-0.3548	0.9929
ABS	1	0	1	-0.0243	0.5010	-1.0000
ABS	2	0	2	0.1918	-0.1287	0.7306
ABS	25	10	1	0.3695	-0.4245	-0.4581
ABS	33	10	2	0.2770	-0.2885	0.6217
ABS	4	0	1	0.6141	-0.6590	-0.4204
ABS	34	10	1	0.8647	-0.8763	-0.2958
ABS	1	0	1	1.0000	-0.7398	-1.0000
ABS	3	0	2	-0.1285	0.1606	0.2616
ABS	5	0	1	0.8529	-0.8865	-0.8153
ABS	2	0	1	-0.1879	0.2285	-0.4228
ABS	5	0	1	0.5433	-0.6661	-0.3474
ABS	32	10	1	0.5950	-0.1307	-0.5048
ABS	4	0	1	0.9205	-0.9605	-0.8552
ABS	5	0	1	0.5433	-0.6661	-0.3474
CNE	41	10	1	0.7662	-0.1699	-0.5976
CNE	5	0	2	0.9353	0.5827	-1.0000
CNE	5	0	2	0.0386	0.5250	-0.2605
ABS	1	0	2	0.1301	0.3508	-1.0000
CNE	4	0	1	0.9147	-0.9370	-0.7151
CNE	4	0	1	-0.3501	0.3251	-0.8315
ABS	2	0	1	-0.0726	0.0829	-0.4228
CNE	25	14	1	-0.5269	0.6772	-0.3352
CNE	4	0	2	-0.0442	0.3715	0.0324
ABS	1	0	2	0.1301	0.3508	-1.0000
CNE	2	0	2	-0.1058	0.1063	0.4843
CNE	1	0	2	0.2003	0.8125	-1.0000
CNE	1	0	2	0.4747	-0.3394	0.9874
ABS	4	0	1	0.9205	-0.9605	-0.8552
CNE	4	0	1	-0.3501	0.3251	-0.8315
ABS	5	0	1	0.6908	-0.7781	-0.3820
ABS	2	0	2	-0.1118	0.1556	0.7592
ABS	19	10	1	0.8382	-0.8800	-0.7091
ABS	24	10	2	0.9329	-0.9468	0.2094
ABS	2	0	2	0.0506	-0.0227	0.4947
ABS	33	10	1	0.0822	-0.1262	-0.1242
ABS	3	0	2	-0.1285	0.1606	0.2616
ABS	18	10	2	0.8982	-0.8656	0.8422
ABS	2	0	1	-0.1879	0.2285	-0.4228
ABS	33	10	2	0.2770	-0.2885	0.6217
ABS	1	0	1	1.0000	-0.7398	-1.0000
ABS	38	10	2	0.1179	-0.1259	0.4575
ABS	28	10	1	0.4713	-0.3993	-0.5099
ABS	2	0	1	-0.1879	0.2285	-0.4228
CNE	24	10	1	-0.4407	0.4607	-0.2841
ABS	1	0	3	0.0014	0.0613	0.7888
ABS	4	0	1	0.9580	-0.1068	-1.0000
ABS	24	10	1	0.0959	-0.0045	-0.1713
ABS	34	10	2	0.7467	-0.7711	0.2763
ABS	1	0	2	0.0976	0.6816	-1.0000
ABS	3	0	1	0.9916	-0.9892	-1.0000
ABS	37	10	1	0.1163	-0.1680	-0.2795
ABS	5	0	1	0.8668	-0.9451	-0.8952
ABS	3	0	2	-0.1285	0.1606	0.2616
ABS	5	0	1	0.8529	-0.8865	-0.8153
ABS	2	0	1	-0.1879	0.2285	-0.4228
CNE	5	0	2	0.9353	0.5827	-1.0000
CNE	5	0	2	0.0386	0.5250	-0.2605
ABS	3	0	2	-0.1285	0.1606	0.2616
ABS	28	10	1	0.7437	-0.3333	-0.6071
ABS	20	10	1	-0.3057	0.3393	-0.4165
ABS	3	0	2	-0.0754	0.1562	0.4145
ABS	2	0	2	-0.1118	0.1556	0.7592
ABS	24	10	1	0.7691	-0.7979	-0.1902
ABS	2	0	2	0.0506	-0.0227	0.4947
ABS	33	10	1	0.0822	-0.1262	-0.1242
ABS	3	0	2	-0.1285	0.1606	0.2616
ABS	25	10	1	0.4542	-0.5564	-0.8199
ABS	24	10	1	0.2334	-0.2928	-0.2353
ABS	2	0	1	-0.1879	0.2285	-0.4228
ABS	5	0	1	0.7333	-0.8047	-1.0000
ABS	5	0	1	0.7733	-0.8463	-1.0000
ABS	36	10	1	0.5836	-0.3890	-0.6786
ABS	19	10	1	0.7816	-0.8267	-0.6618
ABS	28	10	3	0.1404	0.1284	0.7982
ABS	3	0	3	0.0175	0.0284	0.7129
ABS	20	10	2	0.7430	-0.7996	0.3823
ABS	4	0	1	0.4183	-0.1106	-0.8552
ABS	1	0	2	0.0976	0.6816	-1.0000
ABS	5	0	1	0.9986	-0.9987	-1.0000
ABS	3	0	1	0.7349	-0.7203	-0.3916
ABS	3	0	1	-0.1820	0.1821	-0.6943
ABS	2	0	2	-0.1118	0.1556	0.7592
ABS	29	10	1	0.8380	-0.8344	-0.2720
ABS	33	10	1	0.9117	-0.9332	-0.7287
ABS	5	0	1	0.8668	-0.9451	-0.8952
ABS	3	0	3	0.6621	0.3448	0.2337
ABS	3	0	3	0.0175	0.0284	0.7129
ABS	1	0	2	-0.0281	0.1500	0.7804
ABS	1	0	2	-0.4408	0.8515	0.9956
ABS	2	0	2	-0.0494	0.1631	0.8113
ABS	1	0	1	1.0000	-0.7398	-1.0000
ABS	25	10	1	0.3695	-0.4245	-0.4581
ABS	33	10	2	0.6838	-0.7280	0.2777
ABS	2	0	1	-0.1879	0.2285	-0.4228
CNE	46	10	1	-0.5194	0.6037	-0.0711
ABS	3	0	3	0.0175	0.0284	0.7129
ABS	37	10	1	0.8201	-0.8835	-0.6193
ABS	35	10	1	-0.5004	0.6220	-0.5317
ABS	2	0	2	-0.1554	0.1663	0.5336
ABS	43	10	2	0.1635	-0.0965	0.1678
ABS	1	0	2	0.1301	0.3508	-1.0000
ABS	20	10	1	-0.1526	0.1599	-0.1511
ABS	28	11	1	0.1899	-0.2131	-0.0151
ABS	1	0	2	-0.0870	0.1200	0.4133
ABS	2	0	1	1.0000	-0.9888	-1.0000
ABS	20	10	1	0.7352	-0.7860	-0.3491
ABS	3	0	3	0.0175	0.0284	0.7129
ABS	5	0	1	0.8467	-0.8494	-0.8150
ABS	33	10	1	0.6354	-0.7153	-0.1680
ABS	1	0	1	1.0000	-0.7398	-1.0000
ABS	3	0	2	-0.1285	0.1606	0.2616
ABS	24	10	1	0.6218	-0.6584	-0.4476
ABS	5	0	1	0.9794	-0.9861	-0.1456
ABS	5	0	1	0.9700	-0.9832	-0.2605
ABS	2	0	2	0.0809	-0.0449	0.6856
ABS	1	0	3	0.0014	0.0613	0.7888
ABS	3	0	2	0.3206	-0.2994	0.2337
ABS	35	10	1	0.8796	-0.9255	-0.6811
ABS	2	0	1	-0.1879	0.2285	-0.4228
ABS	3	0	2	-0.1285	0.1606	0.2616
ABS	25	10	2	0.6563	-0.6736	0.0207
ABS	41	10	1	0.5776	-0.6690	-0.8020
ABS	3	0	2	-0.1285	0.1606	0.2616
CNE	41	10	1	-0.5553	0.6416	-0.2273
ABS	1	0	2	0.1301	0.3508	-1.0000
ABS	2	0	2	-0.0441	0.1312	0.5256
ABS	1	0	1	-0.0243	0.5010	-1.0000
ABS	33	10	2	0.6838	-0.7280	0.2777
ABS	3	0	3	0.0175	0.0284	0.7129
ABS	19	10	1	0.4326	-0.5353	-0.3358
ABS	32	10	1	0.6274	-0.6897	-0.2652
ABS	2	0	1	-0.1879	0.2285	-0.4228
ABS	43	10	2	0.1635	-0.0965	0.1678
ABS	20	10	1	0.7352	-0.7860	-0.3491
ABS	3	0	3	0.0175	0.0284	0.7129
ABS	4	0	1	0.3968	-0.5119	-0.3119
ABS	25	10	1	0.7357	-0.5091	-0.1620
ABS	5	0	1	0.8467	-0.8494	-0.8150
ABS	33	10	1	0.6354	-0.7153	-0.1680
ABS	4	0	1	0.7695	-0.7538	-1.0000
ABS	37	10	2	0.8053	-0.7898	0.3382
ABS	5	0	1	0.9465	-0.9595	-1.0000
ABS	2	0	2	-0.0875	0.0984	0.3749
ABS	3	0	2	-0.1285	0.1606	0.2616
ABS	23	10	1	0.8901	-0.8291	-0.7234
ABS	2	0	1	-0.1879	0.2285	-0.4228
ABS	37	10	1	0.8201	-0.8835	-0.6193
ABS	30	10	1	-0.5697	0.6492	-0.4683
ABS	40	10	1	0.7329	-0.7802	-0.5908
ABS	1	0	2	0.1301	0.3508	-1.0000
ABS	2	0	2	-0.1201	0.2926	0.4843
ABS	2	0	2	0.8717	0.8310	-1.0000
ABS	3	0	2	-0.1285	0.1606	0.2616
ABS	25	10	1	0.3695	-0.4245	-0.4581
ABS	33	10	2	0.6838	-0.7280	0.2777
ABS	2	0	1	-0.1879	0.2285	-0.4228
CNE	3	0	3	0.2690	0.1910	0.3161
ABS	2	0	2	-0.1554	0.1663	0.5336
ABS	5	0	2	-0.0656	0.0568	0.5026
ABS	43	10	2	0.1635	-0.0965	0.1678
ABS	20	10	1	0.7352	-0.7860	-0.3491
ABS	30	10	2	0.1464	-0.1695	0.5324
ABS	4	0	1	0.9508	-0.9623	-1.0000
ABS	30	10	2	-0.0588	0.1316	0.1509
ABS	4	5	2	0.4167	-0.4131	0.6408
ABS	3	0	3	0.0175	0.0284	0.7129
ABS	3	0	2	-0.1285	0.1606	0.2616
ABS	19	10	1	0.5781	-0.6546	-0.5207
ABS	5	0	1	0.9359	-0.9583	-1.0000
ABS	4	0	1	0.7695	-0.7538	-1.0000
ABS	3	0	3	0.0175	0.0284	0.7129
ABS	24	10	1	0.4602	-0.5351	-0.8459
ABS	30	10	2	0.3464	-0.4362	0.1870
ABS	30	10	2	-0.0388	0.0340	0.1583
ABS	1	0	2	0.0976	0.6816	-1.0000
ABS	2	0	2	-0.1554	0.1663	0.5336
ABS	5	0	1	0.8467	-0.8494	-0.8150
ABS	33	10	1	0.6354	-0.7153	-0.1680
ABS	4	0	1	0.7695	-0.7538	-1.0000
ABS	2	0	2	-0.0441	0.1312	0.5256
ABS	1	0	2	0.2003	0.8125	-1.0000
ABS	2	0	2	-0.1201	0.2926	0.4843
ABS	20	10	2	0.5267	-0.5674	0.3269
ABS	22	10	1	0.4296	-0.4607	-0.3609
ABS	4	0	1	0.9508	-0.9623	-1.0000
ABS	1	0	3	0.3748	0.0063	0.9115
ABS	1	0	2	0.2003	0.8125	-1.0000
ABS	1	0	2	0.4747	-0.3394	0.9874
ABS	2	0	2	0.0506	-0.0227	0.4947
ABS	1	0	3	0.3748	0.0063	0.9115
ABS	1	0	2	0.2003	0.8125	-1.0000
ABS	1	0	3	0.3040	0.1377	0.9667
ABS	1	0	2	0.1301	0.3508	-1.0000
ABS	1	0	3	0.0402	0.0446	0.5613
ABS	1	0	1	0.9944	-0.2037	-1.0000
ABS	1	0	3	0.0402	0.0446	0.5613
ABS	2	0	2	0.8717	0.6177	-1.0000
ABS	3	0	3	0.0175	0.0284	0.7129
ABS	2	0	2	-0.1554	0.1663	0.5336
ABS	3	0	1	0.8831	-0.9315	-0.7648
ABS	29	10	1	0.6393	-0.4588	-0.2501
ABS	29	10	1	0.6944	-0.6963	-0.3648
ABS	4	0	1	0.9508	-0.9623	-1.0000
ABS	43	10	2	0.1635	-0.0965	0.1678
ABS	20	10	1	0.7352	-0.7860	-0.3491
ABS	51	10	1	0.6473	-0.6697	-0.7266
ABS	2	0	2	0.8816	-0.8784	0.7592
ABS	33	10	1	0.6936	-0.6732	-0.7400
ABS	30	10	1	-0.5697	0.6492	-0.4683
ABS	30	10	1	0.4102	-0.4693	-0.2333
ABS	1	0	2	0.0976	0.6816	-1.0000
ABS	48	10	1	0.9051	-0.9234	-0.4161
ABS	1	0	2	0.0976	0.6816	-1.0000
ABS	3	0	1	0.9916	-0.9892	-1.0000
ABS	47	10	1	0.7961	-0.7922	-0.4242
ABS	4	0	1	0.8687	-0.9421	-0.8769
ABS	25	10	1	0.5101	-0.4538	-0.0617
ABS	2	0	2	0.0809	-0.0449	0.6856
ABS	2	0	1	0.4829	-0.0475	-1.0000
ABS	1	0	2	0.0976	0.6816	-1.0000
ABS	2	0	3	0.3521	0.1205	0.1366
ABS	1	0	2	0.0976	0.6816	-1.0000
ABS	2	0	3	0.4423	0.0061	0.2248
ABS	3	0	3	0.0175	0.0284	0.7129
ABS	2	0	3	0.1144	0.0442	0.8603
ABS	2	0	1	0.9437	-0.9291	-1.0000
ABS	1	0	3	0.0286	0.0612	0.7642
ABS	3	0	1	0.2223	-0.1686	-1.0000
ABS	2	0	3	0.2141	0.0817	0.7371
ABS	3	0	2	-0.2445	0.2772	0.4872
ABS	2	0	2	0.0506	-0.0227	0.4947
ABS	2	0	2	-0.2726	0.5465	0.7556
ABS	1	0	1	1.0000	-0.7398	-1.0000
ABS	3	0	2	-0.1285	0.1606	0.2616
ABS	25	10	1	0.3695	-0.4245	-0.4581
ABS	20	10	1	0.6280	-0.5449	-0.0216
ABS	2	0	2	-0.0875	0.0984	0.3749
ABS	3	0	2	-0.1285	0.1606	0.2616
ABS	2	0	2	-0.0441	0.1312	0.5256
ABS	3	0	3	0.0175	0.0284	0.7129
ABS	2	0	2	-0.1201	0.2926	0.4843
ABS	27	10	1	0.7519	-0.7947	-0.6381
ABS	1	0	2	0.0976	0.6816	-1.0000
ABS	3	0	3	0.0175	0.0284	0.7129
ABS	3	0	2	-0.1285	0.1606	0.2616
ABS	34	10	2	0.4109	-0.4482	0.1726
ABS	2	0	1	-0.1879	0.2285	-0.4228
CNE	1	0	3	0.2432	0.1340	0.9265
CNE	1	0	2	-0.4408	0.8515	0.9956
CNE	83	10	1	-0.9045	0.9018	-0.7841
ABS	1	0	2	0.1301	0.3508	-1.0000
CNE	3	0	1	-0.7138	0.7442	-0.8747
ABS	3	0	3	0.0175	0.0284	0.7129
ABS	2	0	2	-0.0441	0.1312	0.5256
ABS	43	10	2	0.7417	-0.7902	0.3850
ABS	30	10	1	0.7153	-0.7496	-0.4584
ABS	4	0	1	0.9849	-0.9835	-1.0000
ABS	34	10	1	0.1937	-0.2249	-0.6127
ABS	5	0	1	0.8668	-0.9451	-0.8952
ABS	4	0	1	0.8170	-0.7945	-0.8989
ABS	1	0	2	-0.4408	0.8515	0.9956
ABS	3	0	3	0.1049	0.4927	0.1410
ABS	1	0	2	-0.4408	0.8515	0.9956
ABS	2	0	2	0.3087	-0.1840	0.9398
ABS	1	0	2	0.1301	0.3508	-1.0000
ABS	1	0	2	-0.1476	0.1835	0.4356
ABS	2	0	2	0.8717	0.8310	-1.0000
ABS	5	0	1	0.5433	-0.6661	-0.3474
ABS	30	10	1	-0.5697	0.6492	-0.4683
ABS	27	10	1	0.7519	-0.7947	-0.6381
ABS	1	0	2	0.0976	0.6816	-1.0000
ABS	38	10	2	0.1179	-0.1259	0.4575
ABS	28	10	1	0.4713	-0.3993	-0.5099
ABS	3	0	3	0.0175	0.0284	0.7129
ABS	19	10	1	0.4326	-0.5353	-0.3358
ABS	37	10	1	0.2634	-0.3406	-0.5880
ABS	4	0	1	0.9849	-0.9835	-1.0000
ABS	37	10	1	0.1163	-0.1680	-0.2795
ABS	90	10	1	0.4732	-0.5198	-0.6512
ABS	1	0	1	1.0000	-0.7398	-1.0000
ABS	25	10	1	0.5101	-0.4538	-0.0617
ABS	2	0	2	0.0809	-0.0449	0.6856
ABS	2	0	3	0.1144	0.0442	0.8603
ABS	2	0	1	0.9437	-0.9291	-1.0000
ABS	1	0	3	0.0286	0.0612	0.7642
ABS	3	0	1	0.2223	-0.1686	-1.0000
ABS	2	0	2	-0.2726	0.5465	0.7556
ABS	29	10	1	0.5998	-0.6570	-0.5424
ABS	2	0	2	-0.1554	0.1663	0.5336
ABS	5	0	1	0.5433	-0.6661	-0.3474
ABS	2	0	2	-0.0441	0.1312	0.5256
ABS	18	10	1	0.6445	-0.7457	-0.7349
ABS	22	10	1	0.4296	-0.4607	-0.3609
ABS	4	0	1	0.9508	-0.9623	-1.0000
ABS	2	0	2	0.4640	-0.2844	0.1366
ABS	1	0	1	1.0000	-1.0000	-1.0000
ABS	2	0	2	0.0506	-0.0227	0.4947
ABS	2	0	2	0.4502	-0.0606	0.2248
ABS	1	0	1	1.0000	-1.0000	-1.0000
ABS	2	0	1	-0.1879	0.2285	-0.4228
ABS	3	0	2	-0.1285	0.1606	0.2616
ABS	23	10	1	0.1678	-0.2555	-0.5969
ABS	2	0	2	-0.0441	0.1312	0.5256
ABS	18	10	2	0.5991	-0.7482	0.6635
ABS	2	0	2	-0.1554	0.1663	0.5336
ABS	3	0	2	-0.1285	0.1606	0.2616
ABS	20	10	1	0.7352	-0.7860	-0.3491
ABS	1	0	2	0.0976	0.6816	-1.0000
ABS	2	0	2	0.4097	-0.0148	0.1366
ABS	1	0	1	1.0000	-1.0000	-1.0000
ABS	2	0	2	-0.1554	0.1663	0.5336
ABS	4	0	2	0.2372	-0.3145	0.6162
ABS	29	10	1	0.6944	-0.6963	-0.3648
ABS	2	0	2	0.1918	-0.1287	0.7306
ABS	4	0	1	0.9503	-0.9514	-1.0000
ABS	2	0	2	0.1918	-0.1287	0.7306
ABS	2	0	3	0.1548	0.0772	0.7556
ABS	1	0	1	1.0000	-1.0000	-1.0000
ABS	3	0	3	0.0175	0.0284	0.7129
ABS	3	0	2	0.0017	0.3295	-1.0000
ABS	2	0	2	0.4097	-0.0148	0.1366
ABS	1	0	1	1.0000	-1.0000	-1.0000
ABS	2	0	2	-0.1554	0.1663	0.5336
ABS	3	0	2	-0.1285	0.1606	0.2616
ABS	5	0	1	0.8467	-0.8494	-0.8150
ABS	33	10	1	0.6354	-0.7153	-0.1680
ABS	1	0	2	0.0976	0.6816	-1.0000
ABS	25	10	1	0.9311	-0.9530	-0.7531
ABS	3	0	2	-0.1285	0.1606	0.2616
ABS	4	0	2	-0.0628	0.0372	0.4755
ABS	33	10	2	0.6838	-0.7280	0.2777
ABS	2	0	2	0.0809	-0.0449	0.6856
ABS	2	0	2	-0.0990	0.1336	0.6919
ABS	2	0	2	-0.0441	0.1312	0.5256
ABS	1	0	2	0.2003	0.8125	-1.0000
ABS	2	0	2	-0.1201	0.2926	0.4843
ABS	5	0	1	0.8529	-0.8865	-0.8153
ABS	2	0	1	-0.1879	0.2285	-0.4228
ABS	1	0	3	0.3748	0.0063	0.9115
ABS	1	0	2	0.2003	0.8125	-1.0000
ABS	1	0	3	0.2314	0.1224	0.9153
ABS	3	0	3	0.0175	0.0284	0.7129
ABS	2	0	2	-0.1554	0.1663	0.5336
ABS	20	10	1	0.7352	-0.7860	-0.3491
ABS	20	10	2	0.3464	-0.3959	0.0327
ABS	3	0	2	-0.1285	0.1606	0.2616
ABS	24	10	1	0.8570	-0.8859	-0.4158
ABS	23	10	1	0.1678	-0.2555	-0.5969
ABS	2	0	2	-0.0441	0.1312	0.5256
ABS	27	10	1	0.7519	-0.7947	-0.6381
ABS	1	0	2	0.0976	0.6816	-1.0000
ABS	48	10	1	0.9051	-0.9234	-0.4161
ABS	1	0	1	1.0000	-0.7398	-1.0000
ABS	2	0	2	-0.1554	0.1663	0.5336
ABS	29	10	2	0.7188	-0.7781	0.1478
ABS	1	0	2	0.0976	0.6816	-1.0000
ABS	3	0	2	-0.1285	0.1606	0.2616
ABS	2	0	2	-0.0441	0.1312	0.5256
ABS	33	10	2	0.6838	-0.7280	0.2777
ABS	3	0	1	0.9916	-0.9892	-1.0000
ABS	36	10	1	0.6004	-0.6266	-0.5939
ABS	2	0	1	-0.1879	0.2285	-0.4228
ABS	5	0	1	0.5433	-0.6661	-0.3474
ABS	30	10	1	-0.5697	0.6492	-0.4683
ABS	27	10	1	0.7519	-0.7947	-0.6381
ABS	1	0	2	0.0976	0.6816	-1.0000
ABS	3	0	3	0.0175	0.0284	0.7129
ABS	3	0	1	0.3679	-0.2631	-0.7357
ABS	3	0	3	0.0175	0.0284	0.7129
ABS	4	0	1	0.7886	-0.8567	-0.4197
ABS	34	10	2	0.6098	-0.7229	0.3995
ABS	43	10	2	0.1635	-0.0965	0.1678
ABS	20	10	2	0.0996	-0.0399	0.3176
ABS	38	10	1	0.4581	-0.4370	-0.3820
ABS	1	0	2	0.1301	0.3508	-1.0000
ABS	4	0	1	0.6469	-0.5973	-0.7151
ABS	2	0	2	0.1918	-0.1287	0.7306
ABS	25	10	1	-0.0480	0.1468	-0.3187
ABS	5	0	2	0.0386	0.5250	-0.2605
ABS	3	0	3	0.0175	0.0284	0.7129
CNE	19	10	2	-0.0577	0.5013	0.1744
ABS	1	0	1	1.0000	-0.7398	-1.0000
ABS	4	0	1	0.9707	-0.9716	-0.5896
ABS	43	10	2	0.7316	-0.7957	0.4103
ABS	2	0	1	-0.1879	0.2285	-0.4228
ABS	3	0	2	-0.1285	0.1606	0.2616
ABS	2	0	2	-0.0441	0.1312	0.5256
ABS	27	10	1	0.7519	-0.7947	-0.6381
ABS	4	0	1	0.7695	-0.7538	-1.0000
ABS	3	0	1	0.8083	-0.6397	-0.3954
ABS	19	10	1	0.4326	-0.5353	-0.3358
ABS	1	0	2	0.1301	0.3508	-1.0000
ABS	1	0	3	0.0014	0.0613	0.7888
ABS	19	10	1	0.9771	-0.9729	-1.0000
ABS	3	0	1	0.9916	-0.9892	-1.0000
ABS	29	10	2	0.9201	-0.9372	0.0610
ABS	3	0	1	0.2223	-0.1686	-1.0000
ABS	3	0	2	0.1044	-0.0867	0.3161
ABS	24	10	1	0.6480	-0.5673	-0.1370
ABS	2	0	2	0.0809	-0.0449	0.6856
ABS	28	10	2	0.6726	-0.6605	0.2918
ABS	46	10	1	0.5954	-0.5785	-0.6839
ABS	1	0	2	0.1301	0.3508	-1.0000
ABS	2	0	3	0.3521	0.1205	0.1366
ABS	1	0	2	-0.4408	0.8515	0.9956
ABS	2	0	3	0.1144	0.0442	0.8603
ABS	2	0	1	0.9437	-0.9291	-1.0000
ABS	1	0	3	0.0286	0.0612	0.7642
ABS	2	0	2	0.8717	0.8310	-1.0000
ABS	3	0	2	-0.1285	0.1606	0.2616
ABS	33	10	2	0.6838	-0.7280	0.2777
ABS	2	0	1	-0.1879	0.2285	-0.4228
ABS	29	10	1	0.7121	-0.7470	-0.1161
ABS	19	10	1	0.4273	-0.4332	-0.4746
ABS	1	0	2	-0.4408	0.8515	0.9956
ABS	34	10	1	0.2376	-0.2868	-0.0918
CNE	41	10	1	-0.6234	0.7204	-0.1342
ABS	2	0	1	-0.1879	0.2285	-0.4228
ABS	43	10	2	0.1635	-0.0965	0.1678
ABS	20	10	1	0.7352	-0.7860	-0.3491
ABS	3	0	1	0.9916	-0.9892	-1.0000
ABS	3	0	1	-0.1820	0.1821	-0.6943
ABS	30	10	1	0.9214	-0.9352	-0.1598
ABS	28	10	1	0.6421	-0.5334	-0.5832
ABS	2	0	2	0.8816	-0.8784	0.7592
ABS	3	0	2	-0.1285	0.1606	0.2616
ABS	25	10	1	0.3695	-0.4245	-0.4581
ABS	32	10	1	0.7637	-0.7205	-0.5806
ABS	1	0	1	1.0000	-0.7398	-1.0000
ABS	48	10	1	0.9021	-0.9218	-0.6220
ABS	1	0	2	0.0976	0.6816	-1.0000
ABS	3	0	2	-0.1285	0.1606	0.2616
CNE	3	0	1	-0.7138	0.7442	-0.8747
ABS	27	10	1	0.7519	-0.7947	-0.6381
ABS	4	0	1	0.8233	-0.8940	-0.3787
ABS	29	10	1	0.9181	-0.9289	-0.8157
ABS	34	10	1	0.8647	-0.8763	-0.2958
ABS	4	0	1	0.8687	-0.9421	-0.8769
ABS	20	10	1	0.5955	-0.6124	-0.3300
ABS	25	10	1	0.5101	-0.4538	-0.0617
ABS	1	0	1	1.0000	-0.7398	-1.0000
ABS	31	10	1	0.7486	-0.8211	-0.8552
ABS	1	0	2	0.0976	0.6816	-1.0000
ABS	3	0	2	-0.1285	0.1606	0.2616
ABS	20	10	1	0.4922	-0.5681	-0.5556
ABS	36	10	1	0.5166	-0.5316	-0.5211
ABS	4	0	1	0.3159	-0.3510	-0.2178
ABS	3	0	1	-0.1820	0.1821	-0.6943
ABS	38	10	1	0.5116	-0.5771	-0.6808
ABS	24	10	1	0.8263	-0.8806	-0.5511
ABS	3	0	2	-0.1285	0.1606	0.2616
ABS	25	10	1	0.4542	-0.5564	-0.8199
ABS	3	0	3	0.0175	0.0284	0.7129
ABS	25	10	1	0.7015	-0.7619	-0.0014
ABS	33	10	2	0.6838	-0.7280	0.2777
ABS	2	0	1	-0.1879	0.2285	-0.4228
ABS	43	10	2	0.1635	-0.0965	0.1678
ABS	20	10	1	0.7352	-0.7860	-0.3491
ABS	1	0	1	1.0000	-0.7398	-1.0000
ABS	28	10	2	0.7485	-0.7996	0.0863
ABS	34	10	1	0.9019	-0.6044	-0.4183
ABS	2	0	2	-0.1554	0.1663	0.5336
ABS	38	10	1	0.4844	-0.4518	-0.4907
ABS	29	10	1	0.6944	-0.6963	-0.3648
ABS	1	0	1	1.0000	-0.7398	-1.0000
ABS	34	10	2	0.6642	-0.5936	0.1849
ABS	34	10	1	0.9019	-0.6044	-0.4183
ABS	24	10	1	0.6218	-0.6584	-0.4476
ABS	2	0	2	-0.1554	0.1663	0.5336
ABS	35	10	1	-0.5437	0.5945	-0.4083
ABS	29	10	1	0.6944	-0.6963	-0.3648
ABS	4	0	1	0.9508	-0.9623	-1.0000
ABS	2	0	3	0.3701	0.0001	0.7371
ABS	38	10	1	0.4844	-0.4518	-0.4907
ABS	2	0	1	-0.1879	0.2285	-0.4228
ABS	3	0	2	-0.1285	0.1606	0.2616
ABS	38	10	1	0.9285	-0.8550	-0.7189
ABS	5	0	1	0.1415	-0.0383	-0.3820
ABS	4	0	1	0.9849	-0.9835	-1.0000
ABS	29	10	1	0.4516	-0.4641	-0.4946
ABS	2	0	2	0.8816	-0.8784	0.7592
ABS	3	0	1	0.4291	-0.1293	-0.2103
ABS	56	10	2	0.3555	-0.3510	0.1331
ABS	1	0	2	-0.4408	0.8515	0.9956
ABS	4	0	1	0.5191	-0.4110	-0.7057
ABS	46	10	1	0.4185	-0.4701	-0.4062
ABS	1	0	2	0.1301	0.3508	-1.0000
ABS	2	0	2	0.1927	-0.2106	0.2549
ABS	1	0	2	-0.4408	0.8515	0.9956
ABS	2	0	2	0.3087	-0.1840	0.9398
ABS	2	0	2	0.8717	0.6177	-1.0000
ABS	25	10	2	0.4310	-0.3787	0.1975
ABS	2	0	2	0.0506	-0.0227	0.4947
ABS	3	0	2	-0.1285	0.1606	0.2616
ABS	64	10	1	0.7280	-0.7892	-0.1250
ABS	2	0	1	-0.1879	0.2285	-0.4228
ABS	2	0	3	0.1423	0.1576	0.7371
ABS	34	10	1	0.9019	-0.6044	-0.4183
ABS	1	0	2	0.2003	0.8125	-1.0000
CNE	25	10	2	-0.4333	0.4821	0.0404
CNE	56	10	1	-0.5869	0.6508	-0.7894
CNE	29	10	1	-0.4876	0.5445	-0.4662
ABS	1	0	3	0.2521	0.0368	0.6152
CNE	5	0	2	0.9353	0.5827	-1.0000
CNE	5	0	2	0.0386	0.5250	-0.2605
ABS	3	0	3	0.0175	0.0284	0.7129
ABS	1	0	3	0.3528	0.0535	0.4615
CNE	24	10	1	-0.3482	0.4753	-0.0576
ABS	1	0	3	0.0014	0.0613	0.7888
ABS	4	0	1	0.2564	-0.0425	-0.2178
ABS	1	0	2	-0.4408	0.8515	0.9956
ABS	29	10	1	0.6151	-0.6043	-0.5786
ABS	28	10	1	0.8213	-0.8771	-0.3690
ABS	24	10	2	0.7820	-0.6028	0.0640
ABS	24	10	1	-0.0092	0.2517	-0.1874
ABS	4	0	1	0.7695	-0.7538	-1.0000
ABS	37	10	2	0.6060	-0.6907	0.1628
ABS	46	10	1	0.7170	-0.7433	-0.6820
ABS	1	0	2	0.1301	0.3508	-1.0000
ABS	2	0	1	0.7602	-0.2066	-1.0000
ABS	1	0	2	-0.4408	0.8515	0.9956
ABS	44	10	1	-0.1304	0.2275	-0.4083
ABS	1	0	2	0.0976	0.6816	-1.0000
ABS	82	10	1	-0.2815	0.3446	-0.6268
ABS	3	0	3	0.0175	0.0284	0.7129
ABS	88	10	1	-0.3337	0.3794	-0.5681
ABS	1	0	1	-0.0243	0.5010	-1.0000
ABS	3	0	3	0.0175	0.0284	0.7129
ABS	4	0	1	0.9580	-0.1068	-1.0000
ABS	29	10	1	0.1419	-0.0237	-0.0235
ABS	1	0	2	0.1301	0.3508	-1.0000
CNE	4	0	1	-0.8360	0.9172	-0.2178
CNE	19	10	2	-0.4094	0.5235	0.1738
CNE	5	0	2	-0.5134	0.7527	0.8250
CNE	39	10	2	-0.1828	0.3298	0.4308
ABS	3	0	3	0.0175	0.0284	0.7129
CNE	29	10	1	-0.8509	0.8712	-0.2547
ABS	3	0	1	0.9916	-0.9892	-1.0000
ABS	5	0	1	0.9444	-0.9650	-1.0000
ABS	1	0	2	0.0976	0.6816	-1.0000
ABS	33	13	1	-0.1275	0.1361	-0.6575
ABS	5	0	2	0.9321	-0.9606	0.3640
ABS	3	0	2	-0.1285	0.1606	0.2616
ABS	4	0	1	0.0960	-0.0527	-0.7057
ABS	34	10	1	0.2664	-0.3218	-0.0589
ABS	5	0	2	0.9864	-0.1475	0.5430
ABS	1	0	1	1.0000	-0.7398	-1.0000
ABS	1	0	3	0.0014	0.0613	0.7888
ABS	3	0	2	-0.1415	0.2411	0.2860
ABS	28	10	1	0.3976	-0.4161	-0.5692
ABS	3	0	1	0.9916	-0.9892	-1.0000
ABS	33	10	1	0.3850	-0.4330	-0.7844
ABS	3	0	3	0.0175	0.0284	0.7129
ABS	24	10	1	0.8695	-0.8448	-0.7044
ABS	3	0	2	-0.1285	0.1606	0.2616
ABS	52	10	1	0.8839	-0.9068	-0.3217
ABS	2	0	1	-0.1879	0.2285	-0.4228
ABS	1	0	3	0.0014	0.0613	0.7888
ABS	43	10	2	0.7316	-0.7957	0.4103
ABS	23	10	1	0.4431	-0.5262	-0.5816
ABS	3	0	2	-0.1285	0.1606	0.2616
ABS	5	0	1	0.8746	-0.7346	-0.2605
ABS	29	10	1	0.3601	-0.3617	-0.5165
ABS	42	10	1	0.7461	-0.6909	-0.1329
ABS	3	0	3	0.0175	0.0284	0.7129
ABS	3	0	2	-0.1285	0.1606	0.2616
ABS	37	10	2	0.6060	-0.6907	0.1628
ABS	28	10	1	0.8014	-0.8233	-0.7231
ABS	1	0	1	1.0000	-0.7398	-1.0000
ABS	39	10	1	0.0230	-0.0464	-0.3748
ABS	52	14	1	0.1050	-0.1345	-0.5681
ABS	1	0	2	0.1301	0.3508	-1.0000
ABS	20	10	1	0.7586	-0.8346	-0.6065
ABS	1	0	1	-0.0243	0.5010	-1.0000
ABS	26	17	1	0.2265	-0.1955	-0.3751
ABS	1	0	2	0.0976	0.6816	-1.0000
ABS	39	10	1	0.0230	-0.0464	-0.3748
ABS	38	11	1	0.3104	-0.3663	-0.4224
ABS	1	0	2	0.1301	0.3508	-1.0000
ABS	33	11	1	0.2627	-0.3132	-0.3029
ABS	1	0	1	-0.0243	0.5010	-1.0000
ABS	1	0	3	0.0402	0.0446	0.5613
ABS	1	0	1	1.0000	-0.7398	-1.0000
ABS	23	11	1	0.1176	-0.1881	-0.2230
ABS	1	0	2	0.0976	0.6816	-1.0000
ABS	39	10	1	0.0230	-0.0464	-0.3748
ABS	33	10	1	-0.2037	0.2215	-0.5779
ABS	1	0	2	0.1301	0.3508	-1.0000
ABS	29	10	1	0.4852	-0.5243	-0.1533
ABS	1	0	1	-0.0243	0.5010	-1.0000
ABS	1	0	3	0.0402	0.0446	0.5613
ABS	1	0	1	1.0000	-0.7398	-1.0000
ABS	23	11	1	0.1176	-0.1881	-0.2230
ABS	3	0	3	0.0175	0.0284	0.7129
ABS	5	0	1	0.6677	-0.6685	-1.0000
ABS	28	10	1	0.3549	-0.3507	-0.6858
ABS	29	10	1	0.4852	-0.5243	-0.1533
ABS	3	0	2	0.1216	-0.1346	0.5221
ABS	5	0	2	0.0582	-0.1078	0.1140
ABS	3	0	2	-0.1285	0.1606	0.2616
ABS	4	0	1	0.0960	-0.0527	-0.7057
ABS	20	10	2	0.8204	-0.7700	0.0357
ABS	23	10	1	0.7969	-0.8588	-0.0994
ABS	1	0	2	0.0976	0.6816	-1.0000
ABS	5	0	1	0.9986	-0.9987	-1.0000
ABS	2	0	1	0.0946	-0.1398	-0.0942
ABS	2	0	2	-0.1554	0.1663	0.5336
ABS	37	10	1	0.7589	-0.8027	-0.6008
ABS	4	0	1	0.7695	-0.7538	-1.0000
ABS	5	0	2	0.1504	0.8282	-0.3444
ABS	19	10	1	0.8382	-0.8667	-0.5549
ABS	27	10	1	0.7519	-0.7947	-0.6381
ABS	2	0	2	-0.1554	0.1663	0.5336
CNE	56	10	1	-0.5869	0.6508	-0.7894
CNE	29	10	1	-0.4876	0.5445	-0.4662
CNE	5	0	1	-0.4073	0.8568	-0.5489
CNE	1	0	2	0.0976	0.6816	-1.0000
CNE	42	10	1	-0.4517	0.4660	-0.5630
CNE	3	0	3	0.0175	0.0284	0.7129
CNE	61	10	1	-0.7709	0.7982	-0.7410
CNE	5	0	2	0.0386	0.5250	-0.2605
ABS	3	0	3	0.0175	0.0284	0.7129
CNE	38	11	1	-0.2157	0.3186	-0.6491
ABS	3	0	2	-0.1285	0.1606	0.2616
ABS	24	10	1	0.6113	-0.6844	-0.5459
ABS	5	0	2	0.9618	-0.9519	0.0888
ABS	2	0	2	0.0506	-0.0227	0.4947
ABS	3	0	2	-0.1285	0.1606	0.2616
ABS	34	10	1	0.5146	-0.5140	-0.3873
ABS	28	10	1	0.6991	-0.7633	-0.5489
ABS	2	0	1	-0.1879	0.2285	-0.4228
ABS	3	0	2	-0.1285	0.1606	0.2616
ABS	3	0	1	0.7630	-0.8760	-0.8315
ABS	2	0	1	-0.1879	0.2285	-0.4228
ABS	33	13	1	-0.1275	0.1361	-0.6575
ABS	23	10	1	0.7969	-0.8588	-0.0994
ABS	2	0	2	0.1918	-0.1287	0.7306
ABS	4	0	1	0.4587	-0.5278	-1.0000
ABS	33	10	1	0.8641	-0.8558	-0.2729
ABS	1	0	2	0.0976	0.6816	-1.0000
ABS	3	0	2	0.6244	-0.6953	0.1410
ABS	2	0	2	0.0506	-0.0227	0.4947
ABS	5	0	2	0.1504	0.8282	-0.3444
ABS	19	10	1	0.3612	-0.2817	-0.1824
ABS	42	10	1	0.1861	-0.1610	-0.5572
ABS	36	10	1	0.8811	-0.9071	-0.5324
ABS	1	0	2	0.0976	0.6816	-1.0000
ABS	3	0	3	0.0175	0.0284	0.7129
ABS	38	10	1	0.6626	-0.7371	-0.4917
ABS	33	10	1	0.9517	-0.9684	-0.8482
ABS	3	0	2	-0.1285	0.1606	0.2616
ABS	40	10	1	0.6135	-0.5978	-0.3363
ABS	2	0	1	-0.1879	0.2285	-0.4228
ABS	1	0	2	0.0975	0.0454	-1.0000
ABS	1	0	1	1.0000	-0.7398	-1.0000
ABS	28	10	1	0.3549	-0.3507	-0.6858
ABS	2	0	2	-0.1554	0.1663	0.5336
ABS	3	0	2	-0.1285	0.1606	0.2616
ABS	4	0	1	0.4587	-0.5278	-1.0000
ABS	5	0	2	0.8306	0.1908	-0.3820
ABS	2	0	1	-0.1879	0.2285	-0.4228
ABS	49	10	1	0.1722	-0.2043	-0.5051
ABS	35	10	2	0.6388	-0.7311	0.3637
ABS	1	0	1	1.0000	-0.7398	-1.0000
ABS	27	10	1	0.8852	-0.9304	-0.7626
ABS	1	0	2	0.0976	0.6816	-1.0000
ABS	3	0	2	-0.1285	0.1606	0.2616
ABS	49	10	2	0.7940	-0.8417	0.0585
ABS	2	0	1	-0.1879	0.2285	-0.4228
ABS	3	0	2	-0.1285	0.1606	0.2616
ABS	29	10	1	0.6944	-0.6963	-0.3648
ABS	2	0	1	-0.1879	0.2285	-0.4228
ABS	5	0	1	0.5286	-0.6163	-0.3444
ABS	23	10	1	0.7969	-0.8588	-0.0994
ABS	2	0	2	-0.1554	0.1663	0.5336
ABS	4	0	1	0.4587	-0.5278	-1.0000
ABS	30	10	1	0.7153	-0.7496	-0.4584
ABS	1	0	2	0.0976	0.6816	-1.0000
ABS	50	10	1	0.6526	-0.6930	-0.5900
ABS	3	0	3	0.0175	0.0284	0.7129
ABS	57	10	1	0.5923	-0.6441	-0.5812
ABS	47	10	2	0.7551	-0.7500	0.2780
ABS	3	0	1	0.2223	-0.1686	-1.0000
ABS	5	0	1	0.9555	-0.9781	-0.9111
ABS	19	10	1	0.4273	-0.4332	-0.4746
ABS	20	10	1	0.8461	-0.7597	-0.5234
ABS	4	0	2	0.2491	-0.2576	0.0324
ABS	2	0	2	-0.1118	0.1556	0.7592
ABS	37	11	1	0.5446	-0.5439	-0.0753
ABS	1	0	2	0.0976	0.6816	-1.0000
ABS	5	0	1	0.7612	-0.7952	-0.0797
ABS	4	0	1	0.1937	-0.2390	-0.0483
ABS	3	0	2	-0.0754	0.1562	0.4145
ABS	27	10	1	0.9077	-0.9139	-0.7535
ABS	53	10	1	0.1776	-0.2003	-0.6578
ABS	3	0	3	0.0175	0.0284	0.7129
ABS	23	10	2	0.6910	-0.3347	0.1480
ABS	60	10	1	-0.0495	0.0781	-0.2979
ABS	1	0	1	1.0000	-0.7398	-1.0000
ABS	4	0	2	0.1818	-0.0315	0.0591
ABS	1	0	2	-0.4408	0.8515	0.9956
ABS	29	10	1	0.8975	-0.9255	-0.4737
ABS	51	10	1	0.7832	-0.8374	-0.4516
ABS	23	10	1	0.4283	-0.5136	-0.5806
ABS	3	0	3	0.0175	0.0284	0.7129
ABS	24	10	1	0.5935	-0.5259	-0.1746
ABS	5	0	1	0.8190	-0.5140	-0.5991
ABS	24	10	1	0.2297	-0.2993	-0.5238
ABS	36	10	2	0.8859	-0.9218	0.4673
ABS	3	0	1	0.2223	-0.1686	-1.0000
ABS	5	0	1	0.6126	-0.6420	-0.8153
ABS	3	0	3	0.0175	0.0284	0.7129
ABS	42	10	1	0.8912	-0.6258	-0.6008
ABS	51	10	2	0.4348	-0.4939	0.0160
ABS	2	0	1	-0.1879	0.2285	-0.4228
ABS	67	10	1	0.3411	-0.4064	-0.6249
ABS	2	0	2	-0.0875	0.0984	0.3749
ABS	24	10	2	0.6875	-0.6520	0.3542
ABS	24	10	1	0.6641	-0.7288	-0.5549
ABS	1	0	1	1.0000	-0.7398	-1.0000
ABS	34	10	1	0.4758	-0.5211	-0.1178
ABS	35	10	2	0.3718	-0.3839	0.3764
ABS	3	0	2	0.1216	-0.1346	0.5221
ABS	3	0	2	-0.1285	0.1606	0.2616
ABS	4	0	1	0.9341	-0.9496	-0.7057
ABS	30	10	1	0.3663	-0.3864	-0.1293
ABS	3	0	1	0.2223	-0.1686	-1.0000
ABS	35	10	1	0.9240	-0.9520	-0.4587
ABS	2	0	1	-0.1879	0.2285	-0.4228
ABS	4	0	1	0.4587	-0.5278	-1.0000
ABS	1	0	2	-0.4408	0.8515	0.9956
ABS	5	0	2	-0.0731	0.0577	0.5113
ABS	30	10	1	0.7948	-0.8559	-0.3777
ABS	1	0	1	1.0000	-0.7398	-1.0000
ABS	4	0	2	-0.1603	0.1829	0.4886
ABS	5	0	1	0.9794	-0.9861	-0.1456
ABS	5	0	1	0.9700	-0.9832	-0.2605
ABS	2	0	2	0.0506	-0.0227	0.4947
ABS	3	0	1	0.7630	-0.8760	-0.8315
ABS	3	0	2	-0.1285	0.1606	0.2616
ABS	51	10	1	0.7832	-0.8374	-0.4516
ABS	23	10	1	0.4283	-0.5136	-0.5806
ABS	34	10	1	0.2630	-0.3539	-0.7957
ABS	2	0	2	0.1918	-0.1287	0.7306
ABS	1	0	3	0.0014	0.0613	0.7888
ABS	3	0	1	-0.3120	0.3466	-0.6943
ABS	1	0	2	-0.4408	0.8515	0.9956
ABS	43	10	1	0.7981	-0.8262	-0.1616
ABS	4	0	1	0.8281	-0.8808	-0.0507
ABS	3	0	1	0.2223	-0.1686	-1.0000
ABS	45	10	1	0.6648	-0.7379	-0.6739
ABS	3	0	3	0.0175	0.0284	0.7129
ABS	20	10	2	0.7606	-0.3662	0.0506
ABS	51	10	2	0.4348	-0.4939	0.0160
ABS	2	0	1	-0.1879	0.2285	-0.4228
ABS	67	10	1	0.3411	-0.4064	-0.6249
ABS	5	0	1	0.7444	-0.8467	-0.8699
ABS	2	0	2	-0.0875	0.0984	0.3749
ABS	24	10	2	0.6875	-0.6520	0.3542
ABS	24	10	1	0.6641	-0.7288	-0.5549
ABS	1	0	1	1.0000	-0.7398	-1.0000
ABS	24	10	1	0.5935	-0.5259	-0.1746
ABS	5	0	1	0.8190	-0.5140	-0.5991
ABS	24	10	1	0.2297	-0.2993	-0.5238
ABS	36	10	2	0.8859	-0.9218	0.4673
ABS	1	0	2	0.1301	0.3508	-1.0000
ABS	4	0	1	0.9555	-0.9549	-0.0068
ABS	1	0	1	-0.0243	0.5010	-1.0000
ABS	20	10	2	0.4880	-0.5198	0.4649
ABS	4	0	1	0.9849	-0.9835	-1.0000
ABS	43	10	1	0.8852	-0.9013	-0.1266
ABS	3	0	3	0.0175	0.0284	0.7129
ABS	3	0	2	-0.1285	0.1606	0.2616
ABS	4	0	2	-0.0628	0.0372	0.4755
ABS	5	0	1	0.8467	-0.8494	-0.8150
ABS	5	0	1	0.8668	-0.9451	-0.8952
ABS	4	0	1	0.4104	-0.1524	-1.0000
ABS	44	10	2	0.8034	-0.8346	0.0307
ABS	3	0	1	0.9916	-0.9892	-1.0000
ABS	30	10	2	0.1464	-0.1695	0.5324
ABS	2	0	2	-0.1554	0.1663	0.5336
ABS	3	0	2	-0.1285	0.1606	0.2616
ABS	30	10	1	0.6987	-0.7310	-0.1191
ABS	5	0	1	0.7054	-0.3066	-0.8153
ABS	3	0	2	0.5338	-0.5942	0.1634
ABS	1	0	2	-0.4408	0.8515	0.9956
ABS	3	8	3	0.7313	0.6650	0.5757
ABS	2	0	1	-0.1683	0.2575	-0.2091
ABS	4	0	1	0.7695	-0.7538	-1.0000
ABS	46	10	1	0.8978	-0.9136	-0.6992
ABS	2	0	1	-0.1879	0.2285	-0.4228
ABS	51	10	2	0.4348	-0.4939	0.0160
ABS	1	0	2	0.0980	-0.0949	0.5610
ABS	1	0	2	0.1301	0.3508	-1.0000
ABS	1	0	3	0.2314	0.1224	0.9153
ABS	4	0	1	0.9687	-0.9518	-1.0000
ABS	1	0	2	0.4747	-0.3394	0.9874
ABS	1	0	1	1.0000	-0.7398	-1.0000
ABS	2	0	3	0.2981	0.0298	0.2248
ABS	3	0	3	0.0175	0.0284	0.7129
ABS	4	0	1	0.3012	-0.4282	-0.0336
ABS	4	0	1	0.7402	-0.4895	-0.7057
ABS	25	10	1	0.3098	-0.3560	-0.4432
ABS	18	10	2	0.4558	-0.5550	0.0182
ABS	1	0	2	0.1301	0.3508	-1.0000
ABS	4	5	1	0.9584	-0.9772	-0.7071
ABS	1	0	1	-0.0243	0.5010	-1.0000
ABS	3	0	1	0.6091	-0.7030	-1.0000
ABS	1	0	2	0.4747	-0.3394	0.9874
ABS	1	0	1	1.0000	-0.7398	-1.0000
ABS	2	0	3	0.3330	0.1270	0.8244
ABS	3	0	1	0.1654	-0.2243	-0.7357
ABS	1	0	2	0.1301	0.3508	-1.0000
ABS	2	0	3	0.3797	0.0295	0.7371
ABS	1	0	1	-0.0243	0.5010	-1.0000
ABS	3	8	2	0.1819	-0.1525	0.2337
ABS	2	0	1	-0.0607	0.5168	-1.0000
ABS	1	0	3	0.3748	0.0063	0.9115
ABS	2	0	2	0.8717	0.8310	-1.0000
ABS	2	0	2	-0.1554	0.1663	0.5336
ABS	24	10	1	0.3822	-0.3569	-0.6850
ABS	43	10	2	0.5249	-0.6331	0.0082
ABS	2	0	1	-0.1879	0.2285	-0.4228
ABS	38	10	1	0.9190	-0.8867	-0.6217
ABS	20	10	2	0.4880	-0.5198	0.4649
ABS	1	0	2	0.0976	0.6816	-1.0000
ABS	20	10	2	0.3793	-0.1953	0.0578
ABS	36	10	1	0.8813	-0.9064	-0.2434
ABS	25	10	2	0.7599	-0.7874	0.0365
ABS	3	0	3	0.0175	0.0284	0.7129
ABS	29	10	1	0.9122	-0.9288	-0.6578
ABS	3	0	2	0.8465	-0.7532	0.2860
ABS	36	10	2	0.8859	-0.9218	0.4673
ABS	46	10	1	0.8978	-0.9136	-0.6992
ABS	1	0	2	0.1301	0.3508	-1.0000
ABS	2	0	2	0.5919	-0.5984	0.7592
ABS	1	0	1	-0.0243	0.5010	-1.0000
ABS	4	0	1	0.9849	-0.9835	-1.0000
ABS	29	10	1	0.7880	-0.7947	-0.4840
ABS	2	0	2	0.0506	-0.0227	0.4947
ABS	19	10	1	0.4252	-0.4775	-0.0073
ABS	34	10	1	0.4878	-0.5262	-0.5489
ABS	44	10	2	0.8034	-0.8346	0.0307
ABS	1	0	1	1.0000	-0.7398	-1.0000
ABS	24	10	2	0.9437	-0.9621	0.1637
ABS	1	0	2	0.0976	0.6816	-1.0000
ABS	3	0	2	-0.1285	0.1606	0.2616
ABS	5	0	2	-0.0656	0.0568	0.5026
ABS	44	10	2	0.8034	-0.8346	0.0307
ABS	1	0	2	0.1301	0.3508	-1.0000
ABS	3	0	2	0.5338	-0.5942	0.1634
ABS	1	0	2	0.0976	0.6816	-1.0000
ABS	3	8	2	0.5224	-0.2899	0.8396
ABS	3	0	3	0.0175	0.0284	0.7129
ABS	3	8	2	0.4949	-0.1573	0.5757
ABS	2	0	1	-0.1683	0.2575	-0.2091
ABS	1	0	1	-0.0243	0.5010	-1.0000
ABS	28	10	1	0.6402	-0.6208	-0.3048
ABS	4	0	1	0.9508	-0.9623	-1.0000
ABS	2	0	2	0.5919	-0.5984	0.7592
ABS	4	0	1	0.9849	-0.9835	-1.0000
ABS	33	10	1	0.6380	-0.6251	-0.6005
ABS	3	0	3	0.0175	0.0284	0.7129
ABS	4	0	1	0.2952	-0.3348	-0.7057
ABS	30	10	1	0.8223	-0.8487	-0.8344
ABS	3	0	1	0.2223	-0.1686	-1.0000
ABS	39	10	1	0.7272	-0.7307	-0.3244
ABS	67	10	1	0.3411	-0.4064	-0.6249
ABS	5	0	1	0.7444	-0.8467	-0.8699
ABS	4	0	1	0.7695	-0.7538	-1.0000
ABS	1	0	2	0.0980	-0.0949	0.5610
ABS	1	0	2	0.1301	0.3508	-1.0000
ABS	1	0	3	0.2314	0.1224	0.9153
ABS	1	0	1	-0.0243	0.5010	-1.0000
ABS	2	0	1	-0.1879	0.2285	-0.4228
ABS	1	0	2	0.4747	-0.3394	0.9874
ABS	1	0	1	1.0000	-0.7398	-1.0000
ABS	2	0	3	0.4069	0.0449	0.2248
ABS	1	0	2	0.0976	0.6816	-1.0000
ABS	1	0	2	0.4747	-0.3394	0.9874
ABS	1	0	1	1.0000	-0.7398	-1.0000
ABS	2	0	3	0.2336	0.0194	0.2248
ABS	3	0	3	0.0175	0.0284	0.7129
ABS	1	0	2	0.4747	-0.3394	0.9874
ABS	1	0	1	1.0000	-0.7398	-1.0000
ABS	2	0	2	0.4502	-0.0606	0.2248
ABS	3	0	3	0.0175	0.0284	0.7129
ABS	4	5	1	0.9584	-0.9772	-0.7071
ABS	2	0	1	-0.1879	0.2285	-0.4228
ABS	1	0	2	0.4747	-0.3394	0.9874
ABS	1	0	1	1.0000	-0.7398	-1.0000
ABS	2	0	2	0.3280	0.0125	-0.1451
ABS	1	0	2	0.0976	0.6816	-1.0000
ABS	1	0	2	0.4747	-0.3394	0.9874
ABS	1	0	1	1.0000	-0.7398	-1.0000
ABS	2	0	3	0.3831	0.1506	0.8244
ABS	3	0	3	0.0175	0.0284	0.7129
ABS	1	0	2	0.4747	-0.3394	0.9874
ABS	1	0	1	1.0000	-0.7398	-1.0000
ABS	2	0	2	0.6293	-0.1274	0.9866
ABS	3	0	1	0.1654	-0.2243	-0.7357
ABS	1	0	2	0.1301	0.3508	-1.0000
ABS	2	0	3	0.3797	0.0295	0.7371
ABS	1	0	1	-0.0243	0.5010	-1.0000
ABS	3	8	2	0.1819	-0.1525	0.2337
ABS	2	0	1	-0.0607	0.5168	-1.0000
ABS	1	0	3	0.3748	0.0063	0.9115
ABS	1	0	1	-0.0243	0.5010	-1.0000
ABS	3	0	1	0.2223	-0.1686	-1.0000
ABS	43	10	2	0.6277	-0.6503	0.1921
ABS	1	0	2	0.0976	0.6816	-1.0000
ABS	5	0	1	0.7600	-0.7432	-0.3820
ABS	1	0	2	-0.4408	0.8515	0.9956
ABS	38	10	2	0.3029	-0.3439	0.1798
ABS	3	0	3	0.0175	0.0284	0.7129
ABS	39	10	2	0.7650	-0.7393	0.0012
ABS	1	0	2	0.0976	0.6816	-1.0000
ABS	48	10	1	0.9051	-0.9234	-0.4161
ABS	1	0	1	1.0000	-0.7398	-1.0000
ABS	22	10	2	-0.1078	0.1480	0.1064
ABS	1	0	2	0.0976	0.6816	-1.0000
ABS	3	0	2	-0.1285	0.1606	0.2616
ABS	43	10	1	0.8603	-0.8966	-0.2720
ABS	39	10	2	0.7650	-0.7393	0.0012
ABS	3	0	1	0.3098	-0.0624	-0.3916
ABS	29	10	1	0.5452	-0.6010	-0.3663
ABS	3	0	2	-0.1285	0.1606	0.2616
ABS	47	10	2	0.2889	-0.3545	0.3732
ABS	2	0	1	-0.1879	0.2285	-0.4228
ABS	67	10	1	0.3411	-0.4064	-0.6249
ABS	29	10	2	0.4464	-0.4780	0.0191
ABS	2	0	2	-0.0875	0.0984	0.3749
ABS	24	10	2	0.6875	-0.6520	0.3542
ABS	24	10	1	0.6641	-0.7288	-0.5549
ABS	1	0	2	0.0976	0.6816	-1.0000
ABS	5	0	1	0.9986	-0.9987	-1.0000
ABS	19	10	1	0.1171	-0.1287	-0.0773
ABS	2	0	2	-0.1118	0.1556	0.7592
ABS	29	10	2	0.7686	-0.8341	0.3504
ABS	2	0	2	0.8816	-0.8784	0.7592
ABS	46	10	1	0.7729	-0.8273	-0.2371
ABS	25	10	1	-0.1369	0.1563	-0.5171
ABS	1	0	1	1.0000	-0.7398	-1.0000
ABS	2	0	1	-0.0145	0.0148	-0.0942
ABS	3	0	1	0.9916	-0.9892	-1.0000
ABS	47	10	1	0.5831	-0.5676	-0.2745
ABS	4	0	1	-0.3585	0.3676	-0.0483
ABS	51	10	1	0.7832	-0.8374	-0.4516
ABS	23	10	1	0.4283	-0.5136	-0.5806
ABS	2	0	1	0.0946	-0.1398	-0.0942
ABS	1	0	3	0.0014	0.0613	0.7888
ABS	34	10	1	0.5146	-0.5140	-0.3873
ABS	4	0	1	0.8281	-0.8808	-0.0507
ABS	3	0	1	0.2223	-0.1686	-1.0000
ABS	41	10	1	0.3334	-0.3906	-0.6648
ABS	4	0	1	0.4587	-0.5278	-1.0000
ABS	35	11	2	0.1433	-0.1896	0.1300
ABS	3	0	3	0.0175	0.0284	0.7129
ABS	33	10	1	0.5237	-0.5955	-0.4561
ABS	34	10	1	0.4758	-0.5211	-0.1178
ABS	35	10	2	0.3718	-0.3839	0.3764
ABS	2	0	2	-0.0875	0.0984	0.3749
ABS	4	0	1	0.4587	-0.5278	-1.0000
ABS	20	10	2	0.0996	-0.0399	0.3176
ABS	24	10	1	0.4602	-0.5351	-0.8459
ABS	5	0	1	0.8668	-0.9451	-0.8952
ABS	44	10	1	0.5818	-0.5113	-0.4463
ABS	36	10	2	0.1097	-0.1530	0.0621
ABS	24	10	2	0.5198	-0.6237	0.6271
ABS	1	0	1	1.0000	-0.7398	-1.0000
ABS	28	10	2	0.4755	-0.5467	0.2681
ABS	2	0	1	-0.1879	0.2285	-0.4228
ABS	34	10	1	0.1460	-0.1637	-0.3755
ABS	42	10	1	0.8739	-0.9064	-0.2074
ABS	25	10	1	0.6234	-0.6670	-0.3288
ABS	2	0	2	0.8816	-0.8784	0.7592
ABS	5	0	1	0.9971	-0.9967	-1.0000
ABS	46	10	2	0.5636	-0.5614	0.0954
ABS	20	10	1	0.5667	-0.4569	-0.0283
ABS	1	0	3	0.0014	0.0613	0.7888
ABS	3	0	2	0.1108	-0.0882	0.8434
ABS	1	0	2	-0.4408	0.8515	0.9956
ABS	43	10	1	-0.2447	0.2551	-0.0668
ABS	34	10	1	0.7182	-0.7441	-0.5617
ABS	1	0	1	1.0000	-0.7398	-1.0000
ABS	34	10	2	0.6098	-0.7229	0.3995
ABS	30	10	1	0.1533	-0.1906	-0.2358
ABS	43	10	2	0.7653	-0.7587	0.4513
ABS	3	0	3	0.0175	0.0284	0.7129
ABS	25	10	2	0.4162	-0.4778	0.3623
ABS	24	10	1	0.3264	-0.2295	-0.0367
ABS	39	10	1	0.6651	-0.5841	-0.1028
ABS	43	10	1	0.4803	-0.5561	-0.6602
ABS	4	0	1	0.7546	-0.8283	-0.8989
ABS	4	0	2	0.7979	-0.8581	0.4755
ABS	4	0	1	0.7936	-0.9035	-0.8769
ABS	2	0	2	0.0506	-0.0227	0.4947
ABS	28	10	1	0.9387	-0.9615	-0.8527
ABS	3	0	1	0.3978	-0.4628	-0.8747
ABS	3	0	2	-0.1285	0.1606	0.2616
ABS	37	10	1	0.7600	-0.7965	-0.2739
ABS	46	10	2	0.5636	-0.5614	0.0954
ABS	2	0	1	-0.1879	0.2285	-0.4228
ABS	35	10	2	-0.0473	0.0961	0.2482
ABS	5	0	1	0.9971	-0.9967	-1.0000
ABS	2	0	1	0.0946	-0.1398	-0.0942
ABS	4	0	2	0.9386	-0.9301	0.7240
ABS	2	0	2	-0.1554	0.1663	0.5336
ABS	4	0	1	0.6894	-0.4440	-0.7151
ABS	5	0	1	0.7661	-0.8045	-0.0283
ABS	2	0	2	0.0506	-0.0227	0.4947
ABS	23	10	1	0.3990	-0.4582	-0.1583
ABS	34	10	2	0.7388	-0.7828	0.0614
ABS	20	10	2	0.2187	-0.2785	0.1252
ABS	33	10	1	0.8879	-0.9286	-0.7189
ABS	2	0	2	0.0809	-0.0449	0.6856
ABS	28	10	2	0.4994	-0.6026	0.2968
ABS	39	10	1	0.7683	-0.8005	-0.5424
ABS	1	0	1	1.0000	-0.7398	-1.0000
ABS	5	0	1	0.8668	-0.9451	-0.8952
ABS	5	0	1	0.7392	-0.5181	-1.0000
ABS	29	10	1	-0.2259	0.3622	-0.5268
ABS	5	0	1	0.9454	-0.9715	-0.8178
ABS	28	10	1	-0.0724	0.2329	-0.2316
ABS	2	0	2	0.1918	-0.1287	0.7306
ABS	20	10	2	0.4880	-0.5198	0.4649
ABS	2	0	1	-0.1879	0.2285	-0.4228
ABS	25	10	2	0.1714	-0.2018	0.2944
ABS	39	10	1	0.7683	-0.8005	-0.5424
ABS	1	0	2	0.0976	0.6816	-1.0000
ABS	2	0	1	0.9735	-0.9278	-1.0000
ABS	4	0	1	0.9704	-0.9715	-0.7151
ABS	4	0	1	-0.3585	0.3676	-0.0483
ABS	3	0	2	-0.1285	0.1606	0.2616
ABS	20	10	1	0.5587	-0.6305	-0.2641
ABS	2	0	1	-0.1879	0.2285	-0.4228
ABS	3	0	2	-0.1285	0.1606	0.2616
ABS	4	0	2	-0.3300	0.3928	0.1805
ABS	20	10	2	0.5952	-0.3152	0.1871
ABS	3	0	3	0.0175	0.0284	0.7129
ABS	3	0	2	-0.1285	0.1606	0.2616
ABS	43	10	1	-0.1640	0.1855	-0.3573
ABS	29	10	2	0.5747	-0.6285	0.2624
ABS	4	0	1	0.7546	-0.8283	-0.8989
ABS	28	10	1	0.8255	-0.8600	-0.6381
ABS	39	10	1	0.7128	-0.6889	-0.4221
ABS	1	0	1	1.0000	-0.7398	-1.0000
ABS	3	0	2	-0.1285	0.1606	0.2616
ABS	30	10	1	0.1533	-0.1906	-0.2358
ABS	2	0	1	-0.1879	0.2285	-0.4228
ABS	3	0	2	-0.1285	0.1606	0.2616
ABS	4	0	2	-0.3300	0.3928	0.1805
ABS	5	0	2	0.8306	0.1908	-0.3820
ABS	1	0	2	0.0976	0.6816	-1.0000
ABS	5	0	1	0.9986	-0.9987	-1.0000
ABS	2	0	1	0.0946	-0.1398	-0.0942
ABS	4	0	2	0.3968	-0.2257	0.3847
ABS	2	0	1	-0.1879	0.2285	-0.4228
ABS	46	10	2	0.6747	-0.7841	0.1005
ABS	1	0	2	0.0976	0.6816	-1.0000
ABS	4	0	1	0.7546	-0.8283	-0.8989
ABS	3	0	1	-0.1820	0.1821	-0.6943
ABS	4	0	1	0.8233	-0.8940	-0.3787
ABS	1	0	3	0.0014	0.0613	0.7888
ABS	24	10	1	0.5482	-0.6571	-0.6210
ABS	4	0	1	-0.3528	0.3749	-0.0336
ABS	2	0	2	-0.1554	0.1663	0.5336
ABS	3	0	2	-0.1285	0.1606	0.2616
ABS	5	0	1	0.9986	-0.9987	-1.0000
ABS	42	10	1	0.6428	-0.7181	-0.1577
ABS	2	0	2	0.1918	-0.1287	0.7306
ABS	30	10	2	0.8124	-0.7805	0.0125
ABS	2	0	2	0.0506	-0.0227	0.4947
ABS	3	0	2	-0.1285	0.1606	0.2616
ABS	29	10	2	0.5747	-0.6285	0.2624
ABS	1	0	2	0.0976	0.6816	-1.0000
ABS	3	0	2	-0.4403	0.5377	0.6106
ABS	4	0	2	0.2491	-0.2576	0.0324
ABS	20	10	1	0.4451	-0.3255	-0.6062
ABS	3	0	2	-0.1285	0.1606	0.2616
ABS	20	10	1	0.5648	-0.6452	-0.3187
ABS	2	0	1	-0.1879	0.2285	-0.4228
ABS	37	10	2	0.7186	-0.5255	0.0241
ABS	46	10	1	0.5954	-0.5785	-0.6839
ABS	1	0	1	1.0000	-0.7398	-1.0000
ABS	3	0	2	-0.1285	0.1606	0.2616
ABS	28	10	1	0.3976	-0.4161	-0.5692
ABS	2	0	1	-0.1879	0.2285	-0.4228
ABS	3	0	2	-0.1285	0.1606	0.2616
ABS	36	10	2	0.8608	-0.8654	0.1503
ABS	28	10	1	0.6312	-0.5886	-0.1493
ABS	2	0	1	-0.1879	0.2285	-0.4228
CNE	20	10	1	-0.7406	0.7699	-0.6275
ABS	5	0	2	0.9864	-0.1475	0.5430
ABS	30	10	1	0.1533	-0.1906	-0.2358
ABS	27	10	1	0.8393	-0.7618	-0.5695
ABS	4	0	1	-0.3585	0.3676	-0.0483
ABS	3	0	2	-0.1285	0.1606	0.2616
ABS	42	10	1	0.7591	-0.7843	-0.2361
ABS	23	10	1	0.4431	-0.5262	-0.5816
ABS	43	10	1	-0.2447	0.2551	-0.0668
ABS	4	0	2	-0.3300	0.3928	0.1805
ABS	5	0	2	0.8306	0.1908	-0.3820
ABS	3	0	3	0.0175	0.0284	0.7129
ABS	42	10	1	0.5687	-0.6152	-0.3230
ABS	5	0	1	0.9971	-0.9967	-1.0000
ABS	5	0	1	0.9420	-0.9368	-0.3054
ABS	2	0	2	-0.0990	0.1336	0.6919
ABS	34	10	1	0.4878	-0.5262	-0.5489
ABS	4	0	1	-0.3528	0.3749	-0.0336
ABS	2	0	2	-0.1554	0.1663	0.5336
ABS	3	0	2	-0.1285	0.1606	0.2616
ABS	5	0	1	0.9986	-0.9987	-1.0000
ABS	42	10	1	0.6428	-0.7181	-0.1577
ABS	2	0	2	0.1918	-0.1287	0.7306
ABS	4	0	1	0.9503	-0.9514	-1.0000
ABS	1	0	1	1.0000	-0.7398	-1.0000
ABS	2	0	1	0.9735	-0.9278	-1.0000
ABS	23	10	1	0.7040	-0.6549	-0.3588
ABS	4	0	1	-0.3585	0.3676	-0.0483
ABS	3	0	2	-0.1285	0.1606	0.2616
ABS	42	10	2	0.7805	-0.8139	0.2985
ABS	5	0	1	0.9971	-0.9967	-1.0000
ABS	25	10	1	0.6324	-0.6150	-0.4677
ABS	46	10	2	0.5636	-0.5614	0.0954
ABS	1	0	2	0.0976	0.6816	-1.0000
ABS	20	10	1	0.5667	-0.4569	-0.0283
ABS	43	10	1	-0.2447	0.2551	-0.0668
ABS	39	10	1	0.7683	-0.8005	-0.5424
ABS	33	10	1	0.8281	-0.8468	-0.3501
ABS	3	0	2	-0.1285	0.1606	0.2616
ABS	36	10	2	0.8608	-0.8654	0.1503
ABS	19	10	1	0.3461	-0.2642	-0.1270
ABS	3	0	3	0.0175	0.0284	0.7129
ABS	4	0	1	-0.3585	0.3676	-0.0483
ABS	1	0	3	0.0014	0.0613	0.7888
ABS	24	10	1	0.3441	-0.3507	-0.0123
ABS	19	10	2	0.5250	-0.6822	0.6914
ABS	2	0	1	0.0946	-0.1398	-0.0942
ABS	24	10	1	0.7562	-0.7490	-0.4483
ABS	4	0	1	0.8233	-0.8940	-0.3787
ABS	4	0	1	0.9979	-0.9981	-1.0000
ABS	2	0	2	-0.0990	0.1336	0.6919
ABS	27	10	1	0.8057	-0.4306	-0.7189
CNE	30	10	1	-0.2968	0.3728	-0.1254
ABS	4	0	2	0.2750	-0.3025	0.6162
ABS	25	10	1	0.8405	-0.9033	-0.6867
ABS	2	0	1	0.0946	-0.1398	-0.0942
ABS	43	10	1	0.8852	-0.9013	-0.1266
ABS	1	0	1	1.0000	-0.7398	-1.0000
ABS	3	0	2	-0.1285	0.1606	0.2616
ABS	25	10	1	0.6324	-0.6150	-0.4677
ABS	4	0	2	0.9406	-0.9593	0.1805
ABS	42	10	1	0.8579	-0.9044	-0.5482
ABS	2	0	2	0.0506	-0.0227	0.4947
ABS	1	0	3	0.0014	0.0613	0.7888
ABS	20	10	1	0.5869	-0.6110	-0.0527
ABS	5	0	1	0.9429	-0.9678	-0.1545
ABS	2	0	1	-0.1879	0.2285	-0.4228
ABS	5	0	1	0.9971	-0.9967	-1.0000
ABS	32	10	1	0.6341	-0.7475	-0.1579
ABS	1	0	1	1.0000	-0.7398	-1.0000
ABS	5	0	1	0.9746	-0.9745	-0.8153
ABS	37	10	1	0.2634	-0.3406	-0.5880
ABS	2	0	1	-0.1879	0.2285	-0.4228
CNE	34	10	2	-0.2006	0.2506	0.0490
ABS	3	0	3	0.0175	0.0284	0.7129
ABS	29	10	1	0.5889	-0.4941	-0.4417
ABS	5	0	2	0.9662	-0.0375	0.9969
ABS	3	0	2	0.1216	0.0327	-0.7648
ABS	29	10	1	0.6944	-0.6963	-0.3648
ABS	42	10	1	0.9181	-0.9061	-0.6338
ABS	27	10	1	0.7935	-0.8421	-0.1659
CNE	1	0	2	-0.0870	0.1200	0.4133
CNE	1	0	2	-0.4408	0.8515	0.9956
CNE	1	0	3	0.2432	0.1340	0.9265
CNE	1	0	2	-0.4408	0.8515	0.9956
CNE	86	10	1	-0.8226	0.8411	-0.7171
ABS	35	10	1	0.8796	-0.9255	-0.6811
ABS	5	0	1	0.8668	-0.9451	-0.8952
ABS	18	10	1	-0.2138	0.4336	-0.8212
ABS	43	10	1	0.4187	-0.3149	-0.6780
ABS	28	10	1	0.3976	-0.4161	-0.5692
ABS	1	0	1	1.0000	-0.7398	-1.0000
ABS	1	0	3	0.0014	0.0613	0.7888
ABS	18	10	1	-0.2138	0.4336	-0.8212
ABS	43	10	1	0.4187	-0.3149	-0.6780
ABS	1	0	2	0.1301	0.3508	-1.0000
ABS	2	0	2	0.9003	-0.9110	0.4843
ABS	1	0	1	-0.0243	0.5010	-1.0000
ABS	5	0	1	0.9794	-0.9861	-0.1456
ABS	3	0	1	0.9916	-0.9892	-1.0000
ABS	33	10	1	0.3850	-0.4330	-0.7844
ABS	2	0	2	-0.1554	0.1663	0.5336
ABS	2	0	2	-0.2275	0.3112	0.5099
ABS	1	0	3	0.2432	0.1340	0.9265
ABS	1	0	1	1.0000	-0.7398	-1.0000
ABS	1	0	3	0.2432	0.1340	0.9265
ABS	22	12	2	0.1639	-0.1874	0.0578
ABS	1	0	2	-0.4408	0.8515	0.9956
ABS	26	12	2	0.0961	-0.1709	0.3489
ABS	19	10	1	0.5580	-0.5100	-0.4429
ABS	2	0	2	0.0809	-0.0449	0.6856
ABS	4	0	1	0.3012	-0.4282	-0.0336
ABS	41	10	1	0.5409	-0.5148	-0.7223
ABS	2	0	2	0.0506	-0.0227	0.4947
ABS	5	0	1	0.9794	-0.9861	-0.1456
ABS	3	0	2	-0.1285	0.1606	0.2616
ABS	33	10	2	0.6838	-0.7280	0.2777
ABS	2	0	1	-0.1879	0.2285	-0.4228
ABS	3	0	2	0.9681	-0.9657	0.5757
CNE	1	0	2	-0.0870	0.1200	0.4133
CNE	1	0	2	-0.4408	0.8515	0.9956
CNE	1	0	3	0.2432	0.1340	0.9265
CNE	1	0	2	-0.4408	0.8515	0.9956
CNE	86	10	1	-0.8226	0.8411	-0.7171
ABS	1	0	2	0.1301	0.3508	-1.0000
CNE	1	0	2	-0.0870	0.1200	0.4133
CNE	1	0	2	-0.4408	0.8515	0.9956
CNE	1	0	3	0.2432	0.1340	0.9265
CNE	1	0	2	-0.4408	0.8515	0.9956
CNE	4	0	1	-0.2573	0.2723	-0.7057
ABS	2	0	2	-0.1554	0.1663	0.5336
ABS	42	10	2	0.4853	-0.5412	0.4576
ABS	4	0	1	0.7695	-0.7538	-1.0000
CNE	65	10	1	-0.2343	0.2583	-0.5194
CNE	1	0	2	-0.4408	0.8515	0.9956
CNE	23	10	1	-0.2411	0.2682	-0.1153
ABS	29	10	1	0.5889	-0.4941	-0.4417
ABS	24	10	1	0.5264	-0.5218	-0.2550
ABS	1	0	2	0.1301	0.3508	-1.0000
ABS	4	5	2	-0.9708	0.9448	0.7541
ABS	1	0	1	-0.0243	0.5010	-1.0000
ABS	3	0	3	0.0175	0.0284	0.7129
ABS	65	10	1	-0.2343	0.2583	-0.5194
ABS	1	0	2	-0.4408	0.8515	0.9956
ABS	29	10	1	0.5889	-0.4941	-0.4417
ABS	24	10	1	0.5264	-0.5218	-0.2550
ABS	1	0	2	0.1301	0.3508	-1.0000
ABS	3	8	2	-0.7177	0.6682	0.8256
ABS	2	0	2	0.8717	0.8310	-1.0000
ABS	3	0	2	-0.1285	0.1606	0.2616
ABS	42	10	2	0.4853	-0.5412	0.4576
ABS	2	0	1	-0.1879	0.2285	-0.4228
CNE	1	0	2	-0.0870	0.1200	0.4133
CNE	1	0	2	-0.4408	0.8515	0.9956
CNE	1	0	3	0.2432	0.1340	0.9265
CNE	1	0	2	-0.4408	0.8515	0.9956
CNE	4	0	1	-0.2573	0.2723	-0.7057
ABS	4	0	1	0.7695	-0.7538	-1.0000
ABS	29	10	1	0.5889	-0.4941	-0.4417
CNE	29	10	1	-0.2327	0.2944	-0.1212
ABS	29	10	1	0.6944	-0.6963	-0.3648
ABS	29	10	1	0.5452	-0.6010	-0.3663
ABS	28	10	1	0.7470	-0.7902	-0.3280
ABS	33	10	2	0.6838	-0.7280	0.2777
ABS	2	0	1	-0.1879	0.2285	-0.4228
CNE	1	0	2	-0.0870	0.1200	0.4133
CNE	1	0	2	-0.4408	0.8515	0.9956
CNE	1	0	3	0.2432	0.1340	0.9265
CNE	1	0	2	-0.4408	0.8515	0.9956
CNE	4	0	1	-0.2573	0.2723	-0.7057
ABS	4	0	1	0.9205	-0.9605	-0.8552
ABS	1	0	3	0.0014	0.0613	0.7888
ABS	20	10	2	0.1490	-0.0511	0.0733
ABS	2	0	1	-0.1879	0.2285	-0.4228
ABS	3	0	3	0.2042	0.3764	0.5757
ABS	5	0	1	0.8849	-0.9455	-0.8952
ABS	25	10	2	0.1829	-0.2384	0.4710
ABS	3	0	2	0.5107	-0.6114	0.3161
ABS	36	10	2	0.7359	-0.7800	0.0014
ABS	2	0	2	0.0809	-0.0449	0.6856
ABS	2	0	2	-0.2275	0.3112	0.5099
ABS	1	0	3	0.2432	0.1340	0.9265
ABS	1	0	1	1.0000	-0.7398	-1.0000
ABS	1	0	3	0.2432	0.1340	0.9265
ABS	1	0	1	1.0000	-0.7398	-1.0000
ABS	2	0	2	0.9003	-0.9110	0.4843
ABS	43	10	1	0.4803	-0.5561	-0.6602
ABS	20	10	1	0.9504	-0.9593	-0.7279
ABS	4	0	1	-0.3585	0.3676	-0.0483
ABS	37	10	1	0.8602	-0.7648	-0.3305
ABS	3	0	2	-0.1285	0.1606	0.2616
ABS	54	10	2	0.8429	-0.8905	0.0076
ABS	2	0	1	-0.1879	0.2285	-0.4228
ABS	4	5	2	-0.9708	0.9448	0.7541
ABS	2	0	1	-0.0726	0.0829	-0.4228
ABS	3	8	2	-0.7177	0.6682	0.8256
ABS	29	10	1	0.6944	-0.6963	-0.3648
ABS	4	0	1	0.9508	-0.9623	-1.0000
ABS	2	0	3	0.4423	0.0061	0.2248
ABS	2	0	2	0.0506	-0.0227	0.4947
ABS	5	0	2	0.9217	-0.2902	0.4957
ABS	1	0	1	0.9944	-0.2037	-1.0000
ABS	1	0	2	-0.0870	0.1200	0.4133
ABS	29	10	1	0.7287	-0.5837	-0.3369
ABS	1	0	3	0.0014	0.0613	0.7888
ABS	28	10	1	0.7789	-0.7775	-0.2265
ABS	2	0	2	-0.1554	0.1663	0.5336
ABS	3	0	2	-0.1285	0.1606	0.2616
ABS	20	10	2	0.3793	-0.1953	0.0578
ABS	33	10	2	0.2770	-0.2885	0.6217
ABS	4	0	1	0.8097	-0.5068	-0.0068
ABS	2	0	1	-0.1879	0.2285	-0.4228
CNE	1	0	2	-0.0870	0.1200	0.4133
CNE	1	0	2	-0.4408	0.8515	0.9956
CNE	1	0	3	0.2432	0.1340	0.9265
CNE	1	0	2	-0.4408	0.8515	0.9956
CNE	4	0	1	-0.2573	0.2723	-0.7057
ABS	4	0	1	0.2914	-0.3800	-0.0483
[truncated: 493,250 more rows]
