# Supplementary material for: Chemical named entity recognition in the texts of scientific publications using the naïve Bayes classifier approach
Source: J Cheminform. 2022 Aug 13;14:55. doi: 10.1186/s13321-022-00633-4 (PMC9375066; doi:10.1186/s13321-022-00633-4)
Supplement: Supplementary file 5 — Additional file 5. The SDF files created from CNEMDNER for 5-fold cross validation. A set of SDF files provided in gzip format. The results of naïve-Bayes CNER calculated for 5-fold cross validation using CHEMDNER, each file in CSV format. The results of CNER for the Sars-CoV-2 Mpro set. [file 13321_2022_633_MOESM5_ESM.zip › Additional file 5/5-fold-results/CHEMDNER_3 (1-2and4-5)-token.CSV]

MultiPASS 2021 Professional - Prediction of Activity Spectra for Substances
Copyright (C) 1992-2021 V.Poroikov, D.Filimonov & Associates
Chemical Structure File: CHEMDNER_3.sdf
Table of Pa-Pi for all 3 predictable activities.
<TARGET_TOKEN>	Substructure Descriptors	New Descriptors	Possible Activities at Pa > Pi	ABS	CNE	NO CLASS
by	2	0	2	0.4770	-0.4726	0.7620
size	4	0	1	0.9386	-0.9593	-0.8070
-	1	0	2	-0.3307	0.7520	0.9977
exclusion	35	10	1	0.7477	-0.8004	-0.5563
chromatography	56	10	2	0.3436	-0.3593	0.1529
,	1	0	3	0.9862	0.6191	0.9995
proton	19	10	2	0.0741	-0.0578	0.3698
NMR	3	0	2	0.2471	-0.3208	0.0833
and	3	0	3	0.0266	0.0248	0.6834
CNE	3	0	2	0.3026	-0.2695	0.2199
-	1	0	2	-0.3307	0.7520	0.9977
angle	5	0	2	0.7440	-0.4942	0.1422
laser	5	0	1	0.7741	-0.8506	-0.5368
light	5	0	1	0.5953	-0.6718	-0.8752
scattering	39	10	2	0.6588	-0.6193	0.0362
)	1	0	1	-0.1225	0.5877	-1.0000
and	3	0	3	0.0266	0.0248	0.6834
digestibility	51	10	1	0.7207	-0.7610	-0.1309
of	2	0	1	-0.1600	0.2051	-0.5222
cooked	19	10	1	0.6935	-0.6858	-0.4109
rice	4	0	2	0.0437	-0.0909	0.3065
grains	20	10	2	0.6635	-0.6591	0.4187
(	1	0	2	0.1353	0.3484	-1.0000
measured	29	10	1	0.8250	-0.8482	-0.5144
by	2	0	2	0.4770	-0.4726	0.7620
in	2	0	2	-0.1588	0.1742	0.4927
vitro	5	0	1	0.8696	-0.9042	-0.8487
digestion	34	10	2	0.5864	-0.6142	0.0868
).	2	0	2	0.7790	0.9917	-1.0000
Significant	42	10	1	0.5753	-0.6111	-0.6648
correlations	48	10	2	0.7382	-0.7594	0.2700
are	3	0	2	0.1310	-0.1590	0.7192
observed	29	10	1	0.9146	-0.9372	-0.0967
between	23	10	1	0.4308	-0.5035	-0.4793
starch	20	10	2	0.5883	-0.6151	0.0963
digestion	34	10	2	0.5864	-0.6142	0.0868
rate	4	0	1	0.0778	-0.0272	-0.5355
and	3	0	3	0.0266	0.0248	0.6834
molecular	34	10	2	0.6296	-0.7306	0.3541
structural	37	10	1	0.7724	-0.7870	-0.4990
characteristics	58	10	1	0.6204	-0.6179	-0.5852
,	1	0	3	0.9862	0.6191	0.9995
including	32	10	1	0.5723	-0.6222	-0.3220
fine	4	0	1	0.5566	-0.5710	-1.0000
structures	36	10	1	0.8745	-0.9109	-0.5402
of	2	0	1	-0.1600	0.2051	-0.5222
the	3	0	2	-0.1004	0.1408	0.0787
distributions	51	10	2	0.4064	-0.4458	0.2411
of	2	0	1	-0.1600	0.2051	-0.5222
branch	20	10	2	0.4202	-0.1831	0.1775
(	1	0	2	0.1353	0.3484	-1.0000
chain	5	0	2	0.7541	0.2051	-0.4801
)	1	0	1	-0.1225	0.5877	-1.0000
lengths	25	10	1	0.7138	-0.7683	-0.3440
in	2	0	2	-0.1588	0.1742	0.4927
both	4	0	2	0.2560	-0.3266	0.5924
amylose	25	10	1	-0.1845	0.2126	-0.1883
and	3	0	3	0.0266	0.0248	0.6834
amylopectin	45	10	1	0.0484	-0.0458	-0.1047
.	1	0	1	1.0000	-0.7762	-1.0000
The	3	0	2	-0.1004	0.1408	0.0787
in	2	0	2	-0.1588	0.1742	0.4927
vitro	5	0	1	0.8696	-0.9042	-0.8487
digestion	34	10	2	0.5864	-0.6142	0.0868
rate	4	0	1	0.0778	-0.0272	-0.5355
tends	5	0	1	0.8091	-0.6533	-0.7531
to	2	0	2	0.0441	-0.0172	0.4216
increase	29	10	1	0.8448	-0.8585	-0.3418
with	4	0	1	0.6400	-0.6669	-1.0000
longer	20	10	1	0.4313	-0.4420	-0.0620
amylose	25	10	1	-0.1845	0.2126	-0.1883
branches	30	10	1	0.6182	-0.2911	-0.0138
and	3	0	3	0.0266	0.0248	0.6834
smaller	24	10	1	0.5664	-0.6192	-0.5806
ratios	20	10	2	0.4157	-0.4611	0.2307
of	2	0	1	-0.1600	0.2051	-0.5222
long	4	0	1	-0.0113	0.1614	-0.8585
amylopectin	45	10	1	0.0484	-0.0458	-0.1047
and	3	0	3	0.0266	0.0248	0.6834
long	4	0	1	-0.0113	0.1614	-0.8585
amylose	25	10	1	-0.1845	0.2126	-0.1883
branches	30	10	1	0.6182	-0.2911	-0.0138
to	2	0	2	0.0441	-0.0172	0.4216
short	5	0	1	0.9610	-0.1899	-0.8473
amylopectin	45	10	1	0.0484	-0.0458	-0.1047
branches	30	10	1	0.6182	-0.2911	-0.0138
,	1	0	3	0.9862	0.6191	0.9995
although	29	10	1	0.6656	-0.7022	-0.6169
the	3	0	2	-0.1004	0.1408	0.0787
statistical	38	10	1	0.5725	-0.6183	-0.6900
analyses	28	10	1	0.3829	-0.4274	-0.3386
show	4	0	1	0.9603	-0.9208	-0.8070
that	4	0	1	-0.3420	0.3576	-0.3651
further	24	10	1	0.3749	-0.3981	-0.6554
data	4	0	1	0.4972	-0.2802	-0.5716
are	3	0	2	0.1310	-0.1590	0.7192
needed	16	10	1	0.7085	-0.7979	-0.6084
to	2	0	2	0.0441	-0.0172	0.4216
establish	34	10	1	0.8442	-0.8571	-0.1760
this	4	0	2	-0.1525	0.1864	0.4039
unambiguously	53	10	1	0.7930	-0.8364	-0.0316
.	1	0	1	1.0000	-0.7762	-1.0000
These	5	0	1	0.5674	-0.6345	-0.6100
new	3	0	2	0.0584	-0.1000	0.4626
relationships	53	10	2	0.7625	-0.7725	0.1946
between	23	10	1	0.4308	-0.5035	-0.4793
fine	4	0	1	0.5566	-0.5710	-1.0000
starch	20	10	2	0.5883	-0.6151	0.0963
structural	37	10	1	0.7724	-0.7870	-0.4990
features	29	10	1	0.7769	-0.7743	-0.6235
and	3	0	3	0.0266	0.0248	0.6834
digestibility	51	10	1	0.7207	-0.7610	-0.1309
of	2	0	1	-0.1600	0.2051	-0.5222
cooked	19	10	1	0.6935	-0.6858	-0.4109
rice	4	0	2	0.0437	-0.0909	0.3065
grains	20	10	2	0.6635	-0.6591	0.4187
are	3	0	2	0.1310	-0.1590	0.7192
mechanistically	61	10	1	0.4054	-0.4414	-0.5999
reasonable	38	10	1	0.6101	-0.5891	-0.0894
,	1	0	3	0.9862	0.6191	0.9995
but	3	0	2	-0.4190	0.5193	0.6047
suggestive	37	10	1	0.8700	-0.8686	-0.6743
rather	19	10	2	0.3102	-0.3367	0.1640
than	4	0	1	-0.5486	0.5902	-0.3651
statistically	47	10	1	0.5837	-0.6453	-0.6234
definitive	37	10	1	0.4605	-0.4832	-0.7251
.	1	0	1	1.0000	-0.7762	-1.0000
Immunoreactivity	66	10	1	0.8714	-0.9098	-0.7214
of	2	0	1	-0.1600	0.2051	-0.5222
hen	3	0	1	-0.4311	0.4719	-0.3882
egg	3	0	2	0.7004	-0.7512	0.7928
allergens	33	10	1	0.5888	-0.6180	-0.2211
:	1	0	2	0.3632	0.6164	-1.0000
influence	33	10	1	0.4984	-0.5718	-0.7197
on	2	0	2	-0.0807	0.0911	0.3571
in	2	0	2	-0.1588	0.1742	0.4927
vitro	5	0	1	0.8696	-0.9042	-0.8487
gastrointestinal	62	10	2	0.3896	-0.3859	0.0195
digestion	34	10	2	0.5864	-0.6142	0.0868
of	2	0	1	-0.1600	0.2051	-0.5222
the	3	0	2	-0.1004	0.1408	0.0787
presence	28	10	1	0.7996	-0.8244	-0.4403
of	2	0	1	-0.1600	0.2051	-0.5222
other	5	0	1	0.1463	-0.2498	-0.4600
egg	3	0	2	0.7004	-0.7512	0.7928
white	5	0	1	0.9980	-0.9985	-1.0000
proteins	30	10	2	0.2188	-0.3391	0.8066
and	3	0	3	0.0266	0.0248	0.6834
of	2	0	1	-0.1600	0.2051	-0.5222
egg	3	0	2	0.7004	-0.7512	0.7928
yolk	4	0	2	0.0536	-0.1693	0.2679
.	1	0	1	1.0000	-0.7762	-1.0000
Hen	3	0	1	-0.4311	0.4719	-0.3882
egg	3	0	2	0.7004	-0.7512	0.7928
white	5	0	1	0.9980	-0.9985	-1.0000
comprises	34	10	1	0.5057	-0.5363	-0.5304
of	2	0	1	-0.1600	0.2051	-0.5222
a	1	0	3	0.0076	0.0544	0.8127
complex	25	10	1	0.7516	-0.5092	-0.5252
mixture	25	10	1	0.8531	-0.8548	-0.0540
of	2	0	1	-0.1600	0.2051	-0.5222
proteins	30	10	2	0.2188	-0.3391	0.8066
,	1	0	3	0.9862	0.6191	0.9995
which	5	0	1	0.9980	-0.9985	-1.0000
greatly	25	10	2	0.8025	-0.8236	0.5200
differ	19	10	1	0.5925	-0.5191	-0.5902
in	2	0	2	-0.1588	0.1742	0.4927
their	5	0	2	0.1816	0.8180	-0.6100
physicochemical	60	10	1	0.2405	-0.2811	-0.7268
characteristics	58	10	1	0.6204	-0.6179	-0.5852
and	3	0	3	0.0266	0.0248	0.6834
relative	29	10	2	0.7966	-0.7730	0.1383
abundance	33	10	2	0.7262	-0.7750	0.0983
.	1	0	1	1.0000	-0.7762	-1.0000
We	2	0	1	0.9486	-0.9577	-1.0000
aimed	5	0	1	0.9739	-0.9862	-0.3462
to	2	0	2	0.0441	-0.0172	0.4216
identify	29	10	1	0.4444	-0.5289	-0.4638
potential	34	10	1	0.4820	-0.4941	-0.3124
undiscovered	48	10	1	0.8768	-0.9112	-0.6694
egg	3	0	2	0.7004	-0.7512	0.7928
allergens	33	10	1	0.5888	-0.6180	-0.2211
within	19	10	1	-0.1499	0.1962	-0.3056
the	3	0	2	-0.1004	0.1408	0.0787
egg	3	0	2	0.7004	-0.7512	0.7928
white	5	0	1	0.9980	-0.9985	-1.0000
proteome	28	10	2	0.3031	-0.3566	0.3954
and	3	0	3	0.0266	0.0248	0.6834
investigated	47	10	1	0.8045	-0.8154	-0.4700
the	3	0	2	-0.1004	0.1408	0.0787
existence	33	10	1	0.6367	-0.6962	-0.3168
of	2	0	1	-0.1600	0.2051	-0.5222
matrix	20	10	2	0.1407	-0.1280	0.6099
effects	23	10	1	0.8492	-0.8170	-0.7752
on	2	0	2	-0.0807	0.0911	0.3571
the	3	0	2	-0.1004	0.1408	0.0787
proteolytic	43	10	2	0.3499	-0.4257	0.3258
stability	33	10	2	0.6484	-0.6916	0.2729
and	3	0	3	0.0266	0.0248	0.6834
resultant	34	10	1	0.4678	-0.5587	-0.5816
IgE	3	0	1	0.1449	-0.2380	-0.7560
-	1	0	2	-0.3307	0.7520	0.9977
binding	22	10	2	0.2703	-0.3378	0.4644
of	2	0	1	-0.1600	0.2051	-0.5222
the	3	0	2	-0.1004	0.1408	0.0787
allergenic	38	10	2	0.3607	-0.3996	0.3562
proteins	30	10	2	0.2188	-0.3391	0.8066
.	1	0	1	1.0000	-0.7762	-1.0000
In	2	0	2	-0.1588	0.1742	0.4927
addition	28	10	1	0.6955	-0.6408	-0.0340
to	2	0	2	0.0441	-0.0172	0.4216
the	3	0	2	-0.1004	0.1408	0.0787
main	4	0	1	0.9240	-0.9482	-0.7896
egg	3	0	2	0.7004	-0.7512	0.7928
allergens	33	10	1	0.5888	-0.6180	-0.2211
:	1	0	2	0.3632	0.6164	-1.0000
ovalbumin	35	10	1	0.2764	-0.3457	-0.3800
(	1	0	2	0.1353	0.3484	-1.0000
OVA	3	0	1	0.2792	-0.4064	-0.7774
),	2	0	1	-0.2086	0.7890	-1.0000
ovomucoid	29	14	1	0.2982	-0.3667	-0.3287
(	1	0	2	0.1353	0.3484	-1.0000
OM	2	0	1	-0.0058	-0.0099	0.3826
)	1	0	1	-0.1225	0.5877	-1.0000
and	3	0	3	0.0266	0.0248	0.6834
lysozyme	29	10	1	0.2200	-0.1581	-0.4220
(	1	0	2	0.1353	0.3484	-1.0000
LYS	3	0	3	0.0235	0.1127	0.1855
),	2	0	1	-0.2086	0.7890	-1.0000
two	3	0	1	0.8723	-0.9023	-0.7945
minor	5	0	1	-0.2740	0.2735	-0.1760
egg	3	0	2	0.7004	-0.7512	0.7928
white	5	0	1	0.9980	-0.9985	-1.0000
proteins	30	10	2	0.2188	-0.3391	0.8066
,	1	0	3	0.9862	0.6191	0.9995
tentatively	42	10	1	0.7475	-0.7952	-0.3861
identified	36	10	1	0.7096	-0.6699	-0.7479
as	2	0	2	0.2188	-0.1544	0.7225
ovoinhibitor	42	14	1	0.6045	-0.5966	-0.1935
and	3	0	3	0.0266	0.0248	0.6834
clusterin	35	10	1	0.4004	-0.4080	-0.0906
,	1	0	3	0.9862	0.6191	0.9995
were	4	0	1	0.9668	-0.9811	-1.0000
found	5	0	1	0.9513	-0.9711	-1.0000
to	2	0	2	0.0441	-0.0172	0.4216
react	5	0	1	0.9571	-0.9732	-0.7197
with	4	0	1	0.6400	-0.6669	-1.0000
serum	5	0	1	0.9346	-0.9411	-0.8473
IgE	3	0	1	0.1449	-0.2380	-0.7560
from	4	0	1	0.9715	-0.9780	-1.0000
egg	3	0	2	0.7004	-0.7512	0.7928
-	1	0	2	-0.3307	0.7520	0.9977
allergic	29	10	1	0.5488	-0.5669	-0.3751
patients	29	10	2	0.7375	-0.7992	0.2794
.	1	0	1	1.0000	-0.7762	-1.0000
Egg	3	0	2	0.7004	-0.7512	0.7928
white	5	0	1	0.9980	-0.9985	-1.0000
exhibited	33	10	1	0.7937	-0.7575	-0.1083
residual	30	10	1	0.6296	-0.6726	-0.5353
immunoreactivity	66	10	1	0.8714	-0.9098	-0.7214
after	5	0	1	0.9479	-0.6247	-0.3462
gastrointestinal	62	10	2	0.3896	-0.3859	0.0195
digestion	34	10	2	0.5864	-0.6142	0.0868
due	3	0	1	0.7369	-0.7842	-0.1943
to	2	0	2	0.0441	-0.0172	0.4216
the	3	0	2	-0.1004	0.1408	0.0787
presence	28	10	1	0.7996	-0.8244	-0.4403
of	2	0	1	-0.1600	0.2051	-0.5222
intact	19	10	2	0.3437	-0.3660	0.0855
OVA	3	0	1	0.2792	-0.4064	-0.7774
and	3	0	3	0.0266	0.0248	0.6834
LYS	3	0	3	0.0235	0.1127	0.1855
,	1	0	3	0.9862	0.6191	0.9995
as	2	0	2	0.2188	-0.1544	0.7225
well	4	0	1	0.9247	-0.9591	-1.0000
as	2	0	2	0.2188	-0.1544	0.7225
of	2	0	1	-0.1600	0.2051	-0.5222
several	24	10	2	0.5207	-0.5959	0.2030
IgE	3	0	1	0.1449	-0.2380	-0.7560
-	1	0	2	-0.3307	0.7520	0.9977
binding	22	10	2	0.2703	-0.3378	0.4644
peptides	28	10	1	-0.1179	0.2461	-0.3520
derived	23	10	1	0.8643	-0.9016	-0.4827
from	4	0	1	0.9715	-0.9780	-1.0000
OVA	3	0	1	0.2792	-0.4064	-0.7774
.	1	0	1	1.0000	-0.7762	-1.0000
The	3	0	2	-0.1004	0.1408	0.0787
presence	28	10	1	0.7996	-0.8244	-0.4403
of	2	0	1	-0.1600	0.2051	-0.5222
egg	3	0	2	0.7004	-0.7512	0.7928
yolk	4	0	2	0.0536	-0.1693	0.2679
slightly	29	10	1	0.8956	-0.9173	-0.5975
increased	34	10	1	0.8703	-0.8847	-0.4150
the	3	0	2	-0.1004	0.1408	0.0787
susceptibility	56	10	1	0.8157	-0.8479	-0.2638
to	2	0	2	0.0441	-0.0172	0.4216
hydrolysis	38	10	1	-0.1681	0.2042	-0.3959
of	2	0	1	-0.1600	0.2051	-0.5222
egg	3	0	2	0.7004	-0.7512	0.7928
white	5	0	1	0.9980	-0.9985	-1.0000
proteins	30	10	2	0.2188	-0.3391	0.8066
and	3	0	3	0.0266	0.0248	0.6834
abrogated	34	10	2	0.4214	-0.4275	0.1810
bile	4	0	3	0.2928	0.1964	0.8197
salt	4	0	2	0.7522	0.3700	-0.8070
induced	24	10	1	0.7427	-0.5718	-0.3468
precipitation	51	10	1	0.7005	-0.7532	-0.2045
of	2	0	1	-0.1600	0.2051	-0.5222
LYS	3	0	3	0.0235	0.1127	0.1855
in	2	0	2	-0.1588	0.1742	0.4927
the	3	0	2	-0.1004	0.1408	0.0787
duodenal	29	10	1	0.3091	-0.3812	-0.6514
medium	19	10	2	0.1420	0.1715	-0.6385
.	1	0	1	1.0000	-0.7762	-1.0000
However	24	10	2	0.9337	-0.9580	0.1105
,	1	0	3	0.9862	0.6191	0.9995
the	3	0	2	-0.1004	0.1408	0.0787
resultant	34	10	1	0.4678	-0.5587	-0.5816
immunoreactivity	66	10	1	0.8714	-0.9098	-0.7214
against	24	10	2	0.6917	-0.5953	0.0908
IgE	3	0	1	0.1449	-0.2380	-0.7560
of	2	0	1	-0.1600	0.2051	-0.5222
egg	3	0	2	0.7004	-0.7512	0.7928
white	5	0	1	0.9980	-0.9985	-1.0000
proteins	30	10	2	0.2188	-0.3391	0.8066
after	5	0	1	0.9479	-0.6247	-0.3462
in	2	0	2	-0.1588	0.1742	0.4927
vitro	5	0	1	0.8696	-0.9042	-0.8487
digestion	34	10	2	0.5864	-0.6142	0.0868
was	3	0	1	0.9899	-0.9877	-1.0000
not	3	0	2	-0.1441	0.1537	0.3462
significantly	52	10	1	0.6890	-0.7327	-0.5947
modified	28	10	1	0.7201	-0.3351	-0.7518
by	2	0	2	0.4770	-0.4726	0.7620
the	3	0	2	-0.1004	0.1408	0.0787
presence	28	10	1	0.7996	-0.8244	-0.4403
of	2	0	1	-0.1600	0.2051	-0.5222
yolk	4	0	2	0.0536	-0.1693	0.2679
components	38	10	1	0.4298	-0.4405	-0.5807
.	1	0	1	1.0000	-0.7762	-1.0000
Investigation	50	10	1	0.8576	-0.8900	-0.0224
on	2	0	2	-0.0807	0.0911	0.3571
the	3	0	2	-0.1004	0.1408	0.0787
phase	5	0	1	0.3328	-0.3394	-0.5166
behaviour	35	10	1	0.4857	-0.5365	-0.2234
of	2	0	1	-0.1600	0.2051	-0.5222
gelatin	25	10	2	0.2881	-0.2910	0.3722
/	1	0	1	0.9853	-0.0134	-1.0000
agarose	24	10	2	0.0520	0.0212	-0.0358
mixture	25	10	1	0.8531	-0.8548	-0.0540
in	2	0	2	-0.1588	0.1742	0.4927
an	2	0	2	-0.0960	0.1347	0.6827
environment	41	10	1	0.5442	-0.5799	-0.7538
of	2	0	1	-0.1600	0.2051	-0.5222
reduced	22	10	1	0.9391	-0.5793	-0.6178
solvent	25	10	1	0.5960	-0.6386	-0.4709
quality	25	10	1	0.3875	-0.4658	-0.6971
.	1	0	1	1.0000	-0.7762	-1.0000
Investigation	50	10	1	0.8576	-0.8900	-0.0224
on	2	0	2	-0.0807	0.0911	0.3571
the	3	0	2	-0.1004	0.1408	0.0787
phase	5	0	1	0.3328	-0.3394	-0.5166
behaviour	35	10	1	0.4857	-0.5365	-0.2234
of	2	0	1	-0.1600	0.2051	-0.5222
a	1	0	3	0.0076	0.0544	0.8127
biopolymer	39	10	2	0.1617	-0.0771	0.2705
mixture	25	10	1	0.8531	-0.8548	-0.0540
has	3	0	1	0.2666	-0.0196	-0.8290
been	4	0	2	0.8168	-0.8658	0.4609
performed	33	10	1	0.4551	-0.4576	-0.1479
using	5	0	1	0.7439	-0.8771	-0.8861
7	1	0	1	0.4674	-0.1083	-1.0000
.	1	0	1	1.0000	-0.7762	-1.0000
5	1	0	3	0.2587	0.1157	0.9527
%	1	0	1	1.0000	-1.0000	-1.0000
(	1	0	2	0.1353	0.3484	-1.0000
w	1	0	1	0.8493	-0.7747	-1.0000
/	1	0	1	0.9853	-0.0134	-1.0000
w	1	0	1	0.8493	-0.7747	-1.0000
)	1	0	1	-0.1225	0.5877	-1.0000
gelatin	25	10	2	0.2881	-0.2910	0.3722
and	3	0	3	0.0266	0.0248	0.6834
1	1	0	2	0.4098	-0.0166	0.9494
.	1	0	1	1.0000	-0.7762	-1.0000
5	1	0	3	0.2587	0.1157	0.9527
%	1	0	1	1.0000	-1.0000	-1.0000
(	1	0	2	0.1353	0.3484	-1.0000
w	1	0	1	0.8493	-0.7747	-1.0000
/	1	0	1	0.9853	-0.0134	-1.0000
w	1	0	1	0.8493	-0.7747	-1.0000
)	1	0	1	-0.1225	0.5877	-1.0000
agarose	24	10	2	0.0520	0.0212	-0.0358
in	2	0	2	-0.1588	0.1742	0.4927
the	3	0	2	-0.1004	0.1408	0.0787
presence	28	10	1	0.7996	-0.8244	-0.4403
of	2	0	1	-0.1600	0.2051	-0.5222
variable	29	10	2	0.8101	-0.8474	0.3326
amounts	25	10	1	0.8088	-0.8642	-0.4181
of	2	0	1	-0.1600	0.2051	-0.5222
polydextrose	48	10	1	-0.0425	0.2318	-0.3079
as	2	0	2	0.2188	-0.1544	0.7225
the	3	0	2	-0.1004	0.1408	0.0787
co	2	0	2	0.0947	-0.0258	0.4871
-	1	0	2	-0.3307	0.7520	0.9977
solute	20	10	1	0.1494	-0.0890	-0.6864
from	4	0	1	0.9715	-0.9780	-1.0000
low	3	0	1	0.3521	-0.2459	-0.8154
to	2	0	2	0.0441	-0.0172	0.4216
high	4	0	2	0.7697	0.1669	-0.5572
levels	18	10	2	0.6361	-0.7502	0.2399
of	2	0	1	-0.1600	0.2051	-0.5222
total	5	0	1	0.4779	-0.6033	-0.6062
solids	19	10	1	-0.1330	0.1567	-0.6013
.	1	0	1	1.0000	-0.7762	-1.0000
Mechanical	38	10	1	0.2816	-0.2813	-0.4492
observation	44	10	2	0.8572	-0.8914	0.1996
of	2	0	1	-0.1600	0.2051	-0.5222
the	3	0	2	-0.1004	0.1408	0.0787
system	19	10	2	0.3783	-0.3781	0.3053
was	3	0	1	0.9899	-0.9877	-1.0000
performed	33	10	1	0.4551	-0.4576	-0.1479
using	5	0	1	0.7439	-0.8771	-0.8861
small	5	0	1	0.9402	-0.9711	-0.8473
deformation	44	10	2	0.4186	-0.4621	0.2090
dynamic	25	10	2	0.0204	-0.0296	0.3676
oscillation	42	10	2	0.3976	-0.4336	0.3154
in	2	0	2	-0.1588	0.1742	0.4927
shear	5	0	1	0.9886	-0.9864	-0.8473
along	5	0	1	-0.0318	0.0469	-0.3462
with	4	0	1	0.6400	-0.6669	-1.0000
thermal	25	10	2	0.4007	-0.4283	0.2183
studies	24	10	1	0.6037	-0.6930	-0.4368
using	5	0	1	0.7439	-0.8771	-0.8861
modulated	34	10	1	0.5253	-0.5263	-0.2224
differential	47	10	1	0.7024	-0.7325	-0.7347
scanning	28	10	1	0.3905	-0.2276	-0.1809
calorimetry	44	10	1	0.0272	-0.0439	-0.4682
.	1	0	1	1.0000	-0.7762	-1.0000
Micrographs	44	10	1	0.4343	-0.4064	-0.2567
provided	29	10	1	0.5802	-0.6417	-0.4736
images	20	10	1	0.6366	-0.6800	-0.1161
of	2	0	1	-0.1600	0.2051	-0.5222
the	3	0	2	-0.1004	0.1408	0.0787
changing	27	10	1	0.4062	-0.4719	-0.3493
morphology	38	10	1	0.0665	-0.0811	-0.2741
of	2	0	1	-0.1600	0.2051	-0.5222
the	3	0	2	-0.1004	0.1408	0.0787
network	25	10	1	0.8304	-0.8900	-0.6164
with	4	0	1	0.6400	-0.6669	-1.0000
the	3	0	2	-0.1004	0.1408	0.0787
addition	28	10	1	0.6955	-0.6408	-0.0340
of	2	0	1	-0.1600	0.2051	-0.5222
co	2	0	2	0.0947	-0.0258	0.4871
-	1	0	2	-0.3307	0.7520	0.9977
solute	20	10	1	0.1494	-0.0890	-0.6864
.	1	0	1	1.0000	-0.7762	-1.0000
Agarose	24	10	2	0.0520	0.0212	-0.0358
and	3	0	3	0.0266	0.0248	0.6834
gelatin	25	10	2	0.2881	-0.2910	0.3722
form	4	0	1	0.2902	-0.2153	-1.0000
non	3	0	2	-0.3190	0.3545	0.6119
-	1	0	2	-0.3307	0.7520	0.9977
interactive	42	10	1	0.7960	-0.8164	-0.3307
bicontinuous	46	10	1	0.6292	-0.7130	-0.3938
phases	19	10	1	0.5109	-0.4885	-0.2801
in	2	0	2	-0.1588	0.1742	0.4927
the	3	0	2	-0.1004	0.1408	0.0787
aqueous	24	10	1	0.8153	-0.7996	-0.7984
environment	41	10	1	0.5442	-0.5799	-0.7538
.	1	0	1	1.0000	-0.7762	-1.0000
CNE	3	0	2	0.3026	-0.2695	0.2199
increase	29	10	1	0.8448	-0.8585	-0.3418
in	2	0	2	-0.1588	0.1742	0.4927
the	3	0	2	-0.1004	0.1408	0.0787
concentration	49	10	1	0.8038	-0.8606	-0.0949
of	2	0	1	-0.1600	0.2051	-0.5222
polydextrose	48	10	1	-0.0425	0.2318	-0.3079
prevents	29	10	2	0.8105	-0.8657	0.1213
the	3	0	2	-0.1004	0.1408	0.0787
formation	34	10	2	0.4450	-0.4707	0.3426
of	2	0	1	-0.1600	0.2051	-0.5222
a	1	0	3	0.0076	0.0544	0.8127
stable	20	10	2	0.7859	-0.7511	0.3357
agarose	24	10	2	0.0520	0.0212	-0.0358
network	25	10	1	0.8304	-0.8900	-0.6164
,	1	0	3	0.9862	0.6191	0.9995
with	4	0	1	0.6400	-0.6669	-1.0000
the	3	0	2	-0.1004	0.1408	0.0787
polysaccharide	58	10	2	-0.0367	0.1170	0.0540
chains	20	10	2	0.5598	-0.2984	0.1605
dispersing	38	10	1	0.5220	-0.4621	-0.0535
in	2	0	2	-0.1588	0.1742	0.4927
the	3	0	2	-0.1004	0.1408	0.0787
high	4	0	2	0.7697	0.1669	-0.5572
solids	19	10	1	-0.1330	0.1567	-0.6013
environment	41	10	1	0.5442	-0.5799	-0.7538
.	1	0	1	1.0000	-0.7762	-1.0000
Gelatin	25	10	2	0.2881	-0.2910	0.3722
,	1	0	3	0.9862	0.6191	0.9995
on	2	0	2	-0.0807	0.0911	0.3571
the	3	0	2	-0.1004	0.1408	0.0787
other	5	0	1	0.1463	-0.2498	-0.4600
hand	4	0	1	0.2598	-0.3311	-0.8646
,	1	0	3	0.9862	0.6191	0.9995
retains	25	10	2	0.3370	-0.3244	0.0406
its	3	0	2	0.3005	0.0234	-0.7560
conformational	55	10	1	0.6067	-0.6384	-0.0596
stability	33	10	2	0.6484	-0.6916	0.2729
even	4	0	2	0.6215	-0.7543	0.7706
at	2	0	2	0.0989	-0.0560	0.6946
a	1	0	3	0.0076	0.0544	0.8127
saturating	37	10	1	0.7656	-0.4536	-0.3809
co	2	0	2	0.0947	-0.0258	0.4871
-	1	0	2	-0.3307	0.7520	0.9977
solute	20	10	1	0.1494	-0.0890	-0.6864
environment	41	10	1	0.5442	-0.5799	-0.7538
through	24	10	2	0.6143	-0.6828	0.4108
enhanced	28	10	1	0.7101	-0.7656	-0.3989
protein	25	10	2	0.1365	-0.2199	0.7980
structuring	42	10	1	0.6676	-0.7391	-0.1083
.	1	0	1	1.0000	-0.7762	-1.0000
Vitrification	51	10	2	0.5417	-0.5307	0.0059
studies	24	10	1	0.6037	-0.6930	-0.4368
on	2	0	2	-0.0807	0.0911	0.3571
the	3	0	2	-0.1004	0.1408	0.0787
high	4	0	2	0.7697	0.1669	-0.5572
solids	19	10	1	-0.1330	0.1567	-0.6013
system	19	10	2	0.3783	-0.3781	0.3053
at	2	0	2	0.0989	-0.0560	0.6946
subzero	17	18	3	0.0696	0.1869	0.6003
temperatures	46	10	1	0.6068	-0.5656	-0.6313
provides	30	10	1	0.3439	-0.3861	-0.3512
information	42	10	2	0.5857	-0.6410	0.2013
on	2	0	2	-0.0807	0.0911	0.3571
the	3	0	2	-0.1004	0.1408	0.0787
structural	37	10	1	0.7724	-0.7870	-0.4990
and	3	0	3	0.0266	0.0248	0.6834
molecular	34	10	2	0.6296	-0.7306	0.3541
relaxation	39	10	2	0.5079	-0.5762	0.1921
identified	36	10	1	0.7096	-0.6699	-0.7479
as	2	0	2	0.2188	-0.1544	0.7225
a	1	0	3	0.0076	0.0544	0.8127
glass	5	0	1	0.9014	-0.0848	-0.1833
transition	37	10	1	0.6564	-0.5045	-0.2162
phenomenon	33	10	1	-0.2440	0.2699	-0.5151
.	1	0	1	1.0000	-0.7762	-1.0000
Fourier	24	10	1	0.6455	-0.7530	-0.1346
transform	34	10	1	0.6743	-0.6776	-0.0119
infrared	29	10	1	0.8664	-0.7703	-0.3220
spectroscopy	46	10	1	0.3419	-0.3898	-0.5764
was	3	0	1	0.9899	-0.9877	-1.0000
used	4	0	1	0.7747	-0.8889	-0.8728
to	2	0	2	0.0441	-0.0172	0.4216
analyse	24	10	1	0.2939	-0.3155	-0.1839
potential	34	10	1	0.4820	-0.4941	-0.3124
direct	20	10	1	0.7785	-0.3650	-0.1289
interaction	42	10	1	0.7075	-0.7441	-0.0187
between	23	10	1	0.4308	-0.5035	-0.4793
polymers	30	10	2	0.1826	-0.0128	0.2621
and	3	0	3	0.0266	0.0248	0.6834
co	2	0	2	0.0947	-0.0258	0.4871
-	1	0	2	-0.3307	0.7520	0.9977
solute	20	10	1	0.1494	-0.0890	-0.6864
.	1	0	1	1.0000	-0.7762	-1.0000
The	3	0	2	-0.1004	0.1408	0.0787
extent	18	10	1	0.6699	-0.3861	-0.5550
of	2	0	1	-0.1600	0.2051	-0.5222
amorphicity	42	12	1	0.0528	-0.0488	-0.2793
in	2	0	2	-0.1588	0.1742	0.4927
the	3	0	2	-0.1004	0.1408	0.0787
system	19	10	2	0.3783	-0.3781	0.3053
was	3	0	1	0.9899	-0.9877	-1.0000
confirmed	35	10	1	0.8067	-0.8482	-0.1054
using	5	0	1	0.7439	-0.8771	-0.8861
wide	4	0	1	0.9892	-0.9919	-1.0000
angle	5	0	2	0.7440	-0.4942	0.1422
X	1	0	2	-0.4054	0.4435	0.6247
-	1	0	2	-0.3307	0.7520	0.9977
ray	3	0	1	0.6545	-0.7041	-0.1222
diffraction	43	10	1	0.8036	-0.7962	-0.2040
.	1	0	1	1.0000	-0.7762	-1.0000
Application	42	10	1	0.7081	-0.6762	-0.0694
of	2	0	1	-0.1600	0.2051	-0.5222
a	1	0	3	0.0076	0.0544	0.8127
qualitative	42	10	1	0.5565	-0.6269	-0.7680
and	3	0	3	0.0266	0.0248	0.6834
quantitative	45	10	1	0.6309	-0.7036	-0.7360
real	4	0	1	0.8977	-0.7663	-0.5355
-	1	0	2	-0.3307	0.7520	0.9977
time	4	0	1	0.6029	-0.6729	-0.6308
polymerase	39	10	1	0.4010	-0.2898	-0.0308
chain	5	0	2	0.7541	0.2051	-0.4801
reaction	30	10	2	0.7658	-0.7800	0.1950
method	20	10	1	-0.3491	0.3806	-0.3931
for	3	0	1	0.3102	-0.2285	-1.0000
detecting	33	10	1	0.6325	-0.6322	-0.1206
genetically	43	10	2	0.2871	-0.3447	0.0166
modified	28	10	1	0.7201	-0.3351	-0.7518
papaya	16	10	2	0.6468	-0.6903	0.0073
line	4	0	1	-0.2956	0.3206	-0.8585
55	2	0	3	0.5166	0.0432	0.6894
-	1	0	2	-0.3307	0.7520	0.9977
1	1	0	2	0.4098	-0.0166	0.9494
in	2	0	2	-0.1588	0.1742	0.4927
papaya	16	10	2	0.6468	-0.6903	0.0073
products	30	10	1	0.7240	-0.7699	-0.5201
.	1	0	1	1.0000	-0.7762	-1.0000
Genetically	43	10	2	0.2871	-0.3447	0.0166
modified	28	10	1	0.7201	-0.3351	-0.7518
(	1	0	2	0.1353	0.3484	-1.0000
GM	2	0	2	0.2900	-0.0404	0.5889
)	1	0	1	-0.1225	0.5877	-1.0000
papaya	16	10	2	0.6468	-0.6903	0.0073
(	1	0	2	0.1353	0.3484	-1.0000
Carica	17	10	2	-0.0117	0.0050	0.4218
papaya	16	10	2	0.6468	-0.6903	0.0073
L	1	0	2	-0.0909	0.1252	0.2213
.)	2	0	1	1.0000	-0.9897	-1.0000
line	4	0	1	-0.2956	0.3206	-0.8585
55	2	0	3	0.5166	0.0432	0.6894
-	1	0	2	-0.3307	0.7520	0.9977
1	1	0	2	0.4098	-0.0166	0.9494
(	1	0	2	0.1353	0.3484	-1.0000
55	2	0	3	0.5166	0.0432	0.6894
-	1	0	2	-0.3307	0.7520	0.9977
1	1	0	2	0.4098	-0.0166	0.9494
),	2	0	1	-0.2086	0.7890	-1.0000
which	5	0	1	0.9980	-0.9985	-1.0000
is	2	0	1	0.0869	-0.1222	-0.4315
resistant	33	10	1	0.5290	-0.5620	-0.5940
to	2	0	2	0.0441	-0.0172	0.4216
papaya	16	10	2	0.6468	-0.6903	0.0073
ringspot	26	14	2	0.5433	-0.5307	0.1774
virus	5	0	1	0.7658	-0.8327	-0.8487
infection	33	10	1	0.8084	-0.8359	-0.2572
,	1	0	3	0.9862	0.6191	0.9995
has	3	0	1	0.2666	-0.0196	-0.8290
been	4	0	2	0.8168	-0.8658	0.4609
marketed	29	10	2	0.7105	-0.7290	0.0796
internationally	58	10	1	0.7500	-0.7706	-0.2089
.	1	0	1	1.0000	-0.7762	-1.0000
Many	4	0	1	0.1177	-0.1231	-0.7896
countries	35	10	2	0.6038	-0.7015	0.2838
have	4	0	1	0.6853	-0.7756	-0.8646
mandatory	34	10	1	0.4506	-0.5020	-0.1035
labeling	29	10	2	0.3997	-0.2226	0.2304
regulations	45	10	2	0.8157	-0.8660	0.4664
for	3	0	1	0.3102	-0.2285	-1.0000
GM	2	0	2	0.2900	-0.0404	0.5889
foods	5	0	1	0.9727	-0.9825	-1.0000
,	1	0	3	0.9862	0.6191	0.9995
and	3	0	3	0.0266	0.0248	0.6834
there	5	0	1	0.3135	-0.1456	-0.6100
is	2	0	1	0.0869	-0.1222	-0.4315
a	1	0	3	0.0076	0.0544	0.8127
need	4	0	2	0.3275	-0.4309	0.2774
for	3	0	1	0.3102	-0.2285	-1.0000
specific	28	10	1	0.8202	-0.8196	-0.5886
methods	25	10	1	-0.1687	0.1921	-0.5355
for	3	0	1	0.3102	-0.2285	-1.0000
detecting	33	10	1	0.6325	-0.6322	-0.1206
55	2	0	3	0.5166	0.0432	0.6894
-	1	0	2	-0.3307	0.7520	0.9977
1	1	0	2	0.4098	-0.0166	0.9494
.	1	0	1	1.0000	-0.7762	-1.0000
Here	4	0	1	0.4755	-0.3091	-0.6806
,	1	0	3	0.9862	0.6191	0.9995
an	2	0	2	-0.0960	0.1347	0.6827
event	5	0	2	0.8628	-0.9350	0.6875
-	1	0	2	-0.3307	0.7520	0.9977
and	3	0	3	0.0266	0.0248	0.6834
construct	33	10	1	0.8325	-0.8798	-0.3247
-	1	0	2	-0.3307	0.7520	0.9977
specific	28	10	1	0.8202	-0.8196	-0.5886
real	4	0	1	0.8977	-0.7663	-0.5355
-	1	0	2	-0.3307	0.7520	0.9977
time	4	0	1	0.6029	-0.6729	-0.6308
polymerase	39	10	1	0.4010	-0.2898	-0.0308
chain	5	0	2	0.7541	0.2051	-0.4801
reaction	30	10	2	0.7658	-0.7800	0.1950
(	1	0	2	0.1353	0.3484	-1.0000
PCR	3	0	1	0.5004	-0.3457	-0.6475
)	1	0	1	-0.1225	0.5877	-1.0000
method	20	10	1	-0.3491	0.3806	-0.3931
was	3	0	1	0.9899	-0.9877	-1.0000
developed	32	10	1	0.4554	-0.5573	-0.1001
for	3	0	1	0.3102	-0.2285	-1.0000
detecting	33	10	1	0.6325	-0.6322	-0.1206
55	2	0	3	0.5166	0.0432	0.6894
-	1	0	2	-0.3307	0.7520	0.9977
1	1	0	2	0.4098	-0.0166	0.9494
in	2	0	2	-0.1588	0.1742	0.4927
papaya	16	10	2	0.6468	-0.6903	0.0073
products	30	10	1	0.7240	-0.7699	-0.5201
.	1	0	1	1.0000	-0.7762	-1.0000
Quantitative	45	10	1	0.6309	-0.7036	-0.7360
detection	33	10	2	0.7356	-0.7069	0.0766
was	3	0	1	0.9899	-0.9877	-1.0000
possible	29	10	1	0.8509	-0.7831	-0.5790
for	3	0	1	0.3102	-0.2285	-1.0000
fresh	5	0	1	0.9773	-0.9586	-1.0000
papaya	16	10	2	0.6468	-0.6903	0.0073
fruit	5	0	1	0.7996	-0.8387	-1.0000
up	2	0	1	0.3867	-0.5167	-0.7578
to	2	0	2	0.0441	-0.0172	0.4216
dilutions	34	10	2	0.6593	-0.6418	0.2523
of	2	0	1	-0.1600	0.2051	-0.5222
0	1	0	2	0.4834	-0.1959	0.9934
.	1	0	1	1.0000	-0.7762	-1.0000
001	3	0	2	0.7425	-0.6533	0.8067
%	1	0	1	1.0000	-1.0000	-1.0000
and	3	0	3	0.0266	0.0248	0.6834
0	1	0	2	0.4834	-0.1959	0.9934
.	1	0	1	1.0000	-0.7762	-1.0000
01	2	0	3	0.1776	0.0357	0.9935
%	1	0	1	1.0000	-1.0000	-1.0000
(	1	0	2	0.1353	0.3484	-1.0000
weight	20	10	1	0.9149	-0.9402	-0.4521
per	3	0	3	0.0419	0.0280	0.5719
weight	20	10	1	0.9149	-0.9402	-0.4521
[	1	0	1	-0.3815	0.6689	-1.0000
w	1	0	1	0.8493	-0.7747	-1.0000
/	1	0	1	0.9853	-0.0134	-1.0000
w	1	0	1	0.8493	-0.7747	-1.0000
])	2	0	2	0.3517	0.6986	-1.0000
for	3	0	1	0.3102	-0.2285	-1.0000
homozygous	38	10	1	0.3858	-0.4756	-0.5310
SunUp	3	10	2	0.3627	0.1217	-0.7134
and	3	0	3	0.0266	0.0248	0.6834
heterozygous	48	10	2	0.2934	-0.3382	0.3115
Rainbow	25	10	1	0.7249	-0.7545	-0.0539
cultivars	35	10	2	0.8012	-0.8217	0.0347
,	1	0	3	0.9862	0.6191	0.9995
respectively	48	10	1	0.8976	-0.9164	-0.4268
,	1	0	3	0.9862	0.6191	0.9995
in	2	0	2	-0.1588	0.1742	0.4927
non	3	0	2	-0.3190	0.3545	0.6119
-	1	0	2	-0.3307	0.7520	0.9977
GM	2	0	2	0.2900	-0.0404	0.5889
papaya	16	10	2	0.6468	-0.6903	0.0073
.	1	0	1	1.0000	-0.7762	-1.0000
The	3	0	2	-0.1004	0.1408	0.0787
limit	5	0	1	0.0993	-0.1835	-0.8752
of	2	0	1	-0.1600	0.2051	-0.5222
detection	33	10	2	0.7356	-0.7069	0.0766
and	3	0	3	0.0266	0.0248	0.6834
quantification	54	10	1	0.7679	-0.7930	-0.4709
was	3	0	1	0.9899	-0.9877	-1.0000
as	2	0	2	0.2188	-0.1544	0.7225
low	3	0	1	0.3521	-0.2459	-0.8154
as	2	0	2	0.2188	-0.1544	0.7225
250	3	0	2	0.5090	-0.3102	0.3849
copies	20	10	1	0.5144	-0.5861	-0.3695
of	2	0	1	-0.1600	0.2051	-0.5222
the	3	0	2	-0.1004	0.1408	0.0787
haploid	25	10	1	0.4539	-0.4493	-0.2021
genome	19	10	2	0.0691	-0.0951	0.1410
according	34	10	2	0.6114	-0.6638	0.1745
to	2	0	2	0.0441	-0.0172	0.4216
a	1	0	3	0.0076	0.0544	0.8127
standard	28	10	2	0.4169	-0.3973	0.1318
reference	30	10	1	0.7861	-0.8408	-0.7356
plasmid	25	10	1	0.4165	-0.4347	-0.1839
.	1	0	1	1.0000	-0.7762	-1.0000
The	3	0	2	-0.1004	0.1408	0.0787
method	20	10	1	-0.3491	0.3806	-0.3931
was	3	0	1	0.9899	-0.9877	-1.0000
applicable	37	10	1	0.8640	-0.8623	-0.2517
to	2	0	2	0.0441	-0.0172	0.4216
qualitative	42	10	1	0.5565	-0.6269	-0.7680
detection	33	10	2	0.7356	-0.7069	0.0766
of	2	0	1	-0.1600	0.2051	-0.5222
55	2	0	3	0.5166	0.0432	0.6894
-	1	0	2	-0.3307	0.7520	0.9977
1	1	0	2	0.4098	-0.0166	0.9494
in	2	0	2	-0.1588	0.1742	0.4927
eight	5	0	2	0.9549	-0.9788	0.2723
types	5	0	1	0.8971	-0.4338	-0.8687
of	2	0	1	-0.1600	0.2051	-0.5222
processed	33	10	1	0.6807	-0.7555	-0.2589
products	30	10	1	0.7240	-0.7699	-0.5201
(	1	0	2	0.1353	0.3484	-1.0000
canned	19	10	2	0.3848	-0.4080	0.0924
papaya	16	10	2	0.6468	-0.6903	0.0073
,	1	0	3	0.9862	0.6191	0.9995
pickled	24	11	1	0.7134	-0.7651	-0.2462
papaya	16	10	2	0.6468	-0.6903	0.0073
,	1	0	3	0.9862	0.6191	0.9995
dried	5	0	1	0.3576	-0.4351	-0.2810
fruit	5	0	1	0.7996	-0.8387	-1.0000
,	1	0	3	0.9862	0.6191	0.9995
papaya	16	10	2	0.6468	-0.6903	0.0073
-	1	0	2	-0.3307	0.7520	0.9977
leaf	4	0	1	0.5001	-0.5322	-0.6395
tea	3	0	2	0.1657	0.0247	-0.2752
,	1	0	3	0.9862	0.6191	0.9995
jam	3	0	1	0.9394	-0.9294	-1.0000
,	1	0	3	0.9862	0.6191	0.9995
puree	4	5	1	0.4197	-0.4523	-0.7844
,	1	0	3	0.9862	0.6191	0.9995
juice	5	0	1	0.9825	-0.9902	-1.0000
,	1	0	3	0.9862	0.6191	0.9995
and	3	0	3	0.0266	0.0248	0.6834
frozen	20	10	2	0.2015	-0.2870	0.4425
dessert	21	12	1	0.6237	-0.6605	-0.6385
)	1	0	1	-0.1225	0.5877	-1.0000
containing	36	10	1	0.5319	-0.3545	-0.5238
papaya	16	10	2	0.6468	-0.6903	0.0073
as	2	0	2	0.2188	-0.1544	0.7225
a	1	0	3	0.0076	0.0544	0.8127
main	4	0	1	0.9240	-0.9482	-0.7896
ingredient	37	10	2	0.6305	-0.7044	0.3717
.	1	0	1	1.0000	-0.7762	-1.0000
Physico	25	10	1	0.1876	-0.2170	-0.4363
-	1	0	2	-0.3307	0.7520	0.9977
chemical	29	10	1	0.3746	-0.3699	-0.5586
changes	25	10	1	0.5621	-0.5846	-0.0154
occurring	33	10	2	0.6765	-0.7484	0.1666
in	2	0	2	-0.1588	0.1742	0.4927
oil	3	0	3	0.1303	0.2070	0.2462
when	4	0	1	0.9969	-0.9977	-1.0000
atmospheric	45	10	1	0.0959	-0.0704	-0.4916
frying	20	10	1	0.7352	-0.8143	-0.0549
is	2	0	1	0.0869	-0.1222	-0.4315
combined	30	10	2	0.1830	-0.2291	0.4503
with	4	0	1	0.6400	-0.6669	-1.0000
post	4	0	1	0.8199	-0.7301	-0.4655
-	1	0	2	-0.3307	0.7520	0.9977
frying	20	10	1	0.7352	-0.8143	-0.0549
vacuum	19	10	1	0.8374	-0.8925	-0.0042
application	42	10	1	0.7081	-0.6762	-0.0694
.	1	0	1	1.0000	-0.7762	-1.0000
The	3	0	2	-0.1004	0.1408	0.0787
aim	3	0	2	0.8073	-0.8693	0.3056
of	2	0	1	-0.1600	0.2051	-0.5222
this	4	0	2	-0.1525	0.1864	0.4039
study	5	0	1	0.9794	-0.9873	-0.5268
was	3	0	1	0.9899	-0.9877	-1.0000
to	2	0	2	0.0441	-0.0172	0.4216
investigate	42	10	1	0.7962	-0.8286	-0.4338
the	3	0	2	-0.1004	0.1408	0.0787
effect	18	10	1	0.7249	-0.6367	-0.7538
of	2	0	1	-0.1600	0.2051	-0.5222
atmospheric	45	10	1	0.0959	-0.0704	-0.4916
frying	20	10	1	0.7352	-0.8143	-0.0549
followed	28	10	1	0.8934	-0.8924	-0.8510
by	2	0	2	0.4770	-0.4726	0.7620
drainage	29	10	1	0.4572	-0.4996	-0.1691
under	5	0	1	0.8909	-0.9490	-0.8861
vacuum	19	10	1	0.8374	-0.8925	-0.0042
on	2	0	2	-0.0807	0.0911	0.3571
the	3	0	2	-0.1004	0.1408	0.0787
stability	33	10	2	0.6484	-0.6916	0.2729
of	2	0	1	-0.1600	0.2051	-0.5222
oil	3	0	3	0.1303	0.2070	0.2462
,	1	0	3	0.9862	0.6191	0.9995
compared	30	10	1	0.7834	-0.7537	-0.0312
to	2	0	2	0.0441	-0.0172	0.4216
similar	24	10	2	0.2765	-0.2628	0.3565
frying	20	10	1	0.7352	-0.8143	-0.0549
with	4	0	1	0.6400	-0.6669	-1.0000
drainage	29	10	1	0.4572	-0.4996	-0.1691
at	2	0	2	0.0989	-0.0560	0.6946
atmospheric	45	10	1	0.0959	-0.0704	-0.4916
pressure	26	10	1	0.8861	-0.9094	-0.7290
.	1	0	1	1.0000	-0.7762	-1.0000
Changes	25	10	1	0.5621	-0.5846	-0.0154
in	2	0	2	-0.1588	0.1742	0.4927
the	3	0	2	-0.1004	0.1408	0.0787
oil	3	0	3	0.1303	0.2070	0.2462
were	4	0	1	0.9668	-0.9811	-1.0000
assessed	23	10	1	0.9354	-0.9614	-0.6384
by	2	0	2	0.4770	-0.4726	0.7620
the	3	0	2	-0.1004	0.1408	0.0787
free	4	0	1	0.9541	-0.1289	-1.0000
fatty	5	0	2	0.9244	0.6850	-1.0000
acid	4	0	2	-0.0442	0.3398	0.9952
(	1	0	2	0.1353	0.3484	-1.0000
FFA	3	0	2	0.9207	0.3274	-1.0000
)	1	0	1	-0.1225	0.5877	-1.0000
content	22	10	1	0.5671	-0.6213	-0.4558
,	1	0	3	0.9862	0.6191	0.9995
p	1	0	2	-0.0203	0.1337	0.4883
-	1	0	2	-0.3307	0.7520	0.9977
anisidine	32	10	2	-0.6194	0.6350	0.3319
value	5	0	1	0.7195	-0.7998	-0.8487
(	1	0	2	0.1353	0.3484	-1.0000
AnV	3	0	2	0.4115	-0.4639	0.5038
),	2	0	1	-0.2086	0.7890	-1.0000
colour	19	10	1	0.4248	-0.5252	-0.5060
,	1	0	3	0.9862	0.6191	0.9995
viscosity	33	10	1	0.3061	-0.3598	-0.7628
,	1	0	3	0.9862	0.6191	0.9995
fatty	5	0	2	0.9244	0.6850	-1.0000
acid	4	0	2	-0.0442	0.3398	0.9952
profile	25	10	1	0.3327	-0.3994	-0.4220
and	3	0	3	0.0266	0.0248	0.6834
concentration	49	10	1	0.8038	-0.8606	-0.0949
of	2	0	1	-0.1600	0.2051	-0.5222
tocols	19	10	1	-0.2835	0.2971	-0.4707
.	1	0	1	1.0000	-0.7762	-1.0000
The	3	0	2	-0.1004	0.1408	0.0787
rate	4	0	1	0.0778	-0.0272	-0.5355
of	2	0	1	-0.1600	0.2051	-0.5222
FFA	3	0	2	0.9207	0.3274	-1.0000
formation	34	10	2	0.4450	-0.4707	0.3426
in	2	0	2	-0.1588	0.1742	0.4927
the	3	0	2	-0.1004	0.1408	0.0787
case	4	0	2	0.4489	-0.4501	0.1543
of	2	0	1	-0.1600	0.2051	-0.5222
vacuum	19	10	1	0.8374	-0.8925	-0.0042
drainage	29	10	1	0.4572	-0.4996	-0.1691
was	3	0	1	0.9899	-0.9877	-1.0000
found	5	0	1	0.9513	-0.9711	-1.0000
to	2	0	2	0.0441	-0.0172	0.4216
be	2	0	2	-0.0845	0.1347	0.7620
about	5	0	2	0.8774	-0.9298	0.5994
half	4	0	2	0.1608	0.4896	-0.8646
that	4	0	1	-0.3420	0.3576	-0.3651
of	2	0	1	-0.1600	0.2051	-0.5222
atmospheric	45	10	1	0.0959	-0.0704	-0.4916
drainage	29	10	1	0.4572	-0.4996	-0.1691
.	1	0	1	1.0000	-0.7762	-1.0000
Oil	3	0	3	0.1303	0.2070	0.2462
deterioration	49	10	2	0.6920	-0.7376	0.1607
by	2	0	2	0.4770	-0.4726	0.7620
oxidation	33	10	2	0.3029	-0.2827	0.5753
and	3	0	3	0.0266	0.0248	0.6834
polymerisation	58	10	2	0.4205	-0.3306	0.1362
was	3	0	1	0.9899	-0.9877	-1.0000
also	4	0	2	0.7059	-0.6738	0.0113
reduced	22	10	1	0.9391	-0.5793	-0.6178
by	2	0	2	0.4770	-0.4726	0.7620
the	3	0	2	-0.1004	0.1408	0.0787
use	3	0	1	0.7318	-0.8525	-0.8472
of	2	0	1	-0.1600	0.2051	-0.5222
vacuum	19	10	1	0.8374	-0.8925	-0.0042
drainage	29	10	1	0.4572	-0.4996	-0.1691
.	1	0	1	1.0000	-0.7762	-1.0000
The	3	0	2	-0.1004	0.1408	0.0787
AnV	3	0	2	0.4115	-0.4639	0.5038
of	2	0	1	-0.1600	0.2051	-0.5222
the	3	0	2	-0.1004	0.1408	0.0787
oil	3	0	3	0.1303	0.2070	0.2462
after	5	0	1	0.9479	-0.6247	-0.3462
vacuum	19	10	1	0.8374	-0.8925	-0.0042
drainage	29	10	1	0.4572	-0.4996	-0.1691
was	3	0	1	0.9899	-0.9877	-1.0000
lower	5	0	1	0.9184	-0.9222	-0.8752
by	2	0	2	0.4770	-0.4726	0.7620
about	5	0	2	0.8774	-0.9298	0.5994
12	2	0	3	0.2533	0.1343	0.8225
%,	2	0	1	1.0000	-1.0000	-1.0000
the	3	0	2	-0.1004	0.1408	0.0787
total	5	0	1	0.4779	-0.6033	-0.6062
colour	19	10	1	0.4248	-0.5252	-0.5060
difference	37	10	1	0.7911	-0.7890	-0.6519
was	3	0	1	0.9899	-0.9877	-1.0000
improved	30	10	1	0.7772	-0.8240	-0.4179
by	2	0	2	0.4770	-0.4726	0.7620
14	2	0	3	0.3034	0.0463	0.6842
%	1	0	1	1.0000	-1.0000	-1.0000
and	3	0	3	0.0266	0.0248	0.6834
viscosity	33	10	1	0.3061	-0.3598	-0.7628
was	3	0	1	0.9899	-0.9877	-1.0000
slightly	29	10	1	0.8956	-0.9173	-0.5975
reduced	22	10	1	0.9391	-0.5793	-0.6178
after	5	0	1	0.9479	-0.6247	-0.3462
5	1	0	3	0.2587	0.1157	0.9527
days	4	0	1	0.7821	-0.7744	-0.5716
of	2	0	1	-0.1600	0.2051	-0.5222
frying	20	10	1	0.7352	-0.8143	-0.0549
,	1	0	3	0.9862	0.6191	0.9995
compared	30	10	1	0.7834	-0.7537	-0.0312
to	2	0	2	0.0441	-0.0172	0.4216
the	3	0	2	-0.1004	0.1408	0.0787
values	20	10	1	0.5345	-0.6078	-0.5861
for	3	0	1	0.3102	-0.2285	-1.0000
oil	3	0	3	0.1303	0.2070	0.2462
that	4	0	1	-0.3420	0.3576	-0.3651
had	3	0	1	0.1956	-0.2518	-0.8290
been	4	0	2	0.8168	-0.8658	0.4609
drained	24	10	1	0.1960	-0.2170	-0.0224
at	2	0	2	0.0989	-0.0560	0.6946
atmospheric	45	10	1	0.0959	-0.0704	-0.4916
pressure	26	10	1	0.8861	-0.9094	-0.7290
.	1	0	1	1.0000	-0.7762	-1.0000
There	5	0	1	0.3135	-0.1456	-0.6100
was	3	0	1	0.9899	-0.9877	-1.0000
a	1	0	3	0.0076	0.0544	0.8127
reduction	35	10	1	0.8824	-0.8051	-0.2180
in	2	0	2	-0.1588	0.1742	0.4927
the	3	0	2	-0.1004	0.1408	0.0787
loss	4	0	1	0.2553	-0.3517	-0.8585
of	2	0	1	-0.1600	0.2051	-0.5222
polyunsaturated	61	10	2	0.5486	0.0796	-0.3730
fatty	5	0	2	0.9244	0.6850	-1.0000
acids	5	0	3	0.0470	0.4737	0.9925
in	2	0	2	-0.1588	0.1742	0.4927
the	3	0	2	-0.1004	0.1408	0.0787
case	4	0	2	0.4489	-0.4501	0.1543
of	2	0	1	-0.1600	0.2051	-0.5222
vacuum	19	10	1	0.8374	-0.8925	-0.0042
drainage	29	10	1	0.4572	-0.4996	-0.1691
after	5	0	1	0.9479	-0.6247	-0.3462
5	1	0	3	0.2587	0.1157	0.9527
days	4	0	1	0.7821	-0.7744	-0.5716
of	2	0	1	-0.1600	0.2051	-0.5222
frying	20	10	1	0.7352	-0.8143	-0.0549
but	3	0	2	-0.4190	0.5193	0.6047
differences	42	10	1	0.7949	-0.8030	-0.6570
in	2	0	2	-0.1588	0.1742	0.4927
retention	32	10	1	0.5774	-0.6467	-0.0288
of	2	0	1	-0.1600	0.2051	-0.5222
tocols	19	10	1	-0.2835	0.2971	-0.4707
were	4	0	1	0.9668	-0.9811	-1.0000
only	4	0	1	0.8203	-0.8893	-0.4911
evident	24	10	2	0.3221	-0.3827	0.2012
in	2	0	2	-0.1588	0.1742	0.4927
the	3	0	2	-0.1004	0.1408	0.0787
first	5	0	1	0.9625	-0.9747	-1.0000
two	3	0	1	0.8723	-0.9023	-0.7945
days	4	0	1	0.7821	-0.7744	-0.5716
of	2	0	1	-0.1600	0.2051	-0.5222
frying	20	10	1	0.7352	-0.8143	-0.0549
.	1	0	1	1.0000	-0.7762	-1.0000
Non	3	0	2	-0.3190	0.3545	0.6119
-	1	0	2	-0.3307	0.7520	0.9977
targeted	28	10	2	0.5658	-0.5584	0.1048
metabolomic	43	10	1	0.2057	-0.2494	-0.1168
approach	28	10	1	0.3392	-0.3775	-0.2650
reveals	24	10	2	0.8641	-0.9013	0.1753
urinary	24	10	3	0.0186	0.0030	0.3338
metabolites	43	10	1	0.2741	-0.1923	-0.2610
linked	20	10	1	0.6029	-0.0088	-0.2086
to	2	0	2	0.0441	-0.0172	0.4216
steroid	25	10	2	-0.1637	0.3250	0.1852
biosynthesis	47	10	2	0.4387	-0.5009	0.0985
pathway	24	10	2	0.8885	-0.8808	0.3762
after	5	0	1	0.9479	-0.6247	-0.3462
ingestion	33	10	2	0.7092	-0.7368	0.0209
of	2	0	1	-0.1600	0.2051	-0.5222
citrus	20	10	1	0.3279	-0.1621	-0.4957
juice	5	0	1	0.9825	-0.9902	-1.0000
.	1	0	1	1.0000	-0.7762	-1.0000
Citrus	20	10	1	0.3279	-0.1621	-0.4957
juice	5	0	1	0.9825	-0.9902	-1.0000
intake	20	10	1	0.2568	-0.3350	-0.0613
has	3	0	1	0.2666	-0.0196	-0.8290
been	4	0	2	0.8168	-0.8658	0.4609
highlighted	38	10	1	0.9118	-0.8781	-0.7815
because	24	10	1	0.5973	-0.6853	-0.1066
of	2	0	1	-0.1600	0.2051	-0.5222
its	3	0	2	0.3005	0.0234	-0.7560
health	19	10	1	0.3857	-0.4135	-0.5372
-	1	0	2	-0.3307	0.7520	0.9977
promoting	34	10	1	0.2237	-0.2650	-0.0072
effects	23	10	1	0.8492	-0.8170	-0.7752
.	1	0	1	1.0000	-0.7762	-1.0000
LC	2	0	1	-0.0849	0.0760	-0.6519
-	1	0	2	-0.3307	0.7520	0.9977
MS	2	0	2	0.3713	-0.2455	0.9574
based	5	0	2	0.7251	-0.0816	0.4844
metabolomics	48	10	1	0.2964	-0.3415	-0.2476
approaches	38	10	1	0.4914	-0.5280	-0.3605
are	3	0	2	0.1310	-0.1590	0.7192
applied	24	10	1	0.8560	-0.8696	-0.5819
to	2	0	2	0.0441	-0.0172	0.4216
obtain	20	10	2	0.2537	-0.2978	0.5856
a	1	0	3	0.0076	0.0544	0.8127
better	18	10	2	0.6665	-0.6480	0.0283
knowledge	34	10	1	0.9484	-0.9578	-0.6550
on	2	0	2	-0.0807	0.0911	0.3571
changes	25	10	1	0.5621	-0.5846	-0.0154
in	2	0	2	-0.1588	0.1742	0.4927
the	3	0	2	-0.1004	0.1408	0.0787
concentration	49	10	1	0.8038	-0.8606	-0.0949
of	2	0	1	-0.1600	0.2051	-0.5222
metabolites	43	10	1	0.2741	-0.1923	-0.2610
due	3	0	1	0.7369	-0.7842	-0.1943
to	2	0	2	0.0441	-0.0172	0.4216
its	3	0	2	0.3005	0.0234	-0.7560
dietary	25	10	2	-0.0263	0.0023	0.2340
intake	20	10	1	0.2568	-0.3350	-0.0613
and	3	0	3	0.0266	0.0248	0.6834
allow	5	0	1	0.4160	-0.4725	-0.3462
a	1	0	3	0.0076	0.0544	0.8127
better	18	10	2	0.6665	-0.6480	0.0283
understanding	51	10	1	0.5805	-0.6516	-0.0823
of	2	0	1	-0.1600	0.2051	-0.5222
involved	29	10	1	0.8796	-0.9129	-0.5436
metabolic	35	10	2	0.1420	-0.1359	0.0801
pathways	29	10	2	0.9144	-0.9190	0.2705
.	1	0	1	1.0000	-0.7762	-1.0000
Eight	5	0	2	0.9549	-0.9788	0.2723
volunteers	39	10	1	0.8928	-0.9339	-0.5621
daily	5	0	1	0.6572	-0.6979	-0.7343
consumed	30	10	1	0.7749	-0.8202	-0.5244
400	3	0	3	0.3244	0.3845	0.7101
mL	2	0	1	-0.0751	0.2309	-0.1770
of	2	0	1	-0.1600	0.2051	-0.5222
juice	5	0	1	0.9825	-0.9902	-1.0000
for	3	0	1	0.3102	-0.2285	-1.0000
four	4	0	1	0.8791	-0.9102	-1.0000
consecutive	43	10	1	0.8961	-0.9284	-0.5726
days	4	0	1	0.7821	-0.7744	-0.5716
and	3	0	3	0.0266	0.0248	0.6834
urine	5	0	1	-0.2219	0.2172	-0.6538
samples	24	10	1	0.6950	-0.5957	-0.2957
were	4	0	1	0.9668	-0.9811	-1.0000
collected	32	10	1	0.7743	-0.7711	-0.6944
before	19	10	1	0.4873	-0.5687	-0.5123
intake	20	10	1	0.2568	-0.3350	-0.0613
and	3	0	3	0.0266	0.0248	0.6834
24h	3	0	2	0.6778	-0.5320	0.3849
after	5	0	1	0.9479	-0.6247	-0.3462
each	4	0	1	0.8612	-0.9245	-0.6824
citrus	20	10	1	0.3279	-0.1621	-0.4957
juice	5	0	1	0.9825	-0.9902	-1.0000
intake	20	10	1	0.2568	-0.3350	-0.0613
.	1	0	1	1.0000	-0.7762	-1.0000
Urine	5	0	1	-0.2219	0.2172	-0.6538
samples	24	10	1	0.6950	-0.5957	-0.2957
were	4	0	1	0.9668	-0.9811	-1.0000
analysed	29	10	1	0.4286	-0.4547	-0.3016
by	2	0	2	0.4770	-0.4726	0.7620
nanoHPLC	24	15	1	-0.0248	0.0404	-0.3689
-	1	0	2	-0.3307	0.7520	0.9977
q	1	0	1	0.0373	-0.0225	-1.0000
-	1	0	2	-0.3307	0.7520	0.9977
TOF	3	0	2	0.0694	-0.1006	0.0867
,	1	0	3	0.9862	0.6191	0.9995
followed	28	10	1	0.8934	-0.8924	-0.8510
by	2	0	2	0.4770	-0.4726	0.7620
principal	33	10	1	0.4554	-0.4707	-0.1377
component	33	10	1	0.2949	-0.2929	-0.5050
analysis	28	10	1	0.3668	-0.3794	-0.4638
(	1	0	2	0.1353	0.3484	-1.0000
PCA	3	0	1	-0.0992	0.1958	-0.6475
)	1	0	1	-0.1225	0.5877	-1.0000
and	3	0	3	0.0266	0.0248	0.6834
Student	24	10	1	0.6345	-0.7160	-0.5861
'	1	0	1	-0.4920	0.9872	-1.0000
s	1	0	2	0.3314	-0.2355	0.4450
t	1	0	3	0.0441	0.0262	0.2973
-	1	0	2	-0.3307	0.7520	0.9977
test	4	0	1	0.2958	-0.2278	-0.6122
(	1	0	2	0.1353	0.3484	-1.0000
p	1	0	2	-0.0203	0.1337	0.4883
<	1	0	2	0.8702	0.9800	-1.0000
0	1	0	2	0.4834	-0.1959	0.9934
.	1	0	1	1.0000	-0.7762	-1.0000
05	2	0	2	0.2905	-0.2527	0.9966
).	2	0	2	0.7790	0.9917	-1.0000
PCA	3	0	1	-0.0992	0.1958	-0.6475
showed	20	10	1	0.9387	-0.9475	-0.7183
a	1	0	3	0.0076	0.0544	0.8127
separation	39	10	2	0.6284	-0.6353	0.3395
between	23	10	1	0.4308	-0.5035	-0.4793
two	3	0	1	0.8723	-0.9023	-0.7945
groups	20	10	2	0.8936	-0.7128	0.0800
(	1	0	2	0.1353	0.3484	-1.0000
before	19	10	1	0.4873	-0.5687	-0.5123
and	3	0	3	0.0266	0.0248	0.6834
after	5	0	1	0.9479	-0.6247	-0.3462
citrus	20	10	1	0.3279	-0.1621	-0.4957
juice	5	0	1	0.9825	-0.9902	-1.0000
consumption	42	10	1	0.8379	-0.8818	-0.5000
).	2	0	2	0.7790	0.9917	-1.0000
This	4	0	2	-0.1525	0.1864	0.4039
approach	28	10	1	0.3392	-0.3775	-0.2650
allowed	24	10	1	0.8614	-0.8516	-0.7675
the	3	0	2	-0.1004	0.1408	0.0787
identification	54	10	1	0.7028	-0.7254	-0.2655
of	2	0	1	-0.1600	0.2051	-0.5222
four	4	0	1	0.8791	-0.9102	-1.0000
endocrine	33	10	2	0.0641	-0.0766	0.1025
compounds	34	10	1	0.9019	-0.6158	-0.6227
(	1	0	2	0.1353	0.3484	-1.0000
tetrahydroaldosterone	82	11	1	-0.5501	0.6696	-0.6942
-	1	0	2	-0.3307	0.7520	0.9977
3	1	0	1	0.3568	-0.0131	-1.0000
-	1	0	2	-0.3307	0.7520	0.9977
glucuronide	44	10	1	-0.2335	0.3567	-0.0857
cortolone	31	12	1	-0.1184	0.1208	-0.4718
-	1	0	2	-0.3307	0.7520	0.9977
3	1	0	1	0.3568	-0.0131	-1.0000
-	1	0	2	-0.3307	0.7520	0.9977
glucuronide	44	10	1	-0.2335	0.3567	-0.0857
testosterone	42	10	1	-0.2783	0.3974	-0.6182
-	1	0	2	-0.3307	0.7520	0.9977
glucuronide	44	10	1	-0.2335	0.3567	-0.0857
and	3	0	3	0.0266	0.0248	0.6834
17	2	0	2	0.2899	-0.0343	0.6842
-	1	0	2	-0.3307	0.7520	0.9977
hydroxyprogesterone	76	10	1	-0.5990	0.6586	-0.3993
,	1	0	3	0.9862	0.6191	0.9995
which	5	0	1	0.9980	-0.9985	-1.0000
belonged	29	10	1	0.7387	-0.7578	-0.2414
to	2	0	2	0.0441	-0.0172	0.4216
the	3	0	2	-0.1004	0.1408	0.0787
steroid	25	10	2	-0.1637	0.3250	0.1852
biosynthesis	47	10	2	0.4387	-0.5009	0.0985
pathway	24	10	2	0.8885	-0.8808	0.3762
as	2	0	2	0.2188	-0.1544	0.7225
significant	42	10	1	0.5753	-0.6111	-0.6648
metabolites	43	10	1	0.2741	-0.1923	-0.2610
upregulated	43	10	2	0.5284	-0.5408	0.0887
by	2	0	2	0.4770	-0.4726	0.7620
citrus	20	10	1	0.3279	-0.1621	-0.4957
juice	5	0	1	0.9825	-0.9902	-1.0000
intake	20	10	1	0.2568	-0.3350	-0.0613
.	1	0	1	1.0000	-0.7762	-1.0000
Additionally	46	10	1	0.6838	-0.6568	-0.3897
,	1	0	3	0.9862	0.6191	0.9995
these	5	0	1	0.5674	-0.6345	-0.6100
results	24	10	1	0.6237	-0.7096	-0.6970
confirmed	35	10	1	0.8067	-0.8482	-0.1054
the	3	0	2	-0.1004	0.1408	0.0787
importance	40	10	1	0.6111	-0.5940	-0.5222
of	2	0	1	-0.1600	0.2051	-0.5222
using	5	0	1	0.7439	-0.8771	-0.8861
the	3	0	2	-0.1004	0.1408	0.0787
non	3	0	2	-0.3190	0.3545	0.6119
-	1	0	2	-0.3307	0.7520	0.9977
targeted	28	10	2	0.5658	-0.5584	0.1048
metabolomics	48	10	1	0.2964	-0.3415	-0.2476
technique	34	10	1	0.2705	-0.3323	-0.7044
to	2	0	2	0.0441	-0.0172	0.4216
identify	29	10	1	0.4444	-0.5289	-0.4638
new	3	0	2	0.0584	-0.1000	0.4626
endogenous	36	10	1	0.3939	-0.4424	-0.0615
metabolites	43	10	1	0.2741	-0.1923	-0.2610
,	1	0	3	0.9862	0.6191	0.9995
up	2	0	1	0.3867	-0.5167	-0.7578
-	1	0	2	-0.3307	0.7520	0.9977
or	2	0	1	-0.0641	0.0715	-0.5222
down	4	0	2	0.6549	-0.6713	0.1141
-	1	0	2	-0.3307	0.7520	0.9977
regulated	34	10	2	0.6115	-0.6040	0.2550
as	2	0	2	0.2188	-0.1544	0.7225
a	1	0	3	0.0076	0.0544	0.8127
consequence	41	10	1	0.8853	-0.9357	-0.7703
of	2	0	1	-0.1600	0.2051	-0.5222
food	4	0	1	0.9407	-0.9590	-1.0000
intake	20	10	1	0.2568	-0.3350	-0.0613
.	1	0	1	1.0000	-0.7762	-1.0000
Identification	54	10	1	0.7028	-0.7254	-0.2655
of	2	0	1	-0.1600	0.2051	-0.5222
flavonoids	39	10	1	-0.4966	0.7130	-0.2078
and	3	0	3	0.0266	0.0248	0.6834
flavonoid	34	10	1	-0.5095	0.7376	-0.0501
rhamnosides	44	10	1	-0.5494	0.5773	-0.4872
from	4	0	1	0.9715	-0.9780	-1.0000
Rhododendron	43	10	1	-0.1469	0.1697	-0.1058
mucronulatum	43	14	1	0.6561	-0.5932	-0.2828
for	3	0	1	0.3102	-0.2285	-1.0000
.	1	0	1	1.0000	-0.7762	-1.0000
albiflorum	39	10	1	-0.2761	0.2982	-0.4043
and	3	0	3	0.0266	0.0248	0.6834
their	5	0	2	0.1816	0.8180	-0.6100
inhibitory	38	10	2	0.5717	-0.5520	0.0215
activities	36	10	1	0.8753	-0.9061	-0.5218
against	24	10	2	0.6917	-0.5953	0.0908
aldose	20	10	2	0.1599	0.3537	-0.4428
reductase	34	10	1	0.8524	-0.7534	-0.6127
.	1	0	1	1.0000	-0.7762	-1.0000
To	2	0	2	0.0441	-0.0172	0.4216
investigate	42	10	1	0.7962	-0.8286	-0.4338
the	3	0	2	-0.1004	0.1408	0.0787
therapeutic	43	10	1	0.6038	-0.6151	-0.4064
potential	34	10	1	0.4820	-0.4941	-0.3124
of	2	0	1	-0.1600	0.2051	-0.5222
compounds	34	10	1	0.9019	-0.6158	-0.6227
from	4	0	1	0.9715	-0.9780	-1.0000
natural	24	10	1	0.5701	-0.3958	-0.4914
sources	24	10	1	0.7834	-0.8403	-0.4754
,	1	0	3	0.9862	0.6191	0.9995
Rhododendron	43	10	1	-0.1469	0.1697	-0.1058
mucronulatum	43	14	1	0.6561	-0.5932	-0.2828
for	3	0	1	0.3102	-0.2285	-1.0000
.	1	0	1	1.0000	-0.7762	-1.0000
albiflorum	39	10	1	-0.2761	0.2982	-0.4043
flowers	25	10	1	0.8868	-0.8967	-0.5853
(	1	0	2	0.1353	0.3484	-1.0000
RMAF	3	8	2	0.3152	-0.3671	0.8748
)	1	0	1	-0.1225	0.5877	-1.0000
and	3	0	3	0.0266	0.0248	0.6834
R	1	0	2	0.0743	-0.0516	0.6774
.	1	0	1	1.0000	-0.7762	-1.0000
mucronulatum	43	14	1	0.6561	-0.5932	-0.2828
flowers	25	10	1	0.8868	-0.8967	-0.5853
(	1	0	2	0.1353	0.3484	-1.0000
RMF	3	0	2	0.8548	-0.8985	0.8748
)	1	0	1	-0.1225	0.5877	-1.0000
were	4	0	1	0.9668	-0.9811	-1.0000
tested	17	10	1	0.4772	-0.4100	-0.4905
for	3	0	1	0.3102	-0.2285	-1.0000
inhibition	36	10	2	0.8101	-0.7913	0.1228
of	2	0	1	-0.1600	0.2051	-0.5222
aldose	20	10	2	0.1599	0.3537	-0.4428
reductase	34	10	1	0.8524	-0.7534	-0.6127
(	1	0	2	0.1353	0.3484	-1.0000
AR	2	0	3	0.0327	0.0088	0.8545
).	2	0	2	0.7790	0.9917	-1.0000
The	3	0	2	-0.1004	0.1408	0.0787
methanol	30	10	1	-0.5808	0.6491	-0.3818
extracts	29	10	1	0.6637	-0.6572	-0.2498
of	2	0	1	-0.1600	0.2051	-0.5222
RMAF	3	8	2	0.3152	-0.3671	0.8748
and	3	0	3	0.0266	0.0248	0.6834
RMF	3	0	2	0.8548	-0.8985	0.8748
exhibited	33	10	1	0.7937	-0.7575	-0.1083
AR	2	0	3	0.0327	0.0088	0.8545
inhibitory	38	10	2	0.5717	-0.5520	0.0215
activities	36	10	1	0.8753	-0.9061	-0.5218
(	1	0	2	0.1353	0.3484	-1.0000
IC	2	0	2	0.0104	-0.0067	0.2075
(	1	0	2	0.1353	0.3484	-1.0000
50	2	0	2	0.7254	-0.1678	0.9920
)	1	0	1	-0.1225	0.5877	-1.0000
values	20	10	1	0.5345	-0.6078	-0.5861
1	1	0	2	0.4098	-0.0166	0.9494
.	1	0	1	1.0000	-0.7762	-1.0000
07	2	0	2	0.6691	-0.0005	0.9974
and	3	0	3	0.0266	0.0248	0.6834
1	1	0	2	0.4098	-0.0166	0.9494
.	1	0	1	1.0000	-0.7762	-1.0000
29	2	0	2	0.4106	-0.0498	0.5921
μg	3	0	1	0.9941	-0.9576	-1.0000
/	1	0	1	0.9853	-0.0134	-1.0000
mL	2	0	1	-0.0751	0.2309	-0.1770
,	1	0	3	0.9862	0.6191	0.9995
respectively	48	10	1	0.8976	-0.9164	-0.4268
).	2	0	2	0.7790	0.9917	-1.0000
The	3	0	2	-0.1004	0.1408	0.0787
stepwise	28	10	1	0.9283	-0.9309	-0.7689
polarity	30	10	2	0.2250	-0.2895	0.4817
fractions	35	10	2	0.7865	-0.7936	0.0598
of	2	0	1	-0.1600	0.2051	-0.5222
RMAF	3	8	2	0.3152	-0.3671	0.8748
were	4	0	1	0.9668	-0.9811	-1.0000
tested	17	10	1	0.4772	-0.4100	-0.4905
for	3	0	1	0.3102	-0.2285	-1.0000
in	2	0	2	-0.1588	0.1742	0.4927
vitro	5	0	1	0.8696	-0.9042	-0.8487
inhibition	36	10	2	0.8101	-0.7913	0.1228
of	2	0	1	-0.1600	0.2051	-0.5222
AR	2	0	3	0.0327	0.0088	0.8545
from	4	0	1	0.9715	-0.9780	-1.0000
rat	3	0	1	0.1524	-0.1232	-0.1222
lenses	18	10	1	0.4691	-0.5438	-0.3616
.	1	0	1	1.0000	-0.7762	-1.0000
Of	2	0	1	-0.1600	0.2051	-0.5222
these	5	0	1	0.5674	-0.6345	-0.6100
,	1	0	3	0.9862	0.6191	0.9995
the	3	0	2	-0.1004	0.1408	0.0787
ethyl	5	0	1	-0.9047	0.9237	-0.5040
acetate	22	10	1	-0.5615	0.6638	-0.0433
(	1	0	2	0.1353	0.3484	-1.0000
EtOAc	5	0	1	-0.8638	0.8397	-0.5040
fraction	30	10	2	0.7104	-0.7088	0.1256
exhibited	33	10	1	0.7937	-0.7575	-0.1083
AR	2	0	3	0.0327	0.0088	0.8545
inhibitory	38	10	2	0.5717	-0.5520	0.0215
activity	28	10	1	0.7862	-0.8099	-0.3307
(	1	0	2	0.1353	0.3484	-1.0000
IC	2	0	2	0.0104	-0.0067	0.2075
(	1	0	2	0.1353	0.3484	-1.0000
50	2	0	2	0.7254	-0.1678	0.9920
)	1	0	1	-0.1225	0.5877	-1.0000
0	1	0	2	0.4834	-0.1959	0.9934
.	1	0	1	1.0000	-0.7762	-1.0000
15	2	0	2	0.3206	-0.0574	0.6842
μg	3	0	1	0.9941	-0.9576	-1.0000
/	1	0	1	0.9853	-0.0134	-1.0000
mL	2	0	1	-0.0751	0.2309	-0.1770
).	2	0	2	0.7790	0.9917	-1.0000
A	1	0	3	0.0076	0.0544	0.8127
chromatography	56	10	2	0.3436	-0.3593	0.1529
of	2	0	1	-0.1600	0.2051	-0.5222
the	3	0	2	-0.1004	0.1408	0.0787
active	20	10	2	0.7919	-0.7511	0.1368
EtOAc	5	0	1	-0.8638	0.8397	-0.5040
fraction	30	10	2	0.7104	-0.7088	0.1256
of	2	0	1	-0.1600	0.2051	-0.5222
RMAF	3	8	2	0.3152	-0.3671	0.8748
led	3	0	1	0.1872	-0.2103	-0.3323
to	2	0	2	0.0441	-0.0172	0.4216
the	3	0	2	-0.1004	0.1408	0.0787
isolation	33	10	2	0.2097	-0.2117	0.4570
of	2	0	1	-0.1600	0.2051	-0.5222
six	3	0	1	0.7789	-0.7948	-0.7134
flavonoids	39	10	1	-0.4966	0.7130	-0.2078
which	5	0	1	0.9980	-0.9985	-1.0000
were	4	0	1	0.9668	-0.9811	-1.0000
identified	36	10	1	0.7096	-0.6699	-0.7479
by	2	0	2	0.4770	-0.4726	0.7620
spectroscopic	50	10	1	0.5115	-0.5612	-0.7149
analysis	28	10	1	0.3668	-0.3794	-0.4638
as	2	0	2	0.2188	-0.1544	0.7225
kaempferol	39	10	1	-0.6715	0.6780	-0.6337
(	1	0	2	0.1353	0.3484	-1.0000
1	1	0	2	0.4098	-0.0166	0.9494
),	2	0	1	-0.2086	0.7890	-1.0000
afzelin	22	13	2	-0.5724	0.5718	0.4143
(	1	0	2	0.1353	0.3484	-1.0000
2	1	0	3	0.1969	0.1117	0.8489
),	2	0	1	-0.2086	0.7890	-1.0000
quercetin	34	10	1	-0.5066	0.5063	-0.5769
(	1	0	2	0.1353	0.3484	-1.0000
3	1	0	1	0.3568	-0.0131	-1.0000
),	2	0	1	-0.2086	0.7890	-1.0000
quercitrin	38	10	2	-0.4177	0.4346	0.2472
(	1	0	2	0.1353	0.3484	-1.0000
4	1	0	3	0.2224	0.1254	0.9876
),	2	0	1	-0.2086	0.7890	-1.0000
myricetin	34	10	1	-0.6880	0.6873	-0.1331
(	1	0	2	0.1353	0.3484	-1.0000
5	1	0	3	0.2587	0.1157	0.9527
)	1	0	1	-0.1225	0.5877	-1.0000
and	3	0	3	0.0266	0.0248	0.6834
myricitrin	36	10	2	-0.5682	0.5894	0.3470
(	1	0	2	0.1353	0.3484	-1.0000
6	1	0	3	0.2139	0.1337	0.3995
).	2	0	2	0.7790	0.9917	-1.0000
Compounds	34	10	1	0.9019	-0.6158	-0.6227
1	1	0	2	0.4098	-0.0166	0.9494
-	1	0	2	-0.3307	0.7520	0.9977
6	1	0	3	0.2139	0.1337	0.3995
exhibited	33	10	1	0.7937	-0.7575	-0.1083
high	4	0	2	0.7697	0.1669	-0.5572
AR	2	0	3	0.0327	0.0088	0.8545
inhibitory	38	10	2	0.5717	-0.5520	0.0215
activity	28	10	1	0.7862	-0.8099	-0.3307
,	1	0	3	0.9862	0.6191	0.9995
with	4	0	1	0.6400	-0.6669	-1.0000
IC	2	0	2	0.0104	-0.0067	0.2075
(	1	0	2	0.1353	0.3484	-1.0000
50	2	0	2	0.7254	-0.1678	0.9920
)	1	0	1	-0.1225	0.5877	-1.0000
values	20	10	1	0.5345	-0.6078	-0.5861
of	2	0	1	-0.1600	0.2051	-0.5222
0	1	0	2	0.4834	-0.1959	0.9934
.	1	0	1	1.0000	-0.7762	-1.0000
79	2	0	1	0.3860	-0.2668	-1.0000
,	1	0	3	0.9862	0.6191	0.9995
0	1	0	2	0.4834	-0.1959	0.9934
.	1	0	1	1.0000	-0.7762	-1.0000
31	2	0	1	0.4525	-0.0650	-1.0000
,	1	0	3	0.9862	0.6191	0.9995
0	1	0	2	0.4834	-0.1959	0.9934
.	1	0	1	1.0000	-0.7762	-1.0000
48	2	0	3	0.2264	0.1517	0.9826
,	1	0	3	0.9862	0.6191	0.9995
0	1	0	2	0.4834	-0.1959	0.9934
.	1	0	1	1.0000	-0.7762	-1.0000
13	2	0	3	0.3338	0.0866	0.6842
,	1	0	3	0.9862	0.6191	0.9995
11	2	0	2	0.4683	-0.0227	0.9739
.	1	0	1	1.0000	-0.7762	-1.0000
92	2	0	2	0.7983	-0.0259	0.0355
and	3	0	3	0.0266	0.0248	0.6834
2	1	0	3	0.1969	0.1117	0.8489
.	1	0	1	1.0000	-0.7762	-1.0000
67	2	0	1	0.5369	-0.0157	-0.4158
μg	3	0	1	0.9941	-0.9576	-1.0000
/	1	0	1	0.9853	-0.0134	-1.0000
mL	2	0	1	-0.0751	0.2309	-0.1770
,	1	0	3	0.9862	0.6191	0.9995
respectively	48	10	1	0.8976	-0.9164	-0.4268
.	1	0	1	1.0000	-0.7762	-1.0000
HPLC	4	0	1	0.8102	-0.7247	-0.8646
/	1	0	1	0.9853	-0.0134	-1.0000
UV	2	0	1	0.0960	-0.1598	-0.7578
analysis	28	10	1	0.3668	-0.3794	-0.4638
revealed	28	10	2	0.8739	-0.9153	0.0945
that	4	0	1	-0.3420	0.3576	-0.3651
the	3	0	2	-0.1004	0.1408	0.0787
major	5	0	1	0.9668	-0.9794	-0.8375
flavonoids	39	10	1	-0.4966	0.7130	-0.2078
of	2	0	1	-0.1600	0.2051	-0.5222
RMAF	3	8	2	0.3152	-0.3671	0.8748
and	3	0	3	0.0266	0.0248	0.6834
RMF	3	0	2	0.8548	-0.8985	0.8748
are	3	0	2	0.1310	-0.1590	0.7192
quercitrin	38	10	2	-0.4177	0.4346	0.2472
(	1	0	2	0.1353	0.3484	-1.0000
4	1	0	3	0.2224	0.1254	0.9876
)	1	0	1	-0.1225	0.5877	-1.0000
and	3	0	3	0.0266	0.0248	0.6834
myricitrin	36	10	2	-0.5682	0.5894	0.3470
(	1	0	2	0.1353	0.3484	-1.0000
6	1	0	3	0.2139	0.1337	0.3995
).	2	0	2	0.7790	0.9917	-1.0000
Our	3	0	1	0.2577	-0.3506	-0.7774
results	24	10	1	0.6237	-0.7096	-0.6970
suggest	23	10	1	0.7437	-0.7325	-0.5756
that	4	0	1	-0.3420	0.3576	-0.3651
RMAF	3	8	2	0.3152	-0.3671	0.8748
containing	36	10	1	0.5319	-0.3545	-0.5238
these	5	0	1	0.5674	-0.6345	-0.6100
six	3	0	1	0.7789	-0.7948	-0.7134
flavonoids	39	10	1	-0.4966	0.7130	-0.2078
could	5	0	1	0.7794	-0.8438	-0.4801
be	2	0	2	-0.0845	0.1347	0.7620
a	1	0	3	0.0076	0.0544	0.8127
useful	19	10	1	0.8227	-0.8630	-0.7968
natural	24	10	1	0.5701	-0.3958	-0.4914
source	20	10	1	0.6758	-0.7297	-0.3317
in	2	0	2	-0.1588	0.1742	0.4927
the	3	0	2	-0.1004	0.1408	0.0787
development	43	10	1	0.5615	-0.6613	-0.4035
of	2	0	1	-0.1600	0.2051	-0.5222
a	1	0	3	0.0076	0.0544	0.8127
novel	5	0	1	0.6690	-0.7877	-0.2703
AR	2	0	3	0.0327	0.0088	0.8545
inhibitory	38	10	2	0.5717	-0.5520	0.0215
agent	5	0	1	0.8800	-0.5945	-0.3462
against	24	10	2	0.6917	-0.5953	0.0908
diabetic	29	10	2	0.3416	-0.3849	0.2280
complications	52	10	1	0.8057	-0.7623	-0.1711
.	1	0	1	1.0000	-0.7762	-1.0000
Encapsulation	53	10	2	0.7335	-0.7583	0.2743
of	2	0	1	-0.1600	0.2051	-0.5222
food	4	0	1	0.9407	-0.9590	-1.0000
grade	5	0	2	0.9686	-0.9705	0.5816
antioxidant	38	10	2	0.0922	-0.1055	0.3995
in	2	0	2	-0.1588	0.1742	0.4927
natural	24	10	1	0.5701	-0.3958	-0.4914
biopolymer	39	10	2	0.1617	-0.0771	0.2705
by	2	0	2	0.4770	-0.4726	0.7620
electrospinning	60	10	1	0.5273	-0.5676	-0.6436
technique	34	10	1	0.2705	-0.3323	-0.7044
:	1	0	2	0.3632	0.6164	-1.0000
a	1	0	3	0.0076	0.0544	0.8127
physicochemical	60	10	1	0.2405	-0.2811	-0.7268
study	5	0	1	0.9794	-0.9873	-0.5268
based	5	0	2	0.7251	-0.0816	0.4844
on	2	0	2	-0.0807	0.0911	0.3571
zein	4	0	1	-0.0598	-0.0022	0.8938
-	1	0	2	-0.3307	0.7520	0.9977
gallic	19	10	1	-0.2418	0.2809	-0.3072
acid	4	0	2	-0.0442	0.3398	0.9952
system	19	10	2	0.3783	-0.3781	0.3053
.	1	0	1	1.0000	-0.7762	-1.0000
Gallic	19	10	1	-0.2418	0.2809	-0.3072
acid	4	0	2	-0.0442	0.3398	0.9952
was	3	0	1	0.9899	-0.9877	-1.0000
successfully	45	10	1	0.8822	-0.8994	-0.7651
incorporated	47	10	1	0.5842	-0.5859	-0.5195
into	4	0	1	0.6547	-0.7726	-0.1304
zein	4	0	1	-0.0598	-0.0022	0.8938
ultra	5	0	1	0.8660	-0.9415	-0.6256
-	1	0	2	-0.3307	0.7520	0.9977
fine	4	0	1	0.5566	-0.5710	-1.0000
fibres	20	10	1	0.5835	-0.5965	-0.3207
at	2	0	2	0.0989	-0.0560	0.6946
different	33	10	1	0.6955	-0.6870	-0.7000
loading	25	10	2	0.2097	-0.2823	0.1031
amount	20	10	1	0.6675	-0.7385	-0.2264
(	1	0	2	0.1353	0.3484	-1.0000
5	1	0	3	0.2587	0.1157	0.9527
%,	2	0	1	1.0000	-1.0000	-1.0000
10	2	0	2	0.4497	-0.0584	0.6842
%	1	0	1	1.0000	-1.0000	-1.0000
and	3	0	3	0.0266	0.0248	0.6834
20	2	0	2	0.3890	-0.0373	0.5921
%)	2	0	1	1.0000	-1.0000	-1.0000
in	2	0	2	-0.1588	0.1742	0.4927
order	5	0	1	0.6426	-0.7616	-0.8651
to	2	0	2	0.0441	-0.0172	0.4216
develop	24	10	2	0.4095	-0.5080	0.0677
an	2	0	2	-0.0960	0.1347	0.6827
encapsulating	53	10	1	0.6858	-0.7174	-0.0220
technology	39	10	1	0.2388	-0.2784	-0.3547
for	3	0	1	0.3102	-0.2285	-1.0000
functional	39	10	1	0.7952	-0.5849	-0.4867
ingredient	37	10	2	0.6305	-0.7044	0.3717
delivery	29	10	1	0.6001	-0.6673	-0.5141
using	5	0	1	0.7439	-0.8771	-0.8861
electrospinning	60	10	1	0.5273	-0.5676	-0.6436
.	1	0	1	1.0000	-0.7762	-1.0000
The	3	0	2	-0.1004	0.1408	0.0787
produced	29	10	1	0.7372	-0.5985	-0.4419
fibres	20	10	1	0.5835	-0.5965	-0.3207
exhibit	24	10	2	0.7228	-0.6772	0.1355
diameters	34	10	2	-0.0002	0.0035	0.2974
ranging	22	10	1	0.3759	-0.3956	-0.1803
from	4	0	1	0.9715	-0.9780	-1.0000
327	3	0	1	0.9445	-0.8571	-1.0000
to	2	0	2	0.0441	-0.0172	0.4216
387	3	0	1	0.8976	-0.6146	-1.0000
nm	2	0	2	-0.2095	0.2372	0.4205
.	1	0	1	1.0000	-0.7762	-1.0000
The	3	0	2	-0.1004	0.1408	0.0787
physical	30	10	1	0.3393	-0.3721	-0.3798
and	3	0	3	0.0266	0.0248	0.6834
thermal	25	10	2	0.4007	-0.4283	0.2183
properties	37	10	1	0.2594	-0.3354	-0.4484
of	2	0	1	-0.1600	0.2051	-0.5222
encapsulated	48	10	1	0.5921	-0.5544	-0.3159
gallic	19	10	1	-0.2418	0.2809	-0.3072
acid	4	0	2	-0.0442	0.3398	0.9952
were	4	0	1	0.9668	-0.9811	-1.0000
determined	37	10	2	0.1656	-0.2162	0.3521
by	2	0	2	0.4770	-0.4726	0.7620
X	1	0	2	-0.4054	0.4435	0.6247
-	1	0	2	-0.3307	0.7520	0.9977
ray	3	0	1	0.6545	-0.7041	-0.1222
diffraction	43	10	1	0.8036	-0.7962	-0.2040
(	1	0	2	0.1353	0.3484	-1.0000
XRD	3	0	1	0.2763	-0.4063	-0.3508
)	1	0	1	-0.1225	0.5877	-1.0000
and	3	0	3	0.0266	0.0248	0.6834
differential	47	10	1	0.7024	-0.7325	-0.7347
scanning	28	10	1	0.3905	-0.2276	-0.1809
calorimetry	44	10	1	0.0272	-0.0439	-0.4682
(	1	0	2	0.1353	0.3484	-1.0000
DSC	3	0	1	0.6392	-0.5843	-0.1943
)		2	0	1	0.7790	-0.3072	-1.0000
and	3	0	3	0.0266	0.0248	0.6834
the	3	0	2	-0.1004	0.1408	0.0787
interaction	42	10	1	0.7075	-0.7441	-0.0187
between	23	10	1	0.4308	-0.5035	-0.4793
gallic	19	10	1	-0.2418	0.2809	-0.3072
acid	4	0	2	-0.0442	0.3398	0.9952
and	3	0	3	0.0266	0.0248	0.6834
zein	4	0	1	-0.0598	-0.0022	0.8938
was	3	0	1	0.9899	-0.9877	-1.0000
attested	24	12	1	0.7066	-0.6398	-0.4435
by	2	0	2	0.4770	-0.4726	0.7620
attenuated	34	10	1	0.6960	-0.7150	-0.6998
total	5	0	1	0.4779	-0.6033	-0.6062
reflection	39	10	1	0.7903	-0.8301	-0.3499
-	1	0	2	-0.3307	0.7520	0.9977
Fourier	24	10	1	0.6455	-0.7530	-0.1346
transform	34	10	1	0.6743	-0.6776	-0.0119
infrared	29	10	1	0.8664	-0.7703	-0.3220
(	1	0	2	0.1353	0.3484	-1.0000
ATR	3	0	3	0.0606	0.0869	0.7759
-	1	0	2	-0.3307	0.7520	0.9977
FTIR	4	0	1	0.9422	-0.9198	-1.0000
).	2	0	2	0.7790	0.9917	-1.0000
Thermogravimetric	69	10	1	0.5188	-0.5618	-0.0637
analysis	28	10	1	0.3668	-0.3794	-0.4638
(	1	0	2	0.1353	0.3484	-1.0000
TGA	3	0	2	0.8647	0.3246	-0.7945
)	1	0	1	-0.1225	0.5877	-1.0000
demonstrated	47	10	1	0.6158	-0.5980	-0.4124
a	1	0	3	0.0076	0.0544	0.8127
different	33	10	1	0.6955	-0.6870	-0.7000
thermal	25	10	2	0.4007	-0.4283	0.2183
stability	33	10	2	0.6484	-0.6916	0.2729
of	2	0	1	-0.1600	0.2051	-0.5222
the	3	0	2	-0.1004	0.1408	0.0787
fabricated	39	10	2	0.5176	-0.4993	0.0330
complex	25	10	1	0.7516	-0.5092	-0.5252
before	19	10	1	0.4873	-0.5687	-0.5123
and	3	0	3	0.0266	0.0248	0.6834
after	5	0	1	0.9479	-0.6247	-0.3462
the	3	0	2	-0.1004	0.1408	0.0787
gallic	19	10	1	-0.2418	0.2809	-0.3072
acid	4	0	2	-0.0442	0.3398	0.9952
incorporation	49	10	1	0.8052	-0.8592	-0.1259
.	1	0	1	1.0000	-0.7762	-1.0000
Lastly	19	10	2	0.7260	-0.7784	0.3529
,	1	0	3	0.9862	0.6191	0.9995
the	3	0	2	-0.1004	0.1408	0.0787
1	1	0	2	0.4098	-0.0166	0.9494
,	1	0	3	0.9862	0.6191	0.9995
1	1	0	2	0.4098	-0.0166	0.9494
'-	2	0	1	-0.7080	0.9977	-1.0000
diphenyl	30	10	1	-0.8787	0.8879	-0.2433
-	1	0	2	-0.3307	0.7520	0.9977
2	1	0	3	0.1969	0.1117	0.8489
-	1	0	2	-0.3307	0.7520	0.9977
picrylhydrazyl	55	10	1	-0.9313	0.9505	-0.6732
(	1	0	2	0.1353	0.3484	-1.0000
DPPH	4	0	2	0.0177	0.9231	-0.5716
assay	5	0	2	0.6197	-0.7017	0.2369
showed	20	10	1	0.9387	-0.9475	-0.7183
that	4	0	1	-0.3420	0.3576	-0.3651
the	3	0	2	-0.1004	0.1408	0.0787
gallic	19	10	1	-0.2418	0.2809	-0.3072
acid	4	0	2	-0.0442	0.3398	0.9952
had	3	0	1	0.1956	-0.2518	-0.8290
retained	29	10	1	0.1461	-0.1193	-0.2719
its	3	0	2	0.3005	0.0234	-0.7560
antioxidant	38	10	2	0.0922	-0.1055	0.3995
activity	28	10	1	0.7862	-0.8099	-0.3307
after	5	0	1	0.9479	-0.6247	-0.3462
incorporation	49	10	1	0.8052	-0.8592	-0.1259
in	2	0	2	-0.1588	0.1742	0.4927
zein	4	0	1	-0.0598	-0.0022	0.8938
electrospun	44	10	1	0.6366	-0.7176	-0.6249
fibres	20	10	1	0.5835	-0.5965	-0.3207
.	1	0	1	1.0000	-0.7762	-1.0000
Overall	24	10	1	0.5177	-0.5972	-0.5390
,	1	0	3	0.9862	0.6191	0.9995
electrospinning	60	10	1	0.5273	-0.5676	-0.6436
technique	34	10	1	0.2705	-0.3323	-0.7044
had	3	0	1	0.1956	-0.2518	-0.8290
shown	5	0	1	0.9791	-0.9730	-0.8473
promising	34	10	1	0.2801	-0.3124	-0.1036
results	24	10	1	0.6237	-0.7096	-0.6970
as	2	0	2	0.2188	-0.1544	0.7225
an	2	0	2	-0.0960	0.1347	0.6827
efficient	32	10	1	0.7986	-0.8216	-0.5357
and	3	0	3	0.0266	0.0248	0.6834
effective	32	10	1	0.9041	-0.8855	-0.7644
method	20	10	1	-0.3491	0.3806	-0.3931
for	3	0	1	0.3102	-0.2285	-1.0000
the	3	0	2	-0.1004	0.1408	0.0787
preparation	42	10	2	0.6981	-0.6883	0.2729
of	2	0	1	-0.1600	0.2051	-0.5222
sub	3	0	1	0.4741	-0.2653	-0.7134
-	1	0	2	-0.3307	0.7520	0.9977
micron	20	10	1	0.3081	-0.3541	-0.0562
structured	37	10	1	0.8792	-0.9042	-0.5078
encapsulated	48	10	1	0.5921	-0.5544	-0.3159
functional	39	10	1	0.7952	-0.5849	-0.4867
ingredient	37	10	2	0.6305	-0.7044	0.3717
that	4	0	1	-0.3420	0.3576	-0.3651
may	3	0	1	0.4386	-0.4703	-0.6656
find	4	0	1	0.7932	-0.7964	-1.0000
uses	4	0	1	0.9290	-0.9685	-0.8728
in	2	0	2	-0.1588	0.1742	0.4927
food	4	0	1	0.9407	-0.9590	-1.0000
industry	30	10	2	0.4273	-0.5109	0.0695
.	1	0	1	1.0000	-0.7762	-1.0000
Suppression	42	10	1	0.8568	-0.8872	-0.7066
of	2	0	1	-0.1600	0.2051	-0.5222
LPS	3	0	1	0.0540	-0.0363	-0.8154
-	1	0	2	-0.3307	0.7520	0.9977
induced	24	10	1	0.7427	-0.5718	-0.3468
inflammatory	48	10	1	0.4081	-0.4976	-0.4731
activities	36	10	1	0.8753	-0.9061	-0.5218
by	2	0	2	0.4770	-0.4726	0.7620
Rosmarinus	38	10	1	-0.0780	0.0467	-0.0678
officinalis	42	10	1	0.4079	-0.3375	-0.7757
L	1	0	2	-0.0909	0.1252	0.2213
.	1	0	1	1.0000	-0.7762	-1.0000
Rosemary	29	10	1	-0.0401	0.1152	-0.1914
(	1	0	2	0.1353	0.3484	-1.0000
Rosmarinus	38	10	1	-0.0780	0.0467	-0.0678
officinalis	42	10	1	0.4079	-0.3375	-0.7757
L	1	0	2	-0.0909	0.1252	0.2213
.)	2	0	1	1.0000	-0.9897	-1.0000
has	3	0	1	0.2666	-0.0196	-0.8290
been	4	0	2	0.8168	-0.8658	0.4609
used	4	0	1	0.7747	-0.8889	-0.8728
in	2	0	2	-0.1588	0.1742	0.4927
folk	4	0	1	0.6317	-0.6650	-1.0000
medicine	28	10	1	-0.0111	0.0116	-0.2652
to	2	0	2	0.0441	-0.0172	0.4216
treat	5	0	1	0.7760	-0.8448	-0.4435
headaches	31	10	1	0.7077	-0.7440	-0.4930
,	1	0	3	0.9862	0.6191	0.9995
epilepsy	27	10	2	0.7267	-0.7611	0.0972
,	1	0	3	0.9862	0.6191	0.9995
poor	4	0	1	0.3140	-0.3538	-0.4655
circulation	43	10	2	0.7248	-0.7761	0.3934
,	1	0	3	0.9862	0.6191	0.9995
and	3	0	3	0.0266	0.0248	0.6834
many	4	0	1	0.1177	-0.1231	-0.7896
other	5	0	1	0.1463	-0.2498	-0.4600
ailments	30	10	1	0.5903	-0.6998	-0.5250
.	1	0	1	1.0000	-0.7762	-1.0000
It	2	0	1	-0.0182	0.0294	-0.4315
was	3	0	1	0.9899	-0.9877	-1.0000
found	5	0	1	0.9513	-0.9711	-1.0000
that	4	0	1	-0.3420	0.3576	-0.3651
rosemary	29	10	1	-0.0401	0.1152	-0.1914
could	5	0	1	0.7794	-0.8438	-0.4801
act	3	0	2	0.0686	-0.0061	0.6825
as	2	0	2	0.2188	-0.1544	0.7225
a	1	0	3	0.0076	0.0544	0.8127
stimulant	34	10	1	0.5700	-0.6686	-0.1049
and	3	0	3	0.0266	0.0248	0.6834
mild	4	0	1	0.4064	-0.5028	-0.5385
analgesic	34	10	1	0.5632	-0.5789	-0.3568
and	3	0	3	0.0266	0.0248	0.6834
could	5	0	1	0.7794	-0.8438	-0.4801
reduce	19	10	1	0.9141	-0.5918	-0.4750
inflammation	46	10	1	0.5292	-0.6048	-0.0740
.	1	0	1	1.0000	-0.7762	-1.0000
However	24	10	2	0.9337	-0.9580	0.1105
,	1	0	3	0.9862	0.6191	0.9995
the	3	0	2	-0.1004	0.1408	0.0787
mechanisms	38	10	1	0.4254	-0.3783	-0.1575
underlying	39	10	1	0.7437	-0.8371	-0.3686
the	3	0	2	-0.1004	0.1408	0.0787
anti	4	0	2	0.0926	-0.0669	0.3394
-	1	0	2	-0.3307	0.7520	0.9977
inflammatory	48	10	1	0.4081	-0.4976	-0.4731
effects	23	10	1	0.8492	-0.8170	-0.7752
of	2	0	1	-0.1600	0.2051	-0.5222
rosemary	29	10	1	-0.0401	0.1152	-0.1914
need	4	0	2	0.3275	-0.4309	0.2774
more	4	0	1	0.3020	-0.3439	-0.7896
study	5	0	1	0.9794	-0.9873	-0.5268
to	2	0	2	0.0441	-0.0172	0.4216
be	2	0	2	-0.0845	0.1347	0.7620
established	43	10	1	0.8770	-0.8914	-0.3557
.	1	0	1	1.0000	-0.7762	-1.0000
Therefore	31	10	1	0.7513	-0.7579	-0.8097
,	1	0	3	0.9862	0.6191	0.9995
in	2	0	2	-0.1588	0.1742	0.4927
this	4	0	2	-0.1525	0.1864	0.4039
study	5	0	1	0.9794	-0.9873	-0.5268
,	1	0	3	0.9862	0.6191	0.9995
the	3	0	2	-0.1004	0.1408	0.0787
effects	23	10	1	0.8492	-0.8170	-0.7752
of	2	0	1	-0.1600	0.2051	-0.5222
rosemary	29	10	1	-0.0401	0.1152	-0.1914
on	2	0	2	-0.0807	0.0911	0.3571
the	3	0	2	-0.1004	0.1408	0.0787
activation	36	10	2	0.8412	-0.8541	0.1638
of	2	0	1	-0.1600	0.2051	-0.5222
nuclear	25	10	1	0.4117	-0.3365	-0.0259
factor	20	10	1	0.4469	-0.4794	-0.0418
kappa	5	0	1	0.9808	-0.9861	-0.8572
beta	4	0	3	0.0128	0.2440	0.4609
(	1	0	2	0.1353	0.3484	-1.0000
NF	2	0	2	0.0639	-0.1319	0.4205
-	1	0	2	-0.3307	0.7520	0.9977
kB	2	0	2	0.2252	0.0456	-0.4164
)	1	0	1	-0.1225	0.5877	-1.0000
and	3	0	3	0.0266	0.0248	0.6834
mitogen	25	10	2	0.0867	-0.0993	0.2774
-	1	0	2	-0.3307	0.7520	0.9977
activated	33	10	1	0.7475	-0.7042	-0.3994
protein	25	10	2	0.1365	-0.2199	0.7980
kinases	24	10	1	0.4920	-0.4943	-0.3151
(	1	0	2	0.1353	0.3484	-1.0000
MAPKs	5	0	1	0.9207	-0.8687	-0.8375
),	2	0	1	-0.2086	0.7890	-1.0000
the	3	0	2	-0.1004	0.1408	0.0787
expression	38	10	1	0.8318	-0.8761	-0.5870
of	2	0	1	-0.1600	0.2051	-0.5222
inducible	34	10	1	0.7883	-0.8260	-0.3551
nitric	19	10	2	-0.3978	0.4808	0.2884
oxide	5	0	2	-0.5295	0.7876	0.7973
synthase	29	10	2	0.3686	-0.3729	0.1586
(	1	0	2	0.1353	0.3484	-1.0000
iNOS	4	0	2	-0.4881	0.4874	0.4050
)	1	0	1	-0.1225	0.5877	-1.0000
and	3	0	3	0.0266	0.0248	0.6834
cyclooxygenase	56	10	1	-0.1237	0.1975	-0.4911
-	1	0	2	-0.3307	0.7520	0.9977
2	1	0	3	0.1969	0.1117	0.8489
(	1	0	2	0.1353	0.3484	-1.0000
COX	3	0	2	0.0800	-0.0815	0.2199
-	1	0	2	-0.3307	0.7520	0.9977
2	1	0	3	0.1969	0.1117	0.8489
),	2	0	1	-0.2086	0.7890	-1.0000
and	3	0	3	0.0266	0.0248	0.6834
the	3	0	2	-0.1004	0.1408	0.0787
production	39	10	1	0.7586	-0.7834	-0.1799
of	2	0	1	-0.1600	0.2051	-0.5222
nitric	19	10	2	-0.3978	0.4808	0.2884
oxide	5	0	2	-0.5295	0.7876	0.7973
(	1	0	2	0.1353	0.3484	-1.0000
NO	2	0	2	-0.2799	0.3141	0.5658
,	1	0	3	0.9862	0.6191	0.9995
prostaglandin	53	10	1	-0.1323	0.2948	-0.0144
E	1	0	2	0.0095	-0.0002	0.6126
(	1	0	2	0.1353	0.3484	-1.0000
2	1	0	3	0.1969	0.1117	0.8489
)	1	0	1	-0.1225	0.5877	-1.0000
(	1	0	2	0.1353	0.3484	-1.0000
PGE	3	0	2	0.3254	0.4887	-0.6475
(	1	0	2	0.1353	0.3484	-1.0000
2	1	0	3	0.1969	0.1117	0.8489
)	1	0	1	-0.1225	0.5877	-1.0000
,	1	0	3	0.9862	0.6191	0.9995
and	3	0	3	0.0266	0.0248	0.6834
cytokine	30	10	1	0.4047	-0.4388	-0.1331
in	2	0	2	-0.1588	0.1742	0.4927
lipopolysaccharide	73	10	1	0.0653	-0.0003	-0.3130
(	1	0	2	0.1353	0.3484	-1.0000
LPS	3	0	1	0.0540	-0.0363	-0.8154
)-	2	0	1	-0.4120	0.8439	-1.0000
stimulated	39	10	1	0.5824	-0.5861	-0.2054
RAW	3	0	1	0.6545	-0.7041	-0.1222
264	3	0	2	0.9082	-0.7618	0.7154
.	1	0	1	1.0000	-0.7762	-1.0000
7	1	0	1	0.4674	-0.1083	-1.0000
cells	5	0	2	0.5780	-0.6843	0.0250
were	4	0	1	0.9668	-0.9811	-1.0000
investigated	47	10	1	0.8045	-0.8154	-0.4700
.	1	0	1	1.0000	-0.7762	-1.0000
A	1	0	3	0.0076	0.0544	0.8127
methanol	30	10	1	-0.5808	0.6491	-0.3818
extract	24	10	1	0.4950	-0.4686	-0.0402
of	2	0	1	-0.1600	0.2051	-0.5222
rosemary	29	10	1	-0.0401	0.1152	-0.1914
and	3	0	3	0.0266	0.0248	0.6834
its	3	0	2	0.3005	0.0234	-0.7560
hexane	19	10	2	-0.7165	0.7232	0.6257
fraction	30	10	2	0.7104	-0.7088	0.1256
reduced	22	10	1	0.9391	-0.5793	-0.6178
NO	2	0	2	-0.2799	0.3141	0.5658
generation	38	10	2	0.6234	-0.6621	0.3225
with	4	0	1	0.6400	-0.6669	-1.0000
an	2	0	2	-0.0960	0.1347	0.6827
IC	2	0	2	0.0104	-0.0067	0.2075
(	1	0	2	0.1353	0.3484	-1.0000
50	2	0	2	0.7254	-0.1678	0.9920
)	1	0	1	-0.1225	0.5877	-1.0000
of	2	0	1	-0.1600	0.2051	-0.5222
2	1	0	3	0.1969	0.1117	0.8489
.	1	0	1	1.0000	-0.7762	-1.0000
75	2	0	1	0.8580	-0.3545	-1.0000
and	3	0	3	0.0266	0.0248	0.6834
2	1	0	3	0.1969	0.1117	0.8489
.	1	0	1	1.0000	-0.7762	-1.0000
83	2	0	2	0.7039	-0.0992	0.2769
μg	3	0	1	0.9941	-0.9576	-1.0000
/	1	0	1	0.9853	-0.0134	-1.0000
ml	2	0	1	-0.0751	0.2309	-0.1770
,	1	0	3	0.9862	0.6191	0.9995
respectively	48	10	1	0.8976	-0.9164	-0.4268
.	1	0	1	1.0000	-0.7762	-1.0000
Also	4	0	2	0.7059	-0.6738	0.0113
,	1	0	3	0.9862	0.6191	0.9995
the	3	0	2	-0.1004	0.1408	0.0787
methanol	30	10	1	-0.5808	0.6491	-0.3818
extract	24	10	1	0.4950	-0.4686	-0.0402
and	3	0	3	0.0266	0.0248	0.6834
the	3	0	2	-0.1004	0.1408	0.0787
hexane	19	10	2	-0.7165	0.7232	0.6257
fraction	30	10	2	0.7104	-0.7088	0.1256
inhibited	33	10	2	0.7329	-0.6894	0.0266
LPS	3	0	1	0.0540	-0.0363	-0.8154
-	1	0	2	-0.3307	0.7520	0.9977
induced	24	10	1	0.7427	-0.5718	-0.3468
MAPKs	5	0	1	0.9207	-0.8687	-0.8375
and	3	0	3	0.0266	0.0248	0.6834
NF	2	0	2	0.0639	-0.1319	0.4205
-	1	0	2	-0.3307	0.7520	0.9977
kB	2	0	2	0.2252	0.0456	-0.4164
activation	36	10	2	0.8412	-0.8541	0.1638
associated	38	10	1	0.7182	-0.7253	-0.5846
with	4	0	1	0.6400	-0.6669	-1.0000
the	3	0	2	-0.1004	0.1408	0.0787
inhibition	36	10	2	0.8101	-0.7913	0.1228
of	2	0	1	-0.1600	0.2051	-0.5222
iNOS	4	0	2	-0.4881	0.4874	0.4050
or	2	0	1	-0.0641	0.0715	-0.5222
COX	3	0	2	0.0800	-0.0815	0.2199
-	1	0	2	-0.3307	0.7520	0.9977
2	1	0	3	0.1969	0.1117	0.8489
expression	38	10	1	0.8318	-0.8761	-0.5870
.	1	0	1	1.0000	-0.7762	-1.0000
LPS	3	0	1	0.0540	-0.0363	-0.8154
-	1	0	2	-0.3307	0.7520	0.9977
induced	24	10	1	0.7427	-0.5718	-0.3468
production	39	10	1	0.7586	-0.7834	-0.1799
of	2	0	1	-0.1600	0.2051	-0.5222
PGE	3	0	2	0.3254	0.4887	-0.6475
(	1	0	2	0.1353	0.3484	-1.0000
2	1	0	3	0.1969	0.1117	0.8489
)	1	0	1	-0.1225	0.5877	-1.0000
and	3	0	3	0.0266	0.0248	0.6834
tumour	19	10	1	0.6584	-0.7221	-0.7282
necrosis	29	10	1	0.1335	-0.1893	-0.4344
factor	20	10	1	0.4469	-0.4794	-0.0418
-	1	0	2	-0.3307	0.7520	0.9977
alpha	5	0	2	0.2708	0.3887	-0.3462
(	1	0	2	0.1353	0.3484	-1.0000
TNF	3	0	1	0.6382	-0.6466	-0.7945
-	1	0	2	-0.3307	0.7520	0.9977
α	2	0	1	0.7873	-0.3641	-1.0000
)	1	0	1	-0.1225	0.5877	-1.0000
were	4	0	1	0.9668	-0.9811	-1.0000
blocked	25	10	2	0.8839	-0.6913	0.3554
by	2	0	2	0.4770	-0.4726	0.7620
rosemary	29	10	1	-0.0401	0.1152	-0.1914
.	1	0	1	1.0000	-0.7762	-1.0000
Rosemary	29	10	1	-0.0401	0.1152	-0.1914
extract	24	10	1	0.4950	-0.4686	-0.0402
and	3	0	3	0.0266	0.0248	0.6834
its	3	0	2	0.3005	0.0234	-0.7560
hexane	19	10	2	-0.7165	0.7232	0.6257
fraction	30	10	2	0.7104	-0.7088	0.1256
are	3	0	2	0.1310	-0.1590	0.7192
important	34	10	1	0.4789	-0.5280	-0.6550
for	3	0	1	0.3102	-0.2285	-1.0000
the	3	0	2	-0.1004	0.1408	0.0787
prevention	38	10	2	0.7139	-0.7926	0.1751
of	2	0	1	-0.1600	0.2051	-0.5222
phosphorylation	58	10	2	-0.1811	0.2193	0.2033
of	2	0	1	-0.1600	0.2051	-0.5222
[truncated: 492,903 more rows]
