# Supplementary material for: Chemical named entity recognition in the texts of scientific publications using the naïve Bayes classifier approach
Source: J Cheminform. 2022 Aug 13;14:55. doi: 10.1186/s13321-022-00633-4 (PMC9375066; doi:10.1186/s13321-022-00633-4)
Supplement: Supplementary file 5 — Additional file 5. The SDF files created from CNEMDNER for 5-fold cross validation. A set of SDF files provided in gzip format. The results of naïve-Bayes CNER calculated for 5-fold cross validation using CHEMDNER, each file in CSV format. The results of CNER for the Sars-CoV-2 Mpro set. [file 13321_2022_633_MOESM5_ESM.zip › Additional file 5/5-fold-results/CHEMDNER_3 (1-2and4-5)-class.CSV]

MultiPASS 2021 Professional - Prediction of Activity Spectra for Substances
Copyright (C) 1992-2021 V.Poroikov, D.Filimonov & Associates
Chemical Structure File: CHEMDNER_3.sdf
Table of Pa-Pi for all 3 predictable activities.
<CLASS>	Substructure Descriptors	New Descriptors	Possible Activities at Pa > Pi	ABS	CNE	NO CLASS
ABS	2	0	2	0.477	-0.4726	0.762
ABS	4	0	1	0.9386	-0.9593	-0.807
ABS	1	0	2	-0.3307	0.752	0.9977
ABS	35	10	1	0.7477	-0.8004	-0.5563
ABS	56	10	2	0.3436	-0.3593	0.1529
ABS	1	0	3	0.9862	0.6191	0.9995
ABS	19	10	2	0.0741	-0.0578	0.3698
ABS	3	0	2	0.2471	-0.3208	0.0833
ABS	3	0	3	0.0266	0.0248	0.6834
ABS	3	0	2	0.3026	-0.2695	0.2199
ABS	1	0	2	-0.3307	0.752	0.9977
ABS	5	0	2	0.744	-0.4942	0.1422
ABS	5	0	1	0.7741	-0.8506	-0.5368
ABS	5	0	1	0.5953	-0.6718	-0.8752
ABS	39	10	2	0.6588	-0.6193	0.0362
ABS	1	0	1	-0.1225	0.5877	-1
ABS	3	0	3	0.0266	0.0248	0.6834
ABS	51	10	1	0.7207	-0.761	-0.1309
ABS	2	0	1	-0.16	0.2051	-0.5222
ABS	19	10	1	0.6935	-0.6858	-0.4109
ABS	4	0	2	0.0437	-0.0909	0.3065
ABS	20	10	2	0.6635	-0.6591	0.4187
ABS	1	0	2	0.1353	0.3484	-1
ABS	29	10	1	0.825	-0.8482	-0.5144
ABS	2	0	2	0.477	-0.4726	0.762
ABS	2	0	2	-0.1588	0.1742	0.4927
ABS	5	0	1	0.8696	-0.9042	-0.8487
ABS	34	10	2	0.5864	-0.6142	0.0868
ABS	2	0	2	0.779	0.9917	-1
ABS	42	10	1	0.5753	-0.6111	-0.6648
ABS	48	10	2	0.7382	-0.7594	0.27
ABS	3	0	2	0.131	-0.159	0.7192
ABS	29	10	1	0.9146	-0.9372	-0.0967
ABS	23	10	1	0.4308	-0.5035	-0.4793
ABS	20	10	2	0.5883	-0.6151	0.0963
ABS	34	10	2	0.5864	-0.6142	0.0868
ABS	4	0	1	0.0778	-0.0272	-0.5355
ABS	3	0	3	0.0266	0.0248	0.6834
ABS	34	10	2	0.6296	-0.7306	0.3541
ABS	37	10	1	0.7724	-0.787	-0.499
ABS	58	10	1	0.6204	-0.6179	-0.5852
ABS	1	0	3	0.9862	0.6191	0.9995
ABS	32	10	1	0.5723	-0.6222	-0.322
ABS	4	0	1	0.5566	-0.571	-1
ABS	36	10	1	0.8745	-0.9109	-0.5402
ABS	2	0	1	-0.16	0.2051	-0.5222
ABS	3	0	2	-0.1004	0.1408	0.0787
ABS	51	10	2	0.4064	-0.4458	0.2411
ABS	2	0	1	-0.16	0.2051	-0.5222
ABS	20	10	2	0.4202	-0.1831	0.1775
ABS	1	0	2	0.1353	0.3484	-1
ABS	5	0	2	0.7541	0.2051	-0.4801
ABS	1	0	1	-0.1225	0.5877	-1
ABS	25	10	1	0.7138	-0.7683	-0.344
ABS	2	0	2	-0.1588	0.1742	0.4927
ABS	4	0	2	0.256	-0.3266	0.5924
ABS	25	10	1	-0.1845	0.2126	-0.1883
ABS	3	0	3	0.0266	0.0248	0.6834
ABS	45	10	1	0.0484	-0.0458	-0.1047
ABS	1	0	1	1	-0.7762	-1
ABS	3	0	2	-0.1004	0.1408	0.0787
ABS	2	0	2	-0.1588	0.1742	0.4927
ABS	5	0	1	0.8696	-0.9042	-0.8487
ABS	34	10	2	0.5864	-0.6142	0.0868
ABS	4	0	1	0.0778	-0.0272	-0.5355
ABS	5	0	1	0.8091	-0.6533	-0.7531
ABS	2	0	2	0.0441	-0.0172	0.4216
ABS	29	10	1	0.8448	-0.8585	-0.3418
ABS	4	0	1	0.64	-0.6669	-1
ABS	20	10	1	0.4313	-0.442	-0.062
ABS	25	10	1	-0.1845	0.2126	-0.1883
ABS	30	10	1	0.6182	-0.2911	-0.0138
ABS	3	0	3	0.0266	0.0248	0.6834
ABS	24	10	1	0.5664	-0.6192	-0.5806
ABS	20	10	2	0.4157	-0.4611	0.2307
ABS	2	0	1	-0.16	0.2051	-0.5222
ABS	4	0	1	-0.0113	0.1614	-0.8585
ABS	45	10	1	0.0484	-0.0458	-0.1047
ABS	3	0	3	0.0266	0.0248	0.6834
ABS	4	0	1	-0.0113	0.1614	-0.8585
ABS	25	10	1	-0.1845	0.2126	-0.1883
ABS	30	10	1	0.6182	-0.2911	-0.0138
ABS	2	0	2	0.0441	-0.0172	0.4216
ABS	5	0	1	0.961	-0.1899	-0.8473
ABS	45	10	1	0.0484	-0.0458	-0.1047
ABS	30	10	1	0.6182	-0.2911	-0.0138
ABS	1	0	3	0.9862	0.6191	0.9995
ABS	29	10	1	0.6656	-0.7022	-0.6169
ABS	3	0	2	-0.1004	0.1408	0.0787
ABS	38	10	1	0.5725	-0.6183	-0.69
ABS	28	10	1	0.3829	-0.4274	-0.3386
ABS	4	0	1	0.9603	-0.9208	-0.807
ABS	4	0	1	-0.342	0.3576	-0.3651
ABS	24	10	1	0.3749	-0.3981	-0.6554
ABS	4	0	1	0.4972	-0.2802	-0.5716
ABS	3	0	2	0.131	-0.159	0.7192
ABS	16	10	1	0.7085	-0.7979	-0.6084
ABS	2	0	2	0.0441	-0.0172	0.4216
ABS	34	10	1	0.8442	-0.8571	-0.176
ABS	4	0	2	-0.1525	0.1864	0.4039
ABS	53	10	1	0.793	-0.8364	-0.0316
ABS	1	0	1	1	-0.7762	-1
ABS	5	0	1	0.5674	-0.6345	-0.61
ABS	3	0	2	0.0584	-0.1	0.4626
ABS	53	10	2	0.7625	-0.7725	0.1946
ABS	23	10	1	0.4308	-0.5035	-0.4793
ABS	4	0	1	0.5566	-0.571	-1
ABS	20	10	2	0.5883	-0.6151	0.0963
ABS	37	10	1	0.7724	-0.787	-0.499
ABS	29	10	1	0.7769	-0.7743	-0.6235
ABS	3	0	3	0.0266	0.0248	0.6834
ABS	51	10	1	0.7207	-0.761	-0.1309
ABS	2	0	1	-0.16	0.2051	-0.5222
ABS	19	10	1	0.6935	-0.6858	-0.4109
ABS	4	0	2	0.0437	-0.0909	0.3065
ABS	20	10	2	0.6635	-0.6591	0.4187
ABS	3	0	2	0.131	-0.159	0.7192
ABS	61	10	1	0.4054	-0.4414	-0.5999
ABS	38	10	1	0.6101	-0.5891	-0.0894
ABS	1	0	3	0.9862	0.6191	0.9995
ABS	3	0	2	-0.419	0.5193	0.6047
ABS	37	10	1	0.87	-0.8686	-0.6743
ABS	19	10	2	0.3102	-0.3367	0.164
ABS	4	0	1	-0.5486	0.5902	-0.3651
ABS	47	10	1	0.5837	-0.6453	-0.6234
ABS	37	10	1	0.4605	-0.4832	-0.7251
ABS	1	0	1	1	-0.7762	-1
ABS	66	10	1	0.8714	-0.9098	-0.7214
ABS	2	0	1	-0.16	0.2051	-0.5222
ABS	3	0	1	-0.4311	0.4719	-0.3882
ABS	3	0	2	0.7004	-0.7512	0.7928
ABS	33	10	1	0.5888	-0.618	-0.2211
ABS	1	0	2	0.3632	0.6164	-1
ABS	33	10	1	0.4984	-0.5718	-0.7197
ABS	2	0	2	-0.0807	0.0911	0.3571
ABS	2	0	2	-0.1588	0.1742	0.4927
ABS	5	0	1	0.8696	-0.9042	-0.8487
ABS	62	10	2	0.3896	-0.3859	0.0195
ABS	34	10	2	0.5864	-0.6142	0.0868
ABS	2	0	1	-0.16	0.2051	-0.5222
ABS	3	0	2	-0.1004	0.1408	0.0787
ABS	28	10	1	0.7996	-0.8244	-0.4403
ABS	2	0	1	-0.16	0.2051	-0.5222
ABS	5	0	1	0.1463	-0.2498	-0.46
ABS	3	0	2	0.7004	-0.7512	0.7928
ABS	5	0	1	0.998	-0.9985	-1
ABS	30	10	2	0.2188	-0.3391	0.8066
ABS	3	0	3	0.0266	0.0248	0.6834
ABS	2	0	1	-0.16	0.2051	-0.5222
ABS	3	0	2	0.7004	-0.7512	0.7928
ABS	4	0	2	0.0536	-0.1693	0.2679
ABS	1	0	1	1	-0.7762	-1
ABS	3	0	1	-0.4311	0.4719	-0.3882
ABS	3	0	2	0.7004	-0.7512	0.7928
ABS	5	0	1	0.998	-0.9985	-1
ABS	34	10	1	0.5057	-0.5363	-0.5304
ABS	2	0	1	-0.16	0.2051	-0.5222
ABS	1	0	3	0.0076	0.0544	0.8127
ABS	25	10	1	0.7516	-0.5092	-0.5252
ABS	25	10	1	0.8531	-0.8548	-0.054
ABS	2	0	1	-0.16	0.2051	-0.5222
ABS	30	10	2	0.2188	-0.3391	0.8066
ABS	1	0	3	0.9862	0.6191	0.9995
ABS	5	0	1	0.998	-0.9985	-1
ABS	25	10	2	0.8025	-0.8236	0.52
ABS	19	10	1	0.5925	-0.5191	-0.5902
ABS	2	0	2	-0.1588	0.1742	0.4927
ABS	5	0	2	0.1816	0.818	-0.61
ABS	60	10	1	0.2405	-0.2811	-0.7268
ABS	58	10	1	0.6204	-0.6179	-0.5852
ABS	3	0	3	0.0266	0.0248	0.6834
ABS	29	10	2	0.7966	-0.773	0.1383
ABS	33	10	2	0.7262	-0.775	0.0983
ABS	1	0	1	1	-0.7762	-1
ABS	2	0	1	0.9486	-0.9577	-1
ABS	5	0	1	0.9739	-0.9862	-0.3462
ABS	2	0	2	0.0441	-0.0172	0.4216
ABS	29	10	1	0.4444	-0.5289	-0.4638
ABS	34	10	1	0.482	-0.4941	-0.3124
ABS	48	10	1	0.8768	-0.9112	-0.6694
ABS	3	0	2	0.7004	-0.7512	0.7928
ABS	33	10	1	0.5888	-0.618	-0.2211
ABS	19	10	1	-0.1499	0.1962	-0.3056
ABS	3	0	2	-0.1004	0.1408	0.0787
ABS	3	0	2	0.7004	-0.7512	0.7928
ABS	5	0	1	0.998	-0.9985	-1
ABS	28	10	2	0.3031	-0.3566	0.3954
ABS	3	0	3	0.0266	0.0248	0.6834
ABS	47	10	1	0.8045	-0.8154	-0.47
ABS	3	0	2	-0.1004	0.1408	0.0787
ABS	33	10	1	0.6367	-0.6962	-0.3168
ABS	2	0	1	-0.16	0.2051	-0.5222
ABS	20	10	2	0.1407	-0.128	0.6099
ABS	23	10	1	0.8492	-0.817	-0.7752
ABS	2	0	2	-0.0807	0.0911	0.3571
ABS	3	0	2	-0.1004	0.1408	0.0787
ABS	43	10	2	0.3499	-0.4257	0.3258
ABS	33	10	2	0.6484	-0.6916	0.2729
ABS	3	0	3	0.0266	0.0248	0.6834
ABS	34	10	1	0.4678	-0.5587	-0.5816
ABS	3	0	1	0.1449	-0.238	-0.756
ABS	1	0	2	-0.3307	0.752	0.9977
ABS	22	10	2	0.2703	-0.3378	0.4644
ABS	2	0	1	-0.16	0.2051	-0.5222
ABS	3	0	2	-0.1004	0.1408	0.0787
ABS	38	10	2	0.3607	-0.3996	0.3562
ABS	30	10	2	0.2188	-0.3391	0.8066
ABS	1	0	1	1	-0.7762	-1
ABS	2	0	2	-0.1588	0.1742	0.4927
ABS	28	10	1	0.6955	-0.6408	-0.034
ABS	2	0	2	0.0441	-0.0172	0.4216
ABS	3	0	2	-0.1004	0.1408	0.0787
ABS	4	0	1	0.924	-0.9482	-0.7896
ABS	3	0	2	0.7004	-0.7512	0.7928
ABS	33	10	1	0.5888	-0.618	-0.2211
ABS	1	0	2	0.3632	0.6164	-1
ABS	35	10	1	0.2764	-0.3457	-0.38
ABS	1	0	2	0.1353	0.3484	-1
ABS	3	0	1	0.2792	-0.4064	-0.7774
ABS	2	0	1	-0.2086	0.789	-1
ABS	29	14	1	0.2982	-0.3667	-0.3287
ABS	1	0	2	0.1353	0.3484	-1
ABS	2	0	1	-0.0058	-0.0099	0.3826
ABS	1	0	1	-0.1225	0.5877	-1
ABS	3	0	3	0.0266	0.0248	0.6834
ABS	29	10	1	0.22	-0.1581	-0.422
ABS	1	0	2	0.1353	0.3484	-1
ABS	3	0	3	0.0235	0.1127	0.1855
ABS	2	0	1	-0.2086	0.789	-1
ABS	3	0	1	0.8723	-0.9023	-0.7945
ABS	5	0	1	-0.274	0.2735	-0.176
ABS	3	0	2	0.7004	-0.7512	0.7928
ABS	5	0	1	0.998	-0.9985	-1
ABS	30	10	2	0.2188	-0.3391	0.8066
ABS	1	0	3	0.9862	0.6191	0.9995
ABS	42	10	1	0.7475	-0.7952	-0.3861
ABS	36	10	1	0.7096	-0.6699	-0.7479
ABS	2	0	2	0.2188	-0.1544	0.7225
ABS	42	14	1	0.6045	-0.5966	-0.1935
ABS	3	0	3	0.0266	0.0248	0.6834
ABS	35	10	1	0.4004	-0.408	-0.0906
ABS	1	0	3	0.9862	0.6191	0.9995
ABS	4	0	1	0.9668	-0.9811	-1
ABS	5	0	1	0.9513	-0.9711	-1
ABS	2	0	2	0.0441	-0.0172	0.4216
ABS	5	0	1	0.9571	-0.9732	-0.7197
ABS	4	0	1	0.64	-0.6669	-1
ABS	5	0	1	0.9346	-0.9411	-0.8473
ABS	3	0	1	0.1449	-0.238	-0.756
ABS	4	0	1	0.9715	-0.978	-1
ABS	3	0	2	0.7004	-0.7512	0.7928
ABS	1	0	2	-0.3307	0.752	0.9977
ABS	29	10	1	0.5488	-0.5669	-0.3751
ABS	29	10	2	0.7375	-0.7992	0.2794
ABS	1	0	1	1	-0.7762	-1
ABS	3	0	2	0.7004	-0.7512	0.7928
ABS	5	0	1	0.998	-0.9985	-1
ABS	33	10	1	0.7937	-0.7575	-0.1083
ABS	30	10	1	0.6296	-0.6726	-0.5353
ABS	66	10	1	0.8714	-0.9098	-0.7214
ABS	5	0	1	0.9479	-0.6247	-0.3462
ABS	62	10	2	0.3896	-0.3859	0.0195
ABS	34	10	2	0.5864	-0.6142	0.0868
ABS	3	0	1	0.7369	-0.7842	-0.1943
ABS	2	0	2	0.0441	-0.0172	0.4216
ABS	3	0	2	-0.1004	0.1408	0.0787
ABS	28	10	1	0.7996	-0.8244	-0.4403
ABS	2	0	1	-0.16	0.2051	-0.5222
ABS	19	10	2	0.3437	-0.366	0.0855
ABS	3	0	1	0.2792	-0.4064	-0.7774
ABS	3	0	3	0.0266	0.0248	0.6834
ABS	3	0	3	0.0235	0.1127	0.1855
ABS	1	0	3	0.9862	0.6191	0.9995
ABS	2	0	2	0.2188	-0.1544	0.7225
ABS	4	0	1	0.9247	-0.9591	-1
ABS	2	0	2	0.2188	-0.1544	0.7225
ABS	2	0	1	-0.16	0.2051	-0.5222
ABS	24	10	2	0.5207	-0.5959	0.203
ABS	3	0	1	0.1449	-0.238	-0.756
ABS	1	0	2	-0.3307	0.752	0.9977
ABS	22	10	2	0.2703	-0.3378	0.4644
ABS	28	10	1	-0.1179	0.2461	-0.352
ABS	23	10	1	0.8643	-0.9016	-0.4827
ABS	4	0	1	0.9715	-0.978	-1
ABS	3	0	1	0.2792	-0.4064	-0.7774
ABS	1	0	1	1	-0.7762	-1
ABS	3	0	2	-0.1004	0.1408	0.0787
ABS	28	10	1	0.7996	-0.8244	-0.4403
ABS	2	0	1	-0.16	0.2051	-0.5222
ABS	3	0	2	0.7004	-0.7512	0.7928
ABS	4	0	2	0.0536	-0.1693	0.2679
ABS	29	10	1	0.8956	-0.9173	-0.5975
ABS	34	10	1	0.8703	-0.8847	-0.415
ABS	3	0	2	-0.1004	0.1408	0.0787
ABS	56	10	1	0.8157	-0.8479	-0.2638
ABS	2	0	2	0.0441	-0.0172	0.4216
ABS	38	10	1	-0.1681	0.2042	-0.3959
ABS	2	0	1	-0.16	0.2051	-0.5222
ABS	3	0	2	0.7004	-0.7512	0.7928
ABS	5	0	1	0.998	-0.9985	-1
ABS	30	10	2	0.2188	-0.3391	0.8066
ABS	3	0	3	0.0266	0.0248	0.6834
ABS	34	10	2	0.4214	-0.4275	0.181
CNE	4	0	3	0.2928	0.1964	0.8197
CNE	4	0	2	0.7522	0.37	-0.807
ABS	24	10	1	0.7427	-0.5718	-0.3468
ABS	51	10	1	0.7005	-0.7532	-0.2045
ABS	2	0	1	-0.16	0.2051	-0.5222
ABS	3	0	3	0.0235	0.1127	0.1855
ABS	2	0	2	-0.1588	0.1742	0.4927
ABS	3	0	2	-0.1004	0.1408	0.0787
ABS	29	10	1	0.3091	-0.3812	-0.6514
ABS	19	10	2	0.142	0.1715	-0.6385
ABS	1	0	1	1	-0.7762	-1
ABS	24	10	2	0.9337	-0.958	0.1105
ABS	1	0	3	0.9862	0.6191	0.9995
ABS	3	0	2	-0.1004	0.1408	0.0787
ABS	34	10	1	0.4678	-0.5587	-0.5816
ABS	66	10	1	0.8714	-0.9098	-0.7214
ABS	24	10	2	0.6917	-0.5953	0.0908
ABS	3	0	1	0.1449	-0.238	-0.756
ABS	2	0	1	-0.16	0.2051	-0.5222
ABS	3	0	2	0.7004	-0.7512	0.7928
ABS	5	0	1	0.998	-0.9985	-1
ABS	30	10	2	0.2188	-0.3391	0.8066
ABS	5	0	1	0.9479	-0.6247	-0.3462
ABS	2	0	2	-0.1588	0.1742	0.4927
ABS	5	0	1	0.8696	-0.9042	-0.8487
ABS	34	10	2	0.5864	-0.6142	0.0868
ABS	3	0	1	0.9899	-0.9877	-1
ABS	3	0	2	-0.1441	0.1537	0.3462
ABS	52	10	1	0.689	-0.7327	-0.5947
ABS	28	10	1	0.7201	-0.3351	-0.7518
ABS	2	0	2	0.477	-0.4726	0.762
ABS	3	0	2	-0.1004	0.1408	0.0787
ABS	28	10	1	0.7996	-0.8244	-0.4403
ABS	2	0	1	-0.16	0.2051	-0.5222
ABS	4	0	2	0.0536	-0.1693	0.2679
ABS	38	10	1	0.4298	-0.4405	-0.5807
ABS	1	0	1	1	-0.7762	-1
ABS	50	10	1	0.8576	-0.89	-0.0224
ABS	2	0	2	-0.0807	0.0911	0.3571
ABS	3	0	2	-0.1004	0.1408	0.0787
ABS	5	0	1	0.3328	-0.3394	-0.5166
ABS	35	10	1	0.4857	-0.5365	-0.2234
ABS	2	0	1	-0.16	0.2051	-0.5222
ABS	25	10	2	0.2881	-0.291	0.3722
ABS	1	0	1	0.9853	-0.0134	-1
ABS	24	10	2	0.052	0.0212	-0.0358
ABS	25	10	1	0.8531	-0.8548	-0.054
ABS	2	0	2	-0.1588	0.1742	0.4927
ABS	2	0	2	-0.096	0.1347	0.6827
ABS	41	10	1	0.5442	-0.5799	-0.7538
ABS	2	0	1	-0.16	0.2051	-0.5222
ABS	22	10	1	0.9391	-0.5793	-0.6178
ABS	25	10	1	0.596	-0.6386	-0.4709
ABS	25	10	1	0.3875	-0.4658	-0.6971
ABS	1	0	1	1	-0.7762	-1
ABS	50	10	1	0.8576	-0.89	-0.0224
ABS	2	0	2	-0.0807	0.0911	0.3571
ABS	3	0	2	-0.1004	0.1408	0.0787
ABS	5	0	1	0.3328	-0.3394	-0.5166
ABS	35	10	1	0.4857	-0.5365	-0.2234
ABS	2	0	1	-0.16	0.2051	-0.5222
ABS	1	0	3	0.0076	0.0544	0.8127
ABS	39	10	2	0.1617	-0.0771	0.2705
ABS	25	10	1	0.8531	-0.8548	-0.054
ABS	3	0	1	0.2666	-0.0196	-0.829
ABS	4	0	2	0.8168	-0.8658	0.4609
ABS	33	10	1	0.4551	-0.4576	-0.1479
ABS	5	0	1	0.7439	-0.8771	-0.8861
ABS	1	0	1	0.4674	-0.1083	-1
ABS	1	0	1	1	-0.7762	-1
ABS	1	0	3	0.2587	0.1157	0.9527
ABS	1	0	1	1	-1	-1
ABS	1	0	2	0.1353	0.3484	-1
ABS	1	0	1	0.8493	-0.7747	-1
ABS	1	0	1	0.9853	-0.0134	-1
ABS	1	0	1	0.8493	-0.7747	-1
ABS	1	0	1	-0.1225	0.5877	-1
ABS	25	10	2	0.2881	-0.291	0.3722
ABS	3	0	3	0.0266	0.0248	0.6834
ABS	1	0	2	0.4098	-0.0166	0.9494
ABS	1	0	1	1	-0.7762	-1
ABS	1	0	3	0.2587	0.1157	0.9527
ABS	1	0	1	1	-1	-1
ABS	1	0	2	0.1353	0.3484	-1
ABS	1	0	1	0.8493	-0.7747	-1
ABS	1	0	1	0.9853	-0.0134	-1
ABS	1	0	1	0.8493	-0.7747	-1
ABS	1	0	1	-0.1225	0.5877	-1
ABS	24	10	2	0.052	0.0212	-0.0358
ABS	2	0	2	-0.1588	0.1742	0.4927
ABS	3	0	2	-0.1004	0.1408	0.0787
ABS	28	10	1	0.7996	-0.8244	-0.4403
ABS	2	0	1	-0.16	0.2051	-0.5222
ABS	29	10	2	0.8101	-0.8474	0.3326
ABS	25	10	1	0.8088	-0.8642	-0.4181
ABS	2	0	1	-0.16	0.2051	-0.5222
CNE	48	10	1	-0.0425	0.2318	-0.3079
ABS	2	0	2	0.2188	-0.1544	0.7225
ABS	3	0	2	-0.1004	0.1408	0.0787
ABS	2	0	2	0.0947	-0.0258	0.4871
ABS	1	0	2	-0.3307	0.752	0.9977
ABS	20	10	1	0.1494	-0.089	-0.6864
ABS	4	0	1	0.9715	-0.978	-1
ABS	3	0	1	0.3521	-0.2459	-0.8154
ABS	2	0	2	0.0441	-0.0172	0.4216
ABS	4	0	2	0.7697	0.1669	-0.5572
ABS	18	10	2	0.6361	-0.7502	0.2399
ABS	2	0	1	-0.16	0.2051	-0.5222
ABS	5	0	1	0.4779	-0.6033	-0.6062
ABS	19	10	1	-0.133	0.1567	-0.6013
ABS	1	0	1	1	-0.7762	-1
ABS	38	10	1	0.2816	-0.2813	-0.4492
ABS	44	10	2	0.8572	-0.8914	0.1996
ABS	2	0	1	-0.16	0.2051	-0.5222
ABS	3	0	2	-0.1004	0.1408	0.0787
ABS	19	10	2	0.3783	-0.3781	0.3053
ABS	3	0	1	0.9899	-0.9877	-1
ABS	33	10	1	0.4551	-0.4576	-0.1479
ABS	5	0	1	0.7439	-0.8771	-0.8861
ABS	5	0	1	0.9402	-0.9711	-0.8473
ABS	44	10	2	0.4186	-0.4621	0.209
ABS	25	10	2	0.0204	-0.0296	0.3676
ABS	42	10	2	0.3976	-0.4336	0.3154
ABS	2	0	2	-0.1588	0.1742	0.4927
ABS	5	0	1	0.9886	-0.9864	-0.8473
ABS	5	0	1	-0.0318	0.0469	-0.3462
ABS	4	0	1	0.64	-0.6669	-1
ABS	25	10	2	0.4007	-0.4283	0.2183
ABS	24	10	1	0.6037	-0.693	-0.4368
ABS	5	0	1	0.7439	-0.8771	-0.8861
ABS	34	10	1	0.5253	-0.5263	-0.2224
ABS	47	10	1	0.7024	-0.7325	-0.7347
ABS	28	10	1	0.3905	-0.2276	-0.1809
ABS	44	10	1	0.0272	-0.0439	-0.4682
ABS	1	0	1	1	-0.7762	-1
ABS	44	10	1	0.4343	-0.4064	-0.2567
ABS	29	10	1	0.5802	-0.6417	-0.4736
ABS	20	10	1	0.6366	-0.68	-0.1161
ABS	2	0	1	-0.16	0.2051	-0.5222
ABS	3	0	2	-0.1004	0.1408	0.0787
ABS	27	10	1	0.4062	-0.4719	-0.3493
ABS	38	10	1	0.0665	-0.0811	-0.2741
ABS	2	0	1	-0.16	0.2051	-0.5222
ABS	3	0	2	-0.1004	0.1408	0.0787
ABS	25	10	1	0.8304	-0.89	-0.6164
ABS	4	0	1	0.64	-0.6669	-1
ABS	3	0	2	-0.1004	0.1408	0.0787
ABS	28	10	1	0.6955	-0.6408	-0.034
ABS	2	0	1	-0.16	0.2051	-0.5222
ABS	2	0	2	0.0947	-0.0258	0.4871
ABS	1	0	2	-0.3307	0.752	0.9977
ABS	20	10	1	0.1494	-0.089	-0.6864
ABS	1	0	1	1	-0.7762	-1
ABS	24	10	2	0.052	0.0212	-0.0358
ABS	3	0	3	0.0266	0.0248	0.6834
ABS	25	10	2	0.2881	-0.291	0.3722
ABS	4	0	1	0.2902	-0.2153	-1
ABS	3	0	2	-0.319	0.3545	0.6119
ABS	1	0	2	-0.3307	0.752	0.9977
ABS	42	10	1	0.796	-0.8164	-0.3307
ABS	46	10	1	0.6292	-0.713	-0.3938
ABS	19	10	1	0.5109	-0.4885	-0.2801
ABS	2	0	2	-0.1588	0.1742	0.4927
ABS	3	0	2	-0.1004	0.1408	0.0787
ABS	24	10	1	0.8153	-0.7996	-0.7984
ABS	41	10	1	0.5442	-0.5799	-0.7538
ABS	1	0	1	1	-0.7762	-1
ABS	3	0	2	0.3026	-0.2695	0.2199
ABS	29	10	1	0.8448	-0.8585	-0.3418
ABS	2	0	2	-0.1588	0.1742	0.4927
ABS	3	0	2	-0.1004	0.1408	0.0787
ABS	49	10	1	0.8038	-0.8606	-0.0949
ABS	2	0	1	-0.16	0.2051	-0.5222
CNE	48	10	1	-0.0425	0.2318	-0.3079
ABS	29	10	2	0.8105	-0.8657	0.1213
ABS	3	0	2	-0.1004	0.1408	0.0787
ABS	34	10	2	0.445	-0.4707	0.3426
ABS	2	0	1	-0.16	0.2051	-0.5222
ABS	1	0	3	0.0076	0.0544	0.8127
ABS	20	10	2	0.7859	-0.7511	0.3357
ABS	24	10	2	0.052	0.0212	-0.0358
ABS	25	10	1	0.8304	-0.89	-0.6164
ABS	1	0	3	0.9862	0.6191	0.9995
ABS	4	0	1	0.64	-0.6669	-1
ABS	3	0	2	-0.1004	0.1408	0.0787
ABS	58	10	2	-0.0367	0.117	0.054
ABS	20	10	2	0.5598	-0.2984	0.1605
ABS	38	10	1	0.522	-0.4621	-0.0535
ABS	2	0	2	-0.1588	0.1742	0.4927
ABS	3	0	2	-0.1004	0.1408	0.0787
ABS	4	0	2	0.7697	0.1669	-0.5572
ABS	19	10	1	-0.133	0.1567	-0.6013
ABS	41	10	1	0.5442	-0.5799	-0.7538
ABS	1	0	1	1	-0.7762	-1
ABS	25	10	2	0.2881	-0.291	0.3722
ABS	1	0	3	0.9862	0.6191	0.9995
ABS	2	0	2	-0.0807	0.0911	0.3571
ABS	3	0	2	-0.1004	0.1408	0.0787
ABS	5	0	1	0.1463	-0.2498	-0.46
ABS	4	0	1	0.2598	-0.3311	-0.8646
ABS	1	0	3	0.9862	0.6191	0.9995
ABS	25	10	2	0.337	-0.3244	0.0406
ABS	3	0	2	0.3005	0.0234	-0.756
ABS	55	10	1	0.6067	-0.6384	-0.0596
ABS	33	10	2	0.6484	-0.6916	0.2729
ABS	4	0	2	0.6215	-0.7543	0.7706
ABS	2	0	2	0.0989	-0.056	0.6946
ABS	1	0	3	0.0076	0.0544	0.8127
ABS	37	10	1	0.7656	-0.4536	-0.3809
ABS	2	0	2	0.0947	-0.0258	0.4871
ABS	1	0	2	-0.3307	0.752	0.9977
ABS	20	10	1	0.1494	-0.089	-0.6864
ABS	41	10	1	0.5442	-0.5799	-0.7538
ABS	24	10	2	0.6143	-0.6828	0.4108
ABS	28	10	1	0.7101	-0.7656	-0.3989
ABS	25	10	2	0.1365	-0.2199	0.798
ABS	42	10	1	0.6676	-0.7391	-0.1083
ABS	1	0	1	1	-0.7762	-1
ABS	51	10	2	0.5417	-0.5307	0.0059
ABS	24	10	1	0.6037	-0.693	-0.4368
ABS	2	0	2	-0.0807	0.0911	0.3571
ABS	3	0	2	-0.1004	0.1408	0.0787
ABS	4	0	2	0.7697	0.1669	-0.5572
ABS	19	10	1	-0.133	0.1567	-0.6013
ABS	19	10	2	0.3783	-0.3781	0.3053
ABS	2	0	2	0.0989	-0.056	0.6946
ABS	17	18	3	0.0696	0.1869	0.6003
ABS	46	10	1	0.6068	-0.5656	-0.6313
ABS	30	10	1	0.3439	-0.3861	-0.3512
ABS	42	10	2	0.5857	-0.641	0.2013
ABS	2	0	2	-0.0807	0.0911	0.3571
ABS	3	0	2	-0.1004	0.1408	0.0787
ABS	37	10	1	0.7724	-0.787	-0.499
ABS	3	0	3	0.0266	0.0248	0.6834
ABS	34	10	2	0.6296	-0.7306	0.3541
ABS	39	10	2	0.5079	-0.5762	0.1921
ABS	36	10	1	0.7096	-0.6699	-0.7479
ABS	2	0	2	0.2188	-0.1544	0.7225
ABS	1	0	3	0.0076	0.0544	0.8127
ABS	5	0	1	0.9014	-0.0848	-0.1833
ABS	37	10	1	0.6564	-0.5045	-0.2162
ABS	33	10	1	-0.244	0.2699	-0.5151
ABS	1	0	1	1	-0.7762	-1
ABS	24	10	1	0.6455	-0.753	-0.1346
ABS	34	10	1	0.6743	-0.6776	-0.0119
ABS	29	10	1	0.8664	-0.7703	-0.322
ABS	46	10	1	0.3419	-0.3898	-0.5764
ABS	3	0	1	0.9899	-0.9877	-1
ABS	4	0	1	0.7747	-0.8889	-0.8728
ABS	2	0	2	0.0441	-0.0172	0.4216
ABS	24	10	1	0.2939	-0.3155	-0.1839
ABS	34	10	1	0.482	-0.4941	-0.3124
ABS	20	10	1	0.7785	-0.365	-0.1289
ABS	42	10	1	0.7075	-0.7441	-0.0187
ABS	23	10	1	0.4308	-0.5035	-0.4793
ABS	30	10	2	0.1826	-0.0128	0.2621
ABS	3	0	3	0.0266	0.0248	0.6834
ABS	2	0	2	0.0947	-0.0258	0.4871
ABS	1	0	2	-0.3307	0.752	0.9977
ABS	20	10	1	0.1494	-0.089	-0.6864
ABS	1	0	1	1	-0.7762	-1
ABS	3	0	2	-0.1004	0.1408	0.0787
ABS	18	10	1	0.6699	-0.3861	-0.555
ABS	2	0	1	-0.16	0.2051	-0.5222
ABS	42	12	1	0.0528	-0.0488	-0.2793
ABS	2	0	2	-0.1588	0.1742	0.4927
ABS	3	0	2	-0.1004	0.1408	0.0787
ABS	19	10	2	0.3783	-0.3781	0.3053
ABS	3	0	1	0.9899	-0.9877	-1
ABS	35	10	1	0.8067	-0.8482	-0.1054
ABS	5	0	1	0.7439	-0.8771	-0.8861
ABS	4	0	1	0.9892	-0.9919	-1
ABS	5	0	2	0.744	-0.4942	0.1422
ABS	1	0	2	-0.4054	0.4435	0.6247
ABS	1	0	2	-0.3307	0.752	0.9977
ABS	3	0	1	0.6545	-0.7041	-0.1222
ABS	43	10	1	0.8036	-0.7962	-0.204
ABS	1	0	1	1	-0.7762	-1
ABS	42	10	1	0.7081	-0.6762	-0.0694
ABS	2	0	1	-0.16	0.2051	-0.5222
ABS	1	0	3	0.0076	0.0544	0.8127
ABS	42	10	1	0.5565	-0.6269	-0.768
ABS	3	0	3	0.0266	0.0248	0.6834
ABS	45	10	1	0.6309	-0.7036	-0.736
ABS	4	0	1	0.8977	-0.7663	-0.5355
ABS	1	0	2	-0.3307	0.752	0.9977
ABS	4	0	1	0.6029	-0.6729	-0.6308
ABS	39	10	1	0.401	-0.2898	-0.0308
ABS	5	0	2	0.7541	0.2051	-0.4801
ABS	30	10	2	0.7658	-0.78	0.195
ABS	20	10	1	-0.3491	0.3806	-0.3931
ABS	3	0	1	0.3102	-0.2285	-1
ABS	33	10	1	0.6325	-0.6322	-0.1206
ABS	43	10	2	0.2871	-0.3447	0.0166
ABS	28	10	1	0.7201	-0.3351	-0.7518
ABS	16	10	2	0.6468	-0.6903	0.0073
ABS	4	0	1	-0.2956	0.3206	-0.8585
ABS	2	0	3	0.5166	0.0432	0.6894
ABS	1	0	2	-0.3307	0.752	0.9977
ABS	1	0	2	0.4098	-0.0166	0.9494
ABS	2	0	2	-0.1588	0.1742	0.4927
ABS	16	10	2	0.6468	-0.6903	0.0073
ABS	30	10	1	0.724	-0.7699	-0.5201
ABS	1	0	1	1	-0.7762	-1
ABS	43	10	2	0.2871	-0.3447	0.0166
ABS	28	10	1	0.7201	-0.3351	-0.7518
ABS	1	0	2	0.1353	0.3484	-1
ABS	2	0	2	0.29	-0.0404	0.5889
ABS	1	0	1	-0.1225	0.5877	-1
ABS	16	10	2	0.6468	-0.6903	0.0073
ABS	1	0	2	0.1353	0.3484	-1
ABS	17	10	2	-0.0117	0.005	0.4218
ABS	16	10	2	0.6468	-0.6903	0.0073
ABS	1	0	2	-0.0909	0.1252	0.2213
ABS	2	0	1	1	-0.9897	-1
ABS	4	0	1	-0.2956	0.3206	-0.8585
ABS	2	0	3	0.5166	0.0432	0.6894
ABS	1	0	2	-0.3307	0.752	0.9977
ABS	1	0	2	0.4098	-0.0166	0.9494
ABS	1	0	2	0.1353	0.3484	-1
ABS	2	0	3	0.5166	0.0432	0.6894
ABS	1	0	2	-0.3307	0.752	0.9977
ABS	1	0	2	0.4098	-0.0166	0.9494
ABS	2	0	1	-0.2086	0.789	-1
ABS	5	0	1	0.998	-0.9985	-1
ABS	2	0	1	0.0869	-0.1222	-0.4315
ABS	33	10	1	0.529	-0.562	-0.594
ABS	2	0	2	0.0441	-0.0172	0.4216
ABS	16	10	2	0.6468	-0.6903	0.0073
ABS	26	14	2	0.5433	-0.5307	0.1774
ABS	5	0	1	0.7658	-0.8327	-0.8487
ABS	33	10	1	0.8084	-0.8359	-0.2572
ABS	1	0	3	0.9862	0.6191	0.9995
ABS	3	0	1	0.2666	-0.0196	-0.829
ABS	4	0	2	0.8168	-0.8658	0.4609
ABS	29	10	2	0.7105	-0.729	0.0796
ABS	58	10	1	0.75	-0.7706	-0.2089
ABS	1	0	1	1	-0.7762	-1
ABS	4	0	1	0.1177	-0.1231	-0.7896
ABS	35	10	2	0.6038	-0.7015	0.2838
ABS	4	0	1	0.6853	-0.7756	-0.8646
ABS	34	10	1	0.4506	-0.502	-0.1035
ABS	29	10	2	0.3997	-0.2226	0.2304
ABS	45	10	2	0.8157	-0.866	0.4664
ABS	3	0	1	0.3102	-0.2285	-1
ABS	2	0	2	0.29	-0.0404	0.5889
ABS	5	0	1	0.9727	-0.9825	-1
ABS	1	0	3	0.9862	0.6191	0.9995
ABS	3	0	3	0.0266	0.0248	0.6834
ABS	5	0	1	0.3135	-0.1456	-0.61
ABS	2	0	1	0.0869	-0.1222	-0.4315
ABS	1	0	3	0.0076	0.0544	0.8127
ABS	4	0	2	0.3275	-0.4309	0.2774
ABS	3	0	1	0.3102	-0.2285	-1
ABS	28	10	1	0.8202	-0.8196	-0.5886
ABS	25	10	1	-0.1687	0.1921	-0.5355
ABS	3	0	1	0.3102	-0.2285	-1
ABS	33	10	1	0.6325	-0.6322	-0.1206
ABS	2	0	3	0.5166	0.0432	0.6894
ABS	1	0	2	-0.3307	0.752	0.9977
ABS	1	0	2	0.4098	-0.0166	0.9494
ABS	1	0	1	1	-0.7762	-1
ABS	4	0	1	0.4755	-0.3091	-0.6806
ABS	1	0	3	0.9862	0.6191	0.9995
ABS	2	0	2	-0.096	0.1347	0.6827
ABS	5	0	2	0.8628	-0.935	0.6875
ABS	1	0	2	-0.3307	0.752	0.9977
ABS	3	0	3	0.0266	0.0248	0.6834
ABS	33	10	1	0.8325	-0.8798	-0.3247
ABS	1	0	2	-0.3307	0.752	0.9977
ABS	28	10	1	0.8202	-0.8196	-0.5886
ABS	4	0	1	0.8977	-0.7663	-0.5355
ABS	1	0	2	-0.3307	0.752	0.9977
ABS	4	0	1	0.6029	-0.6729	-0.6308
ABS	39	10	1	0.401	-0.2898	-0.0308
ABS	5	0	2	0.7541	0.2051	-0.4801
ABS	30	10	2	0.7658	-0.78	0.195
ABS	1	0	2	0.1353	0.3484	-1
ABS	3	0	1	0.5004	-0.3457	-0.6475
ABS	1	0	1	-0.1225	0.5877	-1
ABS	20	10	1	-0.3491	0.3806	-0.3931
ABS	3	0	1	0.9899	-0.9877	-1
ABS	32	10	1	0.4554	-0.5573	-0.1001
ABS	3	0	1	0.3102	-0.2285	-1
ABS	33	10	1	0.6325	-0.6322	-0.1206
ABS	2	0	3	0.5166	0.0432	0.6894
ABS	1	0	2	-0.3307	0.752	0.9977
ABS	1	0	2	0.4098	-0.0166	0.9494
ABS	2	0	2	-0.1588	0.1742	0.4927
ABS	16	10	2	0.6468	-0.6903	0.0073
ABS	30	10	1	0.724	-0.7699	-0.5201
ABS	1	0	1	1	-0.7762	-1
ABS	45	10	1	0.6309	-0.7036	-0.736
ABS	33	10	2	0.7356	-0.7069	0.0766
ABS	3	0	1	0.9899	-0.9877	-1
ABS	29	10	1	0.8509	-0.7831	-0.579
ABS	3	0	1	0.3102	-0.2285	-1
ABS	5	0	1	0.9773	-0.9586	-1
ABS	16	10	2	0.6468	-0.6903	0.0073
ABS	5	0	1	0.7996	-0.8387	-1
ABS	2	0	1	0.3867	-0.5167	-0.7578
ABS	2	0	2	0.0441	-0.0172	0.4216
ABS	34	10	2	0.6593	-0.6418	0.2523
ABS	2	0	1	-0.16	0.2051	-0.5222
ABS	1	0	2	0.4834	-0.1959	0.9934
ABS	1	0	1	1	-0.7762	-1
ABS	3	0	2	0.7425	-0.6533	0.8067
ABS	1	0	1	1	-1	-1
ABS	3	0	3	0.0266	0.0248	0.6834
ABS	1	0	2	0.4834	-0.1959	0.9934
ABS	1	0	1	1	-0.7762	-1
ABS	2	0	3	0.1776	0.0357	0.9935
ABS	1	0	1	1	-1	-1
ABS	1	0	2	0.1353	0.3484	-1
ABS	20	10	1	0.9149	-0.9402	-0.4521
ABS	3	0	3	0.0419	0.028	0.5719
ABS	20	10	1	0.9149	-0.9402	-0.4521
ABS	1	0	1	-0.3815	0.6689	-1
ABS	1	0	1	0.8493	-0.7747	-1
ABS	1	0	1	0.9853	-0.0134	-1
ABS	1	0	1	0.8493	-0.7747	-1
ABS	2	0	2	0.3517	0.6986	-1
ABS	3	0	1	0.3102	-0.2285	-1
ABS	38	10	1	0.3858	-0.4756	-0.531
ABS	3	10	2	0.3627	0.1217	-0.7134
ABS	3	0	3	0.0266	0.0248	0.6834
ABS	48	10	2	0.2934	-0.3382	0.3115
ABS	25	10	1	0.7249	-0.7545	-0.0539
ABS	35	10	2	0.8012	-0.8217	0.0347
ABS	1	0	3	0.9862	0.6191	0.9995
ABS	48	10	1	0.8976	-0.9164	-0.4268
ABS	1	0	3	0.9862	0.6191	0.9995
ABS	2	0	2	-0.1588	0.1742	0.4927
ABS	3	0	2	-0.319	0.3545	0.6119
ABS	1	0	2	-0.3307	0.752	0.9977
ABS	2	0	2	0.29	-0.0404	0.5889
ABS	16	10	2	0.6468	-0.6903	0.0073
ABS	1	0	1	1	-0.7762	-1
ABS	3	0	2	-0.1004	0.1408	0.0787
ABS	5	0	1	0.0993	-0.1835	-0.8752
ABS	2	0	1	-0.16	0.2051	-0.5222
ABS	33	10	2	0.7356	-0.7069	0.0766
ABS	3	0	3	0.0266	0.0248	0.6834
ABS	54	10	1	0.7679	-0.793	-0.4709
ABS	3	0	1	0.9899	-0.9877	-1
ABS	2	0	2	0.2188	-0.1544	0.7225
ABS	3	0	1	0.3521	-0.2459	-0.8154
ABS	2	0	2	0.2188	-0.1544	0.7225
ABS	3	0	2	0.509	-0.3102	0.3849
ABS	20	10	1	0.5144	-0.5861	-0.3695
ABS	2	0	1	-0.16	0.2051	-0.5222
ABS	3	0	2	-0.1004	0.1408	0.0787
ABS	25	10	1	0.4539	-0.4493	-0.2021
ABS	19	10	2	0.0691	-0.0951	0.141
ABS	34	10	2	0.6114	-0.6638	0.1745
ABS	2	0	2	0.0441	-0.0172	0.4216
ABS	1	0	3	0.0076	0.0544	0.8127
ABS	28	10	2	0.4169	-0.3973	0.1318
ABS	30	10	1	0.7861	-0.8408	-0.7356
ABS	25	10	1	0.4165	-0.4347	-0.1839
ABS	1	0	1	1	-0.7762	-1
ABS	3	0	2	-0.1004	0.1408	0.0787
ABS	20	10	1	-0.3491	0.3806	-0.3931
ABS	3	0	1	0.9899	-0.9877	-1
ABS	37	10	1	0.864	-0.8623	-0.2517
ABS	2	0	2	0.0441	-0.0172	0.4216
ABS	42	10	1	0.5565	-0.6269	-0.768
ABS	33	10	2	0.7356	-0.7069	0.0766
ABS	2	0	1	-0.16	0.2051	-0.5222
ABS	2	0	3	0.5166	0.0432	0.6894
ABS	1	0	2	-0.3307	0.752	0.9977
ABS	1	0	2	0.4098	-0.0166	0.9494
ABS	2	0	2	-0.1588	0.1742	0.4927
ABS	5	0	2	0.9549	-0.9788	0.2723
ABS	5	0	1	0.8971	-0.4338	-0.8687
ABS	2	0	1	-0.16	0.2051	-0.5222
ABS	33	10	1	0.6807	-0.7555	-0.2589
ABS	30	10	1	0.724	-0.7699	-0.5201
ABS	1	0	2	0.1353	0.3484	-1
ABS	19	10	2	0.3848	-0.408	0.0924
ABS	16	10	2	0.6468	-0.6903	0.0073
ABS	1	0	3	0.9862	0.6191	0.9995
ABS	24	11	1	0.7134	-0.7651	-0.2462
ABS	16	10	2	0.6468	-0.6903	0.0073
ABS	1	0	3	0.9862	0.6191	0.9995
ABS	5	0	1	0.3576	-0.4351	-0.281
ABS	5	0	1	0.7996	-0.8387	-1
ABS	1	0	3	0.9862	0.6191	0.9995
ABS	16	10	2	0.6468	-0.6903	0.0073
ABS	1	0	2	-0.3307	0.752	0.9977
ABS	4	0	1	0.5001	-0.5322	-0.6395
ABS	3	0	2	0.1657	0.0247	-0.2752
ABS	1	0	3	0.9862	0.6191	0.9995
ABS	3	0	1	0.9394	-0.9294	-1
ABS	1	0	3	0.9862	0.6191	0.9995
ABS	4	5	1	0.4197	-0.4523	-0.7844
ABS	1	0	3	0.9862	0.6191	0.9995
ABS	5	0	1	0.9825	-0.9902	-1
ABS	1	0	3	0.9862	0.6191	0.9995
ABS	3	0	3	0.0266	0.0248	0.6834
ABS	20	10	2	0.2015	-0.287	0.4425
ABS	21	12	1	0.6237	-0.6605	-0.6385
ABS	1	0	1	-0.1225	0.5877	-1
ABS	36	10	1	0.5319	-0.3545	-0.5238
ABS	16	10	2	0.6468	-0.6903	0.0073
ABS	2	0	2	0.2188	-0.1544	0.7225
ABS	1	0	3	0.0076	0.0544	0.8127
ABS	4	0	1	0.924	-0.9482	-0.7896
ABS	37	10	2	0.6305	-0.7044	0.3717
ABS	1	0	1	1	-0.7762	-1
ABS	25	10	1	0.1876	-0.217	-0.4363
ABS	1	0	2	-0.3307	0.752	0.9977
ABS	29	10	1	0.3746	-0.3699	-0.5586
ABS	25	10	1	0.5621	-0.5846	-0.0154
ABS	33	10	2	0.6765	-0.7484	0.1666
ABS	2	0	2	-0.1588	0.1742	0.4927
ABS	3	0	3	0.1303	0.207	0.2462
ABS	4	0	1	0.9969	-0.9977	-1
ABS	45	10	1	0.0959	-0.0704	-0.4916
ABS	20	10	1	0.7352	-0.8143	-0.0549
ABS	2	0	1	0.0869	-0.1222	-0.4315
ABS	30	10	2	0.183	-0.2291	0.4503
ABS	4	0	1	0.64	-0.6669	-1
ABS	4	0	1	0.8199	-0.7301	-0.4655
ABS	1	0	2	-0.3307	0.752	0.9977
ABS	20	10	1	0.7352	-0.8143	-0.0549
ABS	19	10	1	0.8374	-0.8925	-0.0042
ABS	42	10	1	0.7081	-0.6762	-0.0694
ABS	1	0	1	1	-0.7762	-1
ABS	3	0	2	-0.1004	0.1408	0.0787
ABS	3	0	2	0.8073	-0.8693	0.3056
ABS	2	0	1	-0.16	0.2051	-0.5222
ABS	4	0	2	-0.1525	0.1864	0.4039
ABS	5	0	1	0.9794	-0.9873	-0.5268
ABS	3	0	1	0.9899	-0.9877	-1
ABS	2	0	2	0.0441	-0.0172	0.4216
ABS	42	10	1	0.7962	-0.8286	-0.4338
ABS	3	0	2	-0.1004	0.1408	0.0787
ABS	18	10	1	0.7249	-0.6367	-0.7538
ABS	2	0	1	-0.16	0.2051	-0.5222
ABS	45	10	1	0.0959	-0.0704	-0.4916
ABS	20	10	1	0.7352	-0.8143	-0.0549
ABS	28	10	1	0.8934	-0.8924	-0.851
ABS	2	0	2	0.477	-0.4726	0.762
ABS	29	10	1	0.4572	-0.4996	-0.1691
ABS	5	0	1	0.8909	-0.949	-0.8861
ABS	19	10	1	0.8374	-0.8925	-0.0042
ABS	2	0	2	-0.0807	0.0911	0.3571
ABS	3	0	2	-0.1004	0.1408	0.0787
ABS	33	10	2	0.6484	-0.6916	0.2729
ABS	2	0	1	-0.16	0.2051	-0.5222
ABS	3	0	3	0.1303	0.207	0.2462
ABS	1	0	3	0.9862	0.6191	0.9995
ABS	30	10	1	0.7834	-0.7537	-0.0312
ABS	2	0	2	0.0441	-0.0172	0.4216
ABS	24	10	2	0.2765	-0.2628	0.3565
ABS	20	10	1	0.7352	-0.8143	-0.0549
ABS	4	0	1	0.64	-0.6669	-1
ABS	29	10	1	0.4572	-0.4996	-0.1691
ABS	2	0	2	0.0989	-0.056	0.6946
ABS	45	10	1	0.0959	-0.0704	-0.4916
ABS	26	10	1	0.8861	-0.9094	-0.729
ABS	1	0	1	1	-0.7762	-1
ABS	25	10	1	0.5621	-0.5846	-0.0154
ABS	2	0	2	-0.1588	0.1742	0.4927
ABS	3	0	2	-0.1004	0.1408	0.0787
ABS	3	0	3	0.1303	0.207	0.2462
ABS	4	0	1	0.9668	-0.9811	-1
ABS	23	10	1	0.9354	-0.9614	-0.6384
ABS	2	0	2	0.477	-0.4726	0.762
ABS	3	0	2	-0.1004	0.1408	0.0787
ABS	4	0	1	0.9541	-0.1289	-1
CNE	5	0	2	0.9244	0.685	-1
CNE	4	0	2	-0.0442	0.3398	0.9952
ABS	1	0	2	0.1353	0.3484	-1
ABS	3	0	2	0.9207	0.3274	-1
ABS	1	0	1	-0.1225	0.5877	-1
ABS	22	10	1	0.5671	-0.6213	-0.4558
ABS	1	0	3	0.9862	0.6191	0.9995
CNE	1	0	2	-0.0203	0.1337	0.4883
CNE	1	0	2	-0.3307	0.752	0.9977
CNE	32	10	2	-0.6194	0.635	0.3319
ABS	5	0	1	0.7195	-0.7998	-0.8487
ABS	1	0	2	0.1353	0.3484	-1
ABS	3	0	2	0.4115	-0.4639	0.5038
ABS	2	0	1	-0.2086	0.789	-1
ABS	19	10	1	0.4248	-0.5252	-0.506
ABS	1	0	3	0.9862	0.6191	0.9995
ABS	33	10	1	0.3061	-0.3598	-0.7628
ABS	1	0	3	0.9862	0.6191	0.9995
CNE	5	0	2	0.9244	0.685	-1
CNE	4	0	2	-0.0442	0.3398	0.9952
ABS	25	10	1	0.3327	-0.3994	-0.422
ABS	3	0	3	0.0266	0.0248	0.6834
ABS	49	10	1	0.8038	-0.8606	-0.0949
ABS	2	0	1	-0.16	0.2051	-0.5222
ABS	19	10	1	-0.2835	0.2971	-0.4707
ABS	1	0	1	1	-0.7762	-1
ABS	3	0	2	-0.1004	0.1408	0.0787
ABS	4	0	1	0.0778	-0.0272	-0.5355
ABS	2	0	1	-0.16	0.2051	-0.5222
ABS	3	0	2	0.9207	0.3274	-1
ABS	34	10	2	0.445	-0.4707	0.3426
ABS	2	0	2	-0.1588	0.1742	0.4927
ABS	3	0	2	-0.1004	0.1408	0.0787
ABS	4	0	2	0.4489	-0.4501	0.1543
ABS	2	0	1	-0.16	0.2051	-0.5222
ABS	19	10	1	0.8374	-0.8925	-0.0042
ABS	29	10	1	0.4572	-0.4996	-0.1691
ABS	3	0	1	0.9899	-0.9877	-1
ABS	5	0	1	0.9513	-0.9711	-1
ABS	2	0	2	0.0441	-0.0172	0.4216
ABS	2	0	2	-0.0845	0.1347	0.762
ABS	5	0	2	0.8774	-0.9298	0.5994
ABS	4	0	2	0.1608	0.4896	-0.8646
ABS	4	0	1	-0.342	0.3576	-0.3651
ABS	2	0	1	-0.16	0.2051	-0.5222
ABS	45	10	1	0.0959	-0.0704	-0.4916
ABS	29	10	1	0.4572	-0.4996	-0.1691
ABS	1	0	1	1	-0.7762	-1
ABS	3	0	3	0.1303	0.207	0.2462
ABS	49	10	2	0.692	-0.7376	0.1607
ABS	2	0	2	0.477	-0.4726	0.762
ABS	33	10	2	0.3029	-0.2827	0.5753
ABS	3	0	3	0.0266	0.0248	0.6834
ABS	58	10	2	0.4205	-0.3306	0.1362
ABS	3	0	1	0.9899	-0.9877	-1
ABS	4	0	2	0.7059	-0.6738	0.0113
ABS	22	10	1	0.9391	-0.5793	-0.6178
ABS	2	0	2	0.477	-0.4726	0.762
ABS	3	0	2	-0.1004	0.1408	0.0787
ABS	3	0	1	0.7318	-0.8525	-0.8472
ABS	2	0	1	-0.16	0.2051	-0.5222
ABS	19	10	1	0.8374	-0.8925	-0.0042
ABS	29	10	1	0.4572	-0.4996	-0.1691
ABS	1	0	1	1	-0.7762	-1
ABS	3	0	2	-0.1004	0.1408	0.0787
ABS	3	0	2	0.4115	-0.4639	0.5038
ABS	2	0	1	-0.16	0.2051	-0.5222
ABS	3	0	2	-0.1004	0.1408	0.0787
ABS	3	0	3	0.1303	0.207	0.2462
ABS	5	0	1	0.9479	-0.6247	-0.3462
ABS	19	10	1	0.8374	-0.8925	-0.0042
ABS	29	10	1	0.4572	-0.4996	-0.1691
ABS	3	0	1	0.9899	-0.9877	-1
ABS	5	0	1	0.9184	-0.9222	-0.8752
ABS	2	0	2	0.477	-0.4726	0.762
ABS	5	0	2	0.8774	-0.9298	0.5994
ABS	2	0	3	0.2533	0.1343	0.8225
ABS	2	0	1	1	-1	-1
ABS	3	0	2	-0.1004	0.1408	0.0787
ABS	5	0	1	0.4779	-0.6033	-0.6062
ABS	19	10	1	0.4248	-0.5252	-0.506
ABS	37	10	1	0.7911	-0.789	-0.6519
ABS	3	0	1	0.9899	-0.9877	-1
ABS	30	10	1	0.7772	-0.824	-0.4179
ABS	2	0	2	0.477	-0.4726	0.762
ABS	2	0	3	0.3034	0.0463	0.6842
ABS	1	0	1	1	-1	-1
ABS	3	0	3	0.0266	0.0248	0.6834
ABS	33	10	1	0.3061	-0.3598	-0.7628
ABS	3	0	1	0.9899	-0.9877	-1
ABS	29	10	1	0.8956	-0.9173	-0.5975
ABS	22	10	1	0.9391	-0.5793	-0.6178
ABS	5	0	1	0.9479	-0.6247	-0.3462
ABS	1	0	3	0.2587	0.1157	0.9527
ABS	4	0	1	0.7821	-0.7744	-0.5716
ABS	2	0	1	-0.16	0.2051	-0.5222
ABS	20	10	1	0.7352	-0.8143	-0.0549
ABS	1	0	3	0.9862	0.6191	0.9995
ABS	30	10	1	0.7834	-0.7537	-0.0312
ABS	2	0	2	0.0441	-0.0172	0.4216
ABS	3	0	2	-0.1004	0.1408	0.0787
ABS	20	10	1	0.5345	-0.6078	-0.5861
ABS	3	0	1	0.3102	-0.2285	-1
ABS	3	0	3	0.1303	0.207	0.2462
ABS	4	0	1	-0.342	0.3576	-0.3651
ABS	3	0	1	0.1956	-0.2518	-0.829
ABS	4	0	2	0.8168	-0.8658	0.4609
ABS	24	10	1	0.196	-0.217	-0.0224
ABS	2	0	2	0.0989	-0.056	0.6946
ABS	45	10	1	0.0959	-0.0704	-0.4916
ABS	26	10	1	0.8861	-0.9094	-0.729
ABS	1	0	1	1	-0.7762	-1
ABS	5	0	1	0.3135	-0.1456	-0.61
ABS	3	0	1	0.9899	-0.9877	-1
ABS	1	0	3	0.0076	0.0544	0.8127
ABS	35	10	1	0.8824	-0.8051	-0.218
ABS	2	0	2	-0.1588	0.1742	0.4927
ABS	3	0	2	-0.1004	0.1408	0.0787
ABS	4	0	1	0.2553	-0.3517	-0.8585
ABS	2	0	1	-0.16	0.2051	-0.5222
CNE	61	10	2	0.5486	0.0796	-0.373
CNE	5	0	2	0.9244	0.685	-1
CNE	5	0	3	0.047	0.4737	0.9925
ABS	2	0	2	-0.1588	0.1742	0.4927
ABS	3	0	2	-0.1004	0.1408	0.0787
ABS	4	0	2	0.4489	-0.4501	0.1543
ABS	2	0	1	-0.16	0.2051	-0.5222
ABS	19	10	1	0.8374	-0.8925	-0.0042
ABS	29	10	1	0.4572	-0.4996	-0.1691
ABS	5	0	1	0.9479	-0.6247	-0.3462
ABS	1	0	3	0.2587	0.1157	0.9527
ABS	4	0	1	0.7821	-0.7744	-0.5716
ABS	2	0	1	-0.16	0.2051	-0.5222
ABS	20	10	1	0.7352	-0.8143	-0.0549
ABS	3	0	2	-0.419	0.5193	0.6047
ABS	42	10	1	0.7949	-0.803	-0.657
ABS	2	0	2	-0.1588	0.1742	0.4927
ABS	32	10	1	0.5774	-0.6467	-0.0288
ABS	2	0	1	-0.16	0.2051	-0.5222
ABS	19	10	1	-0.2835	0.2971	-0.4707
ABS	4	0	1	0.9668	-0.9811	-1
ABS	4	0	1	0.8203	-0.8893	-0.4911
ABS	24	10	2	0.3221	-0.3827	0.2012
ABS	2	0	2	-0.1588	0.1742	0.4927
ABS	3	0	2	-0.1004	0.1408	0.0787
ABS	5	0	1	0.9625	-0.9747	-1
ABS	3	0	1	0.8723	-0.9023	-0.7945
ABS	4	0	1	0.7821	-0.7744	-0.5716
ABS	2	0	1	-0.16	0.2051	-0.5222
ABS	20	10	1	0.7352	-0.8143	-0.0549
ABS	1	0	1	1	-0.7762	-1
ABS	3	0	2	-0.319	0.3545	0.6119
ABS	1	0	2	-0.3307	0.752	0.9977
ABS	28	10	2	0.5658	-0.5584	0.1048
ABS	43	10	1	0.2057	-0.2494	-0.1168
ABS	28	10	1	0.3392	-0.3775	-0.265
ABS	24	10	2	0.8641	-0.9013	0.1753
ABS	24	10	3	0.0186	0.003	0.3338
ABS	43	10	1	0.2741	-0.1923	-0.261
ABS	20	10	1	0.6029	-0.0088	-0.2086
ABS	2	0	2	0.0441	-0.0172	0.4216
CNE	25	10	2	-0.1637	0.325	0.1852
ABS	47	10	2	0.4387	-0.5009	0.0985
ABS	24	10	2	0.8885	-0.8808	0.3762
ABS	5	0	1	0.9479	-0.6247	-0.3462
ABS	33	10	2	0.7092	-0.7368	0.0209
ABS	2	0	1	-0.16	0.2051	-0.5222
ABS	20	10	1	0.3279	-0.1621	-0.4957
ABS	5	0	1	0.9825	-0.9902	-1
ABS	1	0	1	1	-0.7762	-1
ABS	20	10	1	0.3279	-0.1621	-0.4957
ABS	5	0	1	0.9825	-0.9902	-1
ABS	20	10	1	0.2568	-0.335	-0.0613
ABS	3	0	1	0.2666	-0.0196	-0.829
ABS	4	0	2	0.8168	-0.8658	0.4609
ABS	38	10	1	0.9118	-0.8781	-0.7815
ABS	24	10	1	0.5973	-0.6853	-0.1066
ABS	2	0	1	-0.16	0.2051	-0.5222
ABS	3	0	2	0.3005	0.0234	-0.756
ABS	19	10	1	0.3857	-0.4135	-0.5372
ABS	1	0	2	-0.3307	0.752	0.9977
ABS	34	10	1	0.2237	-0.265	-0.0072
ABS	23	10	1	0.8492	-0.817	-0.7752
ABS	1	0	1	1	-0.7762	-1
ABS	2	0	1	-0.0849	0.076	-0.6519
ABS	1	0	2	-0.3307	0.752	0.9977
ABS	2	0	2	0.3713	-0.2455	0.9574
ABS	5	0	2	0.7251	-0.0816	0.4844
ABS	48	10	1	0.2964	-0.3415	-0.2476
ABS	38	10	1	0.4914	-0.528	-0.3605
ABS	3	0	2	0.131	-0.159	0.7192
ABS	24	10	1	0.856	-0.8696	-0.5819
ABS	2	0	2	0.0441	-0.0172	0.4216
ABS	20	10	2	0.2537	-0.2978	0.5856
ABS	1	0	3	0.0076	0.0544	0.8127
ABS	18	10	2	0.6665	-0.648	0.0283
ABS	34	10	1	0.9484	-0.9578	-0.655
ABS	2	0	2	-0.0807	0.0911	0.3571
ABS	25	10	1	0.5621	-0.5846	-0.0154
ABS	2	0	2	-0.1588	0.1742	0.4927
ABS	3	0	2	-0.1004	0.1408	0.0787
ABS	49	10	1	0.8038	-0.8606	-0.0949
ABS	2	0	1	-0.16	0.2051	-0.5222
ABS	43	10	1	0.2741	-0.1923	-0.261
ABS	3	0	1	0.7369	-0.7842	-0.1943
ABS	2	0	2	0.0441	-0.0172	0.4216
ABS	3	0	2	0.3005	0.0234	-0.756
ABS	25	10	2	-0.0263	0.0023	0.234
ABS	20	10	1	0.2568	-0.335	-0.0613
ABS	3	0	3	0.0266	0.0248	0.6834
ABS	5	0	1	0.416	-0.4725	-0.3462
ABS	1	0	3	0.0076	0.0544	0.8127
ABS	18	10	2	0.6665	-0.648	0.0283
ABS	51	10	1	0.5805	-0.6516	-0.0823
ABS	2	0	1	-0.16	0.2051	-0.5222
ABS	29	10	1	0.8796	-0.9129	-0.5436
ABS	35	10	2	0.142	-0.1359	0.0801
ABS	29	10	2	0.9144	-0.919	0.2705
ABS	1	0	1	1	-0.7762	-1
ABS	5	0	2	0.9549	-0.9788	0.2723
ABS	39	10	1	0.8928	-0.9339	-0.5621
ABS	5	0	1	0.6572	-0.6979	-0.7343
ABS	30	10	1	0.7749	-0.8202	-0.5244
ABS	3	0	3	0.3244	0.3845	0.7101
ABS	2	0	1	-0.0751	0.2309	-0.177
ABS	2	0	1	-0.16	0.2051	-0.5222
ABS	5	0	1	0.9825	-0.9902	-1
ABS	3	0	1	0.3102	-0.2285	-1
ABS	4	0	1	0.8791	-0.9102	-1
ABS	43	10	1	0.8961	-0.9284	-0.5726
ABS	4	0	1	0.7821	-0.7744	-0.5716
ABS	3	0	3	0.0266	0.0248	0.6834
ABS	5	0	1	-0.2219	0.2172	-0.6538
ABS	24	10	1	0.695	-0.5957	-0.2957
ABS	4	0	1	0.9668	-0.9811	-1
ABS	32	10	1	0.7743	-0.7711	-0.6944
ABS	19	10	1	0.4873	-0.5687	-0.5123
ABS	20	10	1	0.2568	-0.335	-0.0613
ABS	3	0	3	0.0266	0.0248	0.6834
ABS	3	0	2	0.6778	-0.532	0.3849
ABS	5	0	1	0.9479	-0.6247	-0.3462
ABS	4	0	1	0.8612	-0.9245	-0.6824
ABS	20	10	1	0.3279	-0.1621	-0.4957
ABS	5	0	1	0.9825	-0.9902	-1
ABS	20	10	1	0.2568	-0.335	-0.0613
ABS	1	0	1	1	-0.7762	-1
ABS	5	0	1	-0.2219	0.2172	-0.6538
ABS	24	10	1	0.695	-0.5957	-0.2957
ABS	4	0	1	0.9668	-0.9811	-1
ABS	29	10	1	0.4286	-0.4547	-0.3016
ABS	2	0	2	0.477	-0.4726	0.762
ABS	24	15	1	-0.0248	0.0404	-0.3689
ABS	1	0	2	-0.3307	0.752	0.9977
ABS	1	0	1	0.0373	-0.0225	-1
ABS	1	0	2	-0.3307	0.752	0.9977
ABS	3	0	2	0.0694	-0.1006	0.0867
ABS	1	0	3	0.9862	0.6191	0.9995
ABS	28	10	1	0.8934	-0.8924	-0.851
ABS	2	0	2	0.477	-0.4726	0.762
ABS	33	10	1	0.4554	-0.4707	-0.1377
ABS	33	10	1	0.2949	-0.2929	-0.505
ABS	28	10	1	0.3668	-0.3794	-0.4638
ABS	1	0	2	0.1353	0.3484	-1
ABS	3	0	1	-0.0992	0.1958	-0.6475
ABS	1	0	1	-0.1225	0.5877	-1
ABS	3	0	3	0.0266	0.0248	0.6834
ABS	24	10	1	0.6345	-0.716	-0.5861
ABS	1	0	1	-0.492	0.9872	-1
ABS	1	0	2	0.3314	-0.2355	0.445
ABS	1	0	3	0.0441	0.0262	0.2973
ABS	1	0	2	-0.3307	0.752	0.9977
ABS	4	0	1	0.2958	-0.2278	-0.6122
ABS	1	0	2	0.1353	0.3484	-1
ABS	1	0	2	-0.0203	0.1337	0.4883
ABS	1	0	2	0.8702	0.98	-1
ABS	1	0	2	0.4834	-0.1959	0.9934
ABS	1	0	1	1	-0.7762	-1
ABS	2	0	2	0.2905	-0.2527	0.9966
ABS	2	0	2	0.779	0.9917	-1
ABS	3	0	1	-0.0992	0.1958	-0.6475
ABS	20	10	1	0.9387	-0.9475	-0.7183
ABS	1	0	3	0.0076	0.0544	0.8127
ABS	39	10	2	0.6284	-0.6353	0.3395
ABS	23	10	1	0.4308	-0.5035	-0.4793
ABS	3	0	1	0.8723	-0.9023	-0.7945
ABS	20	10	2	0.8936	-0.7128	0.08
ABS	1	0	2	0.1353	0.3484	-1
ABS	19	10	1	0.4873	-0.5687	-0.5123
ABS	3	0	3	0.0266	0.0248	0.6834
ABS	5	0	1	0.9479	-0.6247	-0.3462
ABS	20	10	1	0.3279	-0.1621	-0.4957
ABS	5	0	1	0.9825	-0.9902	-1
ABS	42	10	1	0.8379	-0.8818	-0.5
ABS	2	0	2	0.779	0.9917	-1
ABS	4	0	2	-0.1525	0.1864	0.4039
ABS	28	10	1	0.3392	-0.3775	-0.265
ABS	24	10	1	0.8614	-0.8516	-0.7675
ABS	3	0	2	-0.1004	0.1408	0.0787
ABS	54	10	1	0.7028	-0.7254	-0.2655
ABS	2	0	1	-0.16	0.2051	-0.5222
ABS	4	0	1	0.8791	-0.9102	-1
ABS	33	10	2	0.0641	-0.0766	0.1025
ABS	34	10	1	0.9019	-0.6158	-0.6227
ABS	1	0	2	0.1353	0.3484	-1
CNE	82	11	1	-0.5501	0.6696	-0.6942
CNE	1	0	2	-0.3307	0.752	0.9977
CNE	1	0	1	0.3568	-0.0131	-1
CNE	1	0	2	-0.3307	0.752	0.9977
CNE	44	10	1	-0.2335	0.3567	-0.0857
CNE	31	12	1	-0.1184	0.1208	-0.4718
CNE	1	0	2	-0.3307	0.752	0.9977
CNE	1	0	1	0.3568	-0.0131	-1
CNE	1	0	2	-0.3307	0.752	0.9977
CNE	44	10	1	-0.2335	0.3567	-0.0857
CNE	42	10	1	-0.2783	0.3974	-0.6182
CNE	1	0	2	-0.3307	0.752	0.9977
CNE	44	10	1	-0.2335	0.3567	-0.0857
ABS	3	0	3	0.0266	0.0248	0.6834
CNE	2	0	2	0.2899	-0.0343	0.6842
CNE	1	0	2	-0.3307	0.752	0.9977
CNE	76	10	1	-0.599	0.6586	-0.3993
ABS	1	0	3	0.9862	0.6191	0.9995
ABS	5	0	1	0.998	-0.9985	-1
ABS	29	10	1	0.7387	-0.7578	-0.2414
ABS	2	0	2	0.0441	-0.0172	0.4216
ABS	3	0	2	-0.1004	0.1408	0.0787
CNE	25	10	2	-0.1637	0.325	0.1852
ABS	47	10	2	0.4387	-0.5009	0.0985
ABS	24	10	2	0.8885	-0.8808	0.3762
ABS	2	0	2	0.2188	-0.1544	0.7225
ABS	42	10	1	0.5753	-0.6111	-0.6648
ABS	43	10	1	0.2741	-0.1923	-0.261
ABS	43	10	2	0.5284	-0.5408	0.0887
ABS	2	0	2	0.477	-0.4726	0.762
ABS	20	10	1	0.3279	-0.1621	-0.4957
ABS	5	0	1	0.9825	-0.9902	-1
ABS	20	10	1	0.2568	-0.335	-0.0613
ABS	1	0	1	1	-0.7762	-1
ABS	46	10	1	0.6838	-0.6568	-0.3897
ABS	1	0	3	0.9862	0.6191	0.9995
ABS	5	0	1	0.5674	-0.6345	-0.61
ABS	24	10	1	0.6237	-0.7096	-0.697
ABS	35	10	1	0.8067	-0.8482	-0.1054
ABS	3	0	2	-0.1004	0.1408	0.0787
ABS	40	10	1	0.6111	-0.594	-0.5222
ABS	2	0	1	-0.16	0.2051	-0.5222
ABS	5	0	1	0.7439	-0.8771	-0.8861
ABS	3	0	2	-0.1004	0.1408	0.0787
ABS	3	0	2	-0.319	0.3545	0.6119
ABS	1	0	2	-0.3307	0.752	0.9977
ABS	28	10	2	0.5658	-0.5584	0.1048
ABS	48	10	1	0.2964	-0.3415	-0.2476
ABS	34	10	1	0.2705	-0.3323	-0.7044
ABS	2	0	2	0.0441	-0.0172	0.4216
ABS	29	10	1	0.4444	-0.5289	-0.4638
ABS	3	0	2	0.0584	-0.1	0.4626
ABS	36	10	1	0.3939	-0.4424	-0.0615
ABS	43	10	1	0.2741	-0.1923	-0.261
ABS	1	0	3	0.9862	0.6191	0.9995
ABS	2	0	1	0.3867	-0.5167	-0.7578
ABS	1	0	2	-0.3307	0.752	0.9977
ABS	2	0	1	-0.0641	0.0715	-0.5222
ABS	4	0	2	0.6549	-0.6713	0.1141
ABS	1	0	2	-0.3307	0.752	0.9977
ABS	34	10	2	0.6115	-0.604	0.255
ABS	2	0	2	0.2188	-0.1544	0.7225
ABS	1	0	3	0.0076	0.0544	0.8127
ABS	41	10	1	0.8853	-0.9357	-0.7703
ABS	2	0	1	-0.16	0.2051	-0.5222
ABS	4	0	1	0.9407	-0.959	-1
ABS	20	10	1	0.2568	-0.335	-0.0613
ABS	1	0	1	1	-0.7762	-1
ABS	54	10	1	0.7028	-0.7254	-0.2655
ABS	2	0	1	-0.16	0.2051	-0.5222
CNE	39	10	1	-0.4966	0.713	-0.2078
ABS	3	0	3	0.0266	0.0248	0.6834
CNE	34	10	1	-0.5095	0.7376	-0.0501
CNE	44	10	1	-0.5494	0.5773	-0.4872
ABS	4	0	1	0.9715	-0.978	-1
ABS	43	10	1	-0.1469	0.1697	-0.1058
ABS	43	14	1	0.6561	-0.5932	-0.2828
ABS	3	0	1	0.3102	-0.2285	-1
ABS	1	0	1	1	-0.7762	-1
ABS	39	10	1	-0.2761	0.2982	-0.4043
ABS	3	0	3	0.0266	0.0248	0.6834
ABS	5	0	2	0.1816	0.818	-0.61
ABS	38	10	2	0.5717	-0.552	0.0215
ABS	36	10	1	0.8753	-0.9061	-0.5218
ABS	24	10	2	0.6917	-0.5953	0.0908
CNE	20	10	2	0.1599	0.3537	-0.4428
ABS	34	10	1	0.8524	-0.7534	-0.6127
ABS	1	0	1	1	-0.7762	-1
ABS	2	0	2	0.0441	-0.0172	0.4216
ABS	42	10	1	0.7962	-0.8286	-0.4338
ABS	3	0	2	-0.1004	0.1408	0.0787
ABS	43	10	1	0.6038	-0.6151	-0.4064
ABS	34	10	1	0.482	-0.4941	-0.3124
ABS	2	0	1	-0.16	0.2051	-0.5222
ABS	34	10	1	0.9019	-0.6158	-0.6227
ABS	4	0	1	0.9715	-0.978	-1
ABS	24	10	1	0.5701	-0.3958	-0.4914
ABS	24	10	1	0.7834	-0.8403	-0.4754
ABS	1	0	3	0.9862	0.6191	0.9995
ABS	43	10	1	-0.1469	0.1697	-0.1058
ABS	43	14	1	0.6561	-0.5932	-0.2828
ABS	3	0	1	0.3102	-0.2285	-1
ABS	1	0	1	1	-0.7762	-1
ABS	39	10	1	-0.2761	0.2982	-0.4043
ABS	25	10	1	0.8868	-0.8967	-0.5853
ABS	1	0	2	0.1353	0.3484	-1
ABS	3	8	2	0.3152	-0.3671	0.8748
ABS	1	0	1	-0.1225	0.5877	-1
ABS	3	0	3	0.0266	0.0248	0.6834
ABS	1	0	2	0.0743	-0.0516	0.6774
ABS	1	0	1	1	-0.7762	-1
ABS	43	14	1	0.6561	-0.5932	-0.2828
ABS	25	10	1	0.8868	-0.8967	-0.5853
ABS	1	0	2	0.1353	0.3484	-1
ABS	3	0	2	0.8548	-0.8985	0.8748
ABS	1	0	1	-0.1225	0.5877	-1
ABS	4	0	1	0.9668	-0.9811	-1
ABS	17	10	1	0.4772	-0.41	-0.4905
ABS	3	0	1	0.3102	-0.2285	-1
ABS	36	10	2	0.8101	-0.7913	0.1228
ABS	2	0	1	-0.16	0.2051	-0.5222
CNE	20	10	2	0.1599	0.3537	-0.4428
ABS	34	10	1	0.8524	-0.7534	-0.6127
ABS	1	0	2	0.1353	0.3484	-1
ABS	2	0	3	0.0327	0.0088	0.8545
ABS	2	0	2	0.779	0.9917	-1
ABS	3	0	2	-0.1004	0.1408	0.0787
CNE	30	10	1	-0.5808	0.6491	-0.3818
ABS	29	10	1	0.6637	-0.6572	-0.2498
ABS	2	0	1	-0.16	0.2051	-0.5222
ABS	3	8	2	0.3152	-0.3671	0.8748
ABS	3	0	3	0.0266	0.0248	0.6834
ABS	3	0	2	0.8548	-0.8985	0.8748
ABS	33	10	1	0.7937	-0.7575	-0.1083
ABS	2	0	3	0.0327	0.0088	0.8545
ABS	38	10	2	0.5717	-0.552	0.0215
ABS	36	10	1	0.8753	-0.9061	-0.5218
ABS	1	0	2	0.1353	0.3484	-1
ABS	2	0	2	0.0104	-0.0067	0.2075
ABS	1	0	2	0.1353	0.3484	-1
ABS	2	0	2	0.7254	-0.1678	0.992
ABS	1	0	1	-0.1225	0.5877	-1
ABS	20	10	1	0.5345	-0.6078	-0.5861
ABS	1	0	2	0.4098	-0.0166	0.9494
ABS	1	0	1	1	-0.7762	-1
ABS	2	0	2	0.6691	-0.0005	0.9974
ABS	3	0	3	0.0266	0.0248	0.6834
ABS	1	0	2	0.4098	-0.0166	0.9494
ABS	1	0	1	1	-0.7762	-1
ABS	2	0	2	0.4106	-0.0498	0.5921
ABS	3	0	1	0.9941	-0.9576	-1
ABS	1	0	1	0.9853	-0.0134	-1
ABS	2	0	1	-0.0751	0.2309	-0.177
ABS	1	0	3	0.9862	0.6191	0.9995
ABS	48	10	1	0.8976	-0.9164	-0.4268
ABS	2	0	2	0.779	0.9917	-1
ABS	3	0	2	-0.1004	0.1408	0.0787
ABS	28	10	1	0.9283	-0.9309	-0.7689
ABS	30	10	2	0.225	-0.2895	0.4817
ABS	35	10	2	0.7865	-0.7936	0.0598
ABS	2	0	1	-0.16	0.2051	-0.5222
ABS	3	8	2	0.3152	-0.3671	0.8748
ABS	4	0	1	0.9668	-0.9811	-1
ABS	17	10	1	0.4772	-0.41	-0.4905
ABS	3	0	1	0.3102	-0.2285	-1
ABS	2	0	2	-0.1588	0.1742	0.4927
ABS	5	0	1	0.8696	-0.9042	-0.8487
ABS	36	10	2	0.8101	-0.7913	0.1228
ABS	2	0	1	-0.16	0.2051	-0.5222
ABS	2	0	3	0.0327	0.0088	0.8545
ABS	4	0	1	0.9715	-0.978	-1
ABS	3	0	1	0.1524	-0.1232	-0.1222
ABS	18	10	1	0.4691	-0.5438	-0.3616
ABS	1	0	1	1	-0.7762	-1
ABS	2	0	1	-0.16	0.2051	-0.5222
ABS	5	0	1	0.5674	-0.6345	-0.61
ABS	1	0	3	0.9862	0.6191	0.9995
ABS	3	0	2	-0.1004	0.1408	0.0787
CNE	5	0	1	-0.9047	0.9237	-0.504
CNE	22	10	1	-0.5615	0.6638	-0.0433
ABS	1	0	2	0.1353	0.3484	-1
CNE	5	0	1	-0.8638	0.8397	-0.504
ABS	30	10	2	0.7104	-0.7088	0.1256
ABS	33	10	1	0.7937	-0.7575	-0.1083
ABS	2	0	3	0.0327	0.0088	0.8545
ABS	38	10	2	0.5717	-0.552	0.0215
ABS	28	10	1	0.7862	-0.8099	-0.3307
ABS	1	0	2	0.1353	0.3484	-1
ABS	2	0	2	0.0104	-0.0067	0.2075
ABS	1	0	2	0.1353	0.3484	-1
ABS	2	0	2	0.7254	-0.1678	0.992
ABS	1	0	1	-0.1225	0.5877	-1
ABS	1	0	2	0.4834	-0.1959	0.9934
ABS	1	0	1	1	-0.7762	-1
ABS	2	0	2	0.3206	-0.0574	0.6842
ABS	3	0	1	0.9941	-0.9576	-1
ABS	1	0	1	0.9853	-0.0134	-1
ABS	2	0	1	-0.0751	0.2309	-0.177
ABS	2	0	2	0.779	0.9917	-1
ABS	1	0	3	0.0076	0.0544	0.8127
ABS	56	10	2	0.3436	-0.3593	0.1529
ABS	2	0	1	-0.16	0.2051	-0.5222
ABS	3	0	2	-0.1004	0.1408	0.0787
ABS	20	10	2	0.7919	-0.7511	0.1368
CNE	5	0	1	-0.8638	0.8397	-0.504
ABS	30	10	2	0.7104	-0.7088	0.1256
ABS	2	0	1	-0.16	0.2051	-0.5222
ABS	3	8	2	0.3152	-0.3671	0.8748
ABS	3	0	1	0.1872	-0.2103	-0.3323
ABS	2	0	2	0.0441	-0.0172	0.4216
ABS	3	0	2	-0.1004	0.1408	0.0787
ABS	33	10	2	0.2097	-0.2117	0.457
ABS	2	0	1	-0.16	0.2051	-0.5222
ABS	3	0	1	0.7789	-0.7948	-0.7134
CNE	39	10	1	-0.4966	0.713	-0.2078
ABS	5	0	1	0.998	-0.9985	-1
ABS	4	0	1	0.9668	-0.9811	-1
ABS	36	10	1	0.7096	-0.6699	-0.7479
ABS	2	0	2	0.477	-0.4726	0.762
ABS	50	10	1	0.5115	-0.5612	-0.7149
ABS	28	10	1	0.3668	-0.3794	-0.4638
ABS	2	0	2	0.2188	-0.1544	0.7225
CNE	39	10	1	-0.6715	0.678	-0.6337
ABS	1	0	2	0.1353	0.3484	-1
ABS	1	0	2	0.4098	-0.0166	0.9494
ABS	2	0	1	-0.2086	0.789	-1
CNE	22	13	2	-0.5724	0.5718	0.4143
ABS	1	0	2	0.1353	0.3484	-1
ABS	1	0	3	0.1969	0.1117	0.8489
ABS	2	0	1	-0.2086	0.789	-1
CNE	34	10	1	-0.5066	0.5063	-0.5769
ABS	1	0	2	0.1353	0.3484	-1
ABS	1	0	1	0.3568	-0.0131	-1
ABS	2	0	1	-0.2086	0.789	-1
CNE	38	10	2	-0.4177	0.4346	0.2472
ABS	1	0	2	0.1353	0.3484	-1
ABS	1	0	3	0.2224	0.1254	0.9876
ABS	2	0	1	-0.2086	0.789	-1
CNE	34	10	1	-0.688	0.6873	-0.1331
ABS	1	0	2	0.1353	0.3484	-1
ABS	1	0	3	0.2587	0.1157	0.9527
ABS	1	0	1	-0.1225	0.5877	-1
ABS	3	0	3	0.0266	0.0248	0.6834
CNE	36	10	2	-0.5682	0.5894	0.347
ABS	1	0	2	0.1353	0.3484	-1
ABS	1	0	3	0.2139	0.1337	0.3995
ABS	2	0	2	0.779	0.9917	-1
ABS	34	10	1	0.9019	-0.6158	-0.6227
ABS	1	0	2	0.4098	-0.0166	0.9494
ABS	1	0	2	-0.3307	0.752	0.9977
ABS	1	0	3	0.2139	0.1337	0.3995
ABS	33	10	1	0.7937	-0.7575	-0.1083
ABS	4	0	2	0.7697	0.1669	-0.5572
ABS	2	0	3	0.0327	0.0088	0.8545
ABS	38	10	2	0.5717	-0.552	0.0215
ABS	28	10	1	0.7862	-0.8099	-0.3307
ABS	1	0	3	0.9862	0.6191	0.9995
ABS	4	0	1	0.64	-0.6669	-1
ABS	2	0	2	0.0104	-0.0067	0.2075
ABS	1	0	2	0.1353	0.3484	-1
ABS	2	0	2	0.7254	-0.1678	0.992
ABS	1	0	1	-0.1225	0.5877	-1
ABS	20	10	1	0.5345	-0.6078	-0.5861
ABS	2	0	1	-0.16	0.2051	-0.5222
ABS	1	0	2	0.4834	-0.1959	0.9934
ABS	1	0	1	1	-0.7762	-1
ABS	2	0	1	0.386	-0.2668	-1
ABS	1	0	3	0.9862	0.6191	0.9995
ABS	1	0	2	0.4834	-0.1959	0.9934
ABS	1	0	1	1	-0.7762	-1
ABS	2	0	1	0.4525	-0.065	-1
ABS	1	0	3	0.9862	0.6191	0.9995
ABS	1	0	2	0.4834	-0.1959	0.9934
ABS	1	0	1	1	-0.7762	-1
ABS	2	0	3	0.2264	0.1517	0.9826
ABS	1	0	3	0.9862	0.6191	0.9995
ABS	1	0	2	0.4834	-0.1959	0.9934
ABS	1	0	1	1	-0.7762	-1
ABS	2	0	3	0.3338	0.0866	0.6842
ABS	1	0	3	0.9862	0.6191	0.9995
ABS	2	0	2	0.4683	-0.0227	0.9739
ABS	1	0	1	1	-0.7762	-1
ABS	2	0	2	0.7983	-0.0259	0.0355
ABS	3	0	3	0.0266	0.0248	0.6834
ABS	1	0	3	0.1969	0.1117	0.8489
ABS	1	0	1	1	-0.7762	-1
ABS	2	0	1	0.5369	-0.0157	-0.4158
ABS	3	0	1	0.9941	-0.9576	-1
ABS	1	0	1	0.9853	-0.0134	-1
ABS	2	0	1	-0.0751	0.2309	-0.177
ABS	1	0	3	0.9862	0.6191	0.9995
ABS	48	10	1	0.8976	-0.9164	-0.4268
ABS	1	0	1	1	-0.7762	-1
ABS	4	0	1	0.8102	-0.7247	-0.8646
ABS	1	0	1	0.9853	-0.0134	-1
ABS	2	0	1	0.096	-0.1598	-0.7578
ABS	28	10	1	0.3668	-0.3794	-0.4638
ABS	28	10	2	0.8739	-0.9153	0.0945
ABS	4	0	1	-0.342	0.3576	-0.3651
ABS	3	0	2	-0.1004	0.1408	0.0787
ABS	5	0	1	0.9668	-0.9794	-0.8375
CNE	39	10	1	-0.4966	0.713	-0.2078
ABS	2	0	1	-0.16	0.2051	-0.5222
ABS	3	8	2	0.3152	-0.3671	0.8748
ABS	3	0	3	0.0266	0.0248	0.6834
ABS	3	0	2	0.8548	-0.8985	0.8748
ABS	3	0	2	0.131	-0.159	0.7192
CNE	38	10	2	-0.4177	0.4346	0.2472
ABS	1	0	2	0.1353	0.3484	-1
ABS	1	0	3	0.2224	0.1254	0.9876
ABS	1	0	1	-0.1225	0.5877	-1
ABS	3	0	3	0.0266	0.0248	0.6834
CNE	36	10	2	-0.5682	0.5894	0.347
ABS	1	0	2	0.1353	0.3484	-1
ABS	1	0	3	0.2139	0.1337	0.3995
ABS	2	0	2	0.779	0.9917	-1
ABS	3	0	1	0.2577	-0.3506	-0.7774
ABS	24	10	1	0.6237	-0.7096	-0.697
ABS	23	10	1	0.7437	-0.7325	-0.5756
ABS	4	0	1	-0.342	0.3576	-0.3651
ABS	3	8	2	0.3152	-0.3671	0.8748
ABS	36	10	1	0.5319	-0.3545	-0.5238
ABS	5	0	1	0.5674	-0.6345	-0.61
ABS	3	0	1	0.7789	-0.7948	-0.7134
CNE	39	10	1	-0.4966	0.713	-0.2078
ABS	5	0	1	0.7794	-0.8438	-0.4801
ABS	2	0	2	-0.0845	0.1347	0.762
ABS	1	0	3	0.0076	0.0544	0.8127
ABS	19	10	1	0.8227	-0.863	-0.7968
ABS	24	10	1	0.5701	-0.3958	-0.4914
ABS	20	10	1	0.6758	-0.7297	-0.3317
ABS	2	0	2	-0.1588	0.1742	0.4927
ABS	3	0	2	-0.1004	0.1408	0.0787
ABS	43	10	1	0.5615	-0.6613	-0.4035
ABS	2	0	1	-0.16	0.2051	-0.5222
ABS	1	0	3	0.0076	0.0544	0.8127
ABS	5	0	1	0.669	-0.7877	-0.2703
ABS	2	0	3	0.0327	0.0088	0.8545
ABS	38	10	2	0.5717	-0.552	0.0215
ABS	5	0	1	0.88	-0.5945	-0.3462
ABS	24	10	2	0.6917	-0.5953	0.0908
ABS	29	10	2	0.3416	-0.3849	0.228
ABS	52	10	1	0.8057	-0.7623	-0.1711
ABS	1	0	1	1	-0.7762	-1
ABS	53	10	2	0.7335	-0.7583	0.2743
ABS	2	0	1	-0.16	0.2051	-0.5222
ABS	4	0	1	0.9407	-0.959	-1
ABS	5	0	2	0.9686	-0.9705	0.5816
ABS	38	10	2	0.0922	-0.1055	0.3995
ABS	2	0	2	-0.1588	0.1742	0.4927
ABS	24	10	1	0.5701	-0.3958	-0.4914
ABS	39	10	2	0.1617	-0.0771	0.2705
ABS	2	0	2	0.477	-0.4726	0.762
ABS	60	10	1	0.5273	-0.5676	-0.6436
ABS	34	10	1	0.2705	-0.3323	-0.7044
ABS	1	0	2	0.3632	0.6164	-1
ABS	1	0	3	0.0076	0.0544	0.8127
ABS	60	10	1	0.2405	-0.2811	-0.7268
ABS	5	0	1	0.9794	-0.9873	-0.5268
ABS	5	0	2	0.7251	-0.0816	0.4844
ABS	2	0	2	-0.0807	0.0911	0.3571
ABS	4	0	1	-0.0598	-0.0022	0.8938
ABS	1	0	2	-0.3307	0.752	0.9977
CNE	19	10	1	-0.2418	0.2809	-0.3072
CNE	4	0	2	-0.0442	0.3398	0.9952
ABS	19	10	2	0.3783	-0.3781	0.3053
ABS	1	0	1	1	-0.7762	-1
CNE	19	10	1	-0.2418	0.2809	-0.3072
CNE	4	0	2	-0.0442	0.3398	0.9952
ABS	3	0	1	0.9899	-0.9877	-1
ABS	45	10	1	0.8822	-0.8994	-0.7651
ABS	47	10	1	0.5842	-0.5859	-0.5195
ABS	4	0	1	0.6547	-0.7726	-0.1304
ABS	4	0	1	-0.0598	-0.0022	0.8938
ABS	5	0	1	0.866	-0.9415	-0.6256
ABS	1	0	2	-0.3307	0.752	0.9977
ABS	4	0	1	0.5566	-0.571	-1
ABS	20	10	1	0.5835	-0.5965	-0.3207
ABS	2	0	2	0.0989	-0.056	0.6946
ABS	33	10	1	0.6955	-0.687	-0.7
ABS	25	10	2	0.2097	-0.2823	0.1031
ABS	20	10	1	0.6675	-0.7385	-0.2264
ABS	1	0	2	0.1353	0.3484	-1
ABS	1	0	3	0.2587	0.1157	0.9527
ABS	2	0	1	1	-1	-1
ABS	2	0	2	0.4497	-0.0584	0.6842
ABS	1	0	1	1	-1	-1
ABS	3	0	3	0.0266	0.0248	0.6834
ABS	2	0	2	0.389	-0.0373	0.5921
ABS	2	0	1	1	-1	-1
ABS	2	0	2	-0.1588	0.1742	0.4927
ABS	5	0	1	0.6426	-0.7616	-0.8651
ABS	2	0	2	0.0441	-0.0172	0.4216
ABS	24	10	2	0.4095	-0.508	0.0677
ABS	2	0	2	-0.096	0.1347	0.6827
ABS	53	10	1	0.6858	-0.7174	-0.022
ABS	39	10	1	0.2388	-0.2784	-0.3547
ABS	3	0	1	0.3102	-0.2285	-1
ABS	39	10	1	0.7952	-0.5849	-0.4867
ABS	37	10	2	0.6305	-0.7044	0.3717
ABS	29	10	1	0.6001	-0.6673	-0.5141
ABS	5	0	1	0.7439	-0.8771	-0.8861
ABS	60	10	1	0.5273	-0.5676	-0.6436
ABS	1	0	1	1	-0.7762	-1
ABS	3	0	2	-0.1004	0.1408	0.0787
ABS	29	10	1	0.7372	-0.5985	-0.4419
ABS	20	10	1	0.5835	-0.5965	-0.3207
ABS	24	10	2	0.7228	-0.6772	0.1355
ABS	34	10	2	-0.0002	0.0035	0.2974
ABS	22	10	1	0.3759	-0.3956	-0.1803
ABS	4	0	1	0.9715	-0.978	-1
ABS	3	0	1	0.9445	-0.8571	-1
ABS	2	0	2	0.0441	-0.0172	0.4216
ABS	3	0	1	0.8976	-0.6146	-1
ABS	2	0	2	-0.2095	0.2372	0.4205
ABS	1	0	1	1	-0.7762	-1
ABS	3	0	2	-0.1004	0.1408	0.0787
ABS	30	10	1	0.3393	-0.3721	-0.3798
ABS	3	0	3	0.0266	0.0248	0.6834
ABS	25	10	2	0.4007	-0.4283	0.2183
ABS	37	10	1	0.2594	-0.3354	-0.4484
ABS	2	0	1	-0.16	0.2051	-0.5222
ABS	48	10	1	0.5921	-0.5544	-0.3159
CNE	19	10	1	-0.2418	0.2809	-0.3072
CNE	4	0	2	-0.0442	0.3398	0.9952
ABS	4	0	1	0.9668	-0.9811	-1
ABS	37	10	2	0.1656	-0.2162	0.3521
ABS	2	0	2	0.477	-0.4726	0.762
ABS	1	0	2	-0.4054	0.4435	0.6247
ABS	1	0	2	-0.3307	0.752	0.9977
ABS	3	0	1	0.6545	-0.7041	-0.1222
ABS	43	10	1	0.8036	-0.7962	-0.204
ABS	1	0	2	0.1353	0.3484	-1
ABS	3	0	1	0.2763	-0.4063	-0.3508
ABS	1	0	1	-0.1225	0.5877	-1
ABS	3	0	3	0.0266	0.0248	0.6834
ABS	47	10	1	0.7024	-0.7325	-0.7347
ABS	28	10	1	0.3905	-0.2276	-0.1809
ABS	44	10	1	0.0272	-0.0439	-0.4682
ABS	1	0	2	0.1353	0.3484	-1
ABS	3	0	1	0.6392	-0.5843	-0.1943
ABS	2	0	1	0.779	-0.3072	-1
ABS	3	0	3	0.0266	0.0248	0.6834
ABS	3	0	2	-0.1004	0.1408	0.0787
ABS	42	10	1	0.7075	-0.7441	-0.0187
ABS	23	10	1	0.4308	-0.5035	-0.4793
CNE	19	10	1	-0.2418	0.2809	-0.3072
CNE	4	0	2	-0.0442	0.3398	0.9952
ABS	3	0	3	0.0266	0.0248	0.6834
ABS	4	0	1	-0.0598	-0.0022	0.8938
ABS	3	0	1	0.9899	-0.9877	-1
ABS	24	12	1	0.7066	-0.6398	-0.4435
ABS	2	0	2	0.477	-0.4726	0.762
ABS	34	10	1	0.696	-0.715	-0.6998
ABS	5	0	1	0.4779	-0.6033	-0.6062
ABS	39	10	1	0.7903	-0.8301	-0.3499
ABS	1	0	2	-0.3307	0.752	0.9977
ABS	24	10	1	0.6455	-0.753	-0.1346
ABS	34	10	1	0.6743	-0.6776	-0.0119
ABS	29	10	1	0.8664	-0.7703	-0.322
ABS	1	0	2	0.1353	0.3484	-1
ABS	3	0	3	0.0606	0.0869	0.7759
ABS	1	0	2	-0.3307	0.752	0.9977
ABS	4	0	1	0.9422	-0.9198	-1
ABS	2	0	2	0.779	0.9917	-1
ABS	69	10	1	0.5188	-0.5618	-0.0637
ABS	28	10	1	0.3668	-0.3794	-0.4638
ABS	1	0	2	0.1353	0.3484	-1
ABS	3	0	2	0.8647	0.3246	-0.7945
ABS	1	0	1	-0.1225	0.5877	-1
ABS	47	10	1	0.6158	-0.598	-0.4124
ABS	1	0	3	0.0076	0.0544	0.8127
ABS	33	10	1	0.6955	-0.687	-0.7
ABS	25	10	2	0.4007	-0.4283	0.2183
ABS	33	10	2	0.6484	-0.6916	0.2729
ABS	2	0	1	-0.16	0.2051	-0.5222
ABS	3	0	2	-0.1004	0.1408	0.0787
ABS	39	10	2	0.5176	-0.4993	0.033
ABS	25	10	1	0.7516	-0.5092	-0.5252
ABS	19	10	1	0.4873	-0.5687	-0.5123
ABS	3	0	3	0.0266	0.0248	0.6834
ABS	5	0	1	0.9479	-0.6247	-0.3462
ABS	3	0	2	-0.1004	0.1408	0.0787
CNE	19	10	1	-0.2418	0.2809	-0.3072
CNE	4	0	2	-0.0442	0.3398	0.9952
ABS	49	10	1	0.8052	-0.8592	-0.1259
ABS	1	0	1	1	-0.7762	-1
ABS	19	10	2	0.726	-0.7784	0.3529
ABS	1	0	3	0.9862	0.6191	0.9995
ABS	3	0	2	-0.1004	0.1408	0.0787
CNE	1	0	2	0.4098	-0.0166	0.9494
CNE	1	0	3	0.9862	0.6191	0.9995
CNE	1	0	2	0.4098	-0.0166	0.9494
CNE	2	0	1	-0.708	0.9977	-1
CNE	30	10	1	-0.8787	0.8879	-0.2433
CNE	1	0	2	-0.3307	0.752	0.9977
CNE	1	0	3	0.1969	0.1117	0.8489
CNE	1	0	2	-0.3307	0.752	0.9977
CNE	55	10	1	-0.9313	0.9505	-0.6732
ABS	1	0	2	0.1353	0.3484	-1
CNE	4	0	2	0.0177	0.9231	-0.5716
ABS	5	0	2	0.6197	-0.7017	0.2369
ABS	20	10	1	0.9387	-0.9475	-0.7183
ABS	4	0	1	-0.342	0.3576	-0.3651
ABS	3	0	2	-0.1004	0.1408	0.0787
CNE	19	10	1	-0.2418	0.2809	-0.3072
CNE	4	0	2	-0.0442	0.3398	0.9952
ABS	3	0	1	0.1956	-0.2518	-0.829
ABS	29	10	1	0.1461	-0.1193	-0.2719
ABS	3	0	2	0.3005	0.0234	-0.756
ABS	38	10	2	0.0922	-0.1055	0.3995
ABS	28	10	1	0.7862	-0.8099	-0.3307
ABS	5	0	1	0.9479	-0.6247	-0.3462
ABS	49	10	1	0.8052	-0.8592	-0.1259
ABS	2	0	2	-0.1588	0.1742	0.4927
ABS	4	0	1	-0.0598	-0.0022	0.8938
ABS	44	10	1	0.6366	-0.7176	-0.6249
ABS	20	10	1	0.5835	-0.5965	-0.3207
ABS	1	0	1	1	-0.7762	-1
ABS	24	10	1	0.5177	-0.5972	-0.539
ABS	1	0	3	0.9862	0.6191	0.9995
ABS	60	10	1	0.5273	-0.5676	-0.6436
ABS	34	10	1	0.2705	-0.3323	-0.7044
ABS	3	0	1	0.1956	-0.2518	-0.829
ABS	5	0	1	0.9791	-0.973	-0.8473
ABS	34	10	1	0.2801	-0.3124	-0.1036
ABS	24	10	1	0.6237	-0.7096	-0.697
ABS	2	0	2	0.2188	-0.1544	0.7225
ABS	2	0	2	-0.096	0.1347	0.6827
ABS	32	10	1	0.7986	-0.8216	-0.5357
ABS	3	0	3	0.0266	0.0248	0.6834
ABS	32	10	1	0.9041	-0.8855	-0.7644
ABS	20	10	1	-0.3491	0.3806	-0.3931
ABS	3	0	1	0.3102	-0.2285	-1
ABS	3	0	2	-0.1004	0.1408	0.0787
ABS	42	10	2	0.6981	-0.6883	0.2729
ABS	2	0	1	-0.16	0.2051	-0.5222
ABS	3	0	1	0.4741	-0.2653	-0.7134
ABS	1	0	2	-0.3307	0.752	0.9977
ABS	20	10	1	0.3081	-0.3541	-0.0562
ABS	37	10	1	0.8792	-0.9042	-0.5078
ABS	48	10	1	0.5921	-0.5544	-0.3159
ABS	39	10	1	0.7952	-0.5849	-0.4867
ABS	37	10	2	0.6305	-0.7044	0.3717
ABS	4	0	1	-0.342	0.3576	-0.3651
ABS	3	0	1	0.4386	-0.4703	-0.6656
ABS	4	0	1	0.7932	-0.7964	-1
ABS	4	0	1	0.929	-0.9685	-0.8728
ABS	2	0	2	-0.1588	0.1742	0.4927
ABS	4	0	1	0.9407	-0.959	-1
ABS	30	10	2	0.4273	-0.5109	0.0695
ABS	1	0	1	1	-0.7762	-1
ABS	42	10	1	0.8568	-0.8872	-0.7066
ABS	2	0	1	-0.16	0.2051	-0.5222
ABS	3	0	1	0.054	-0.0363	-0.8154
ABS	1	0	2	-0.3307	0.752	0.9977
ABS	24	10	1	0.7427	-0.5718	-0.3468
ABS	48	10	1	0.4081	-0.4976	-0.4731
ABS	36	10	1	0.8753	-0.9061	-0.5218
ABS	2	0	2	0.477	-0.4726	0.762
ABS	38	10	1	-0.078	0.0467	-0.0678
ABS	42	10	1	0.4079	-0.3375	-0.7757
ABS	1	0	2	-0.0909	0.1252	0.2213
ABS	1	0	1	1	-0.7762	-1
ABS	29	10	1	-0.0401	0.1152	-0.1914
ABS	1	0	2	0.1353	0.3484	-1
ABS	38	10	1	-0.078	0.0467	-0.0678
ABS	42	10	1	0.4079	-0.3375	-0.7757
ABS	1	0	2	-0.0909	0.1252	0.2213
ABS	2	0	1	1	-0.9897	-1
ABS	3	0	1	0.2666	-0.0196	-0.829
ABS	4	0	2	0.8168	-0.8658	0.4609
ABS	4	0	1	0.7747	-0.8889	-0.8728
ABS	2	0	2	-0.1588	0.1742	0.4927
ABS	4	0	1	0.6317	-0.665	-1
ABS	28	10	1	-0.0111	0.0116	-0.2652
ABS	2	0	2	0.0441	-0.0172	0.4216
ABS	5	0	1	0.776	-0.8448	-0.4435
ABS	31	10	1	0.7077	-0.744	-0.493
ABS	1	0	3	0.9862	0.6191	0.9995
ABS	27	10	2	0.7267	-0.7611	0.0972
ABS	1	0	3	0.9862	0.6191	0.9995
ABS	4	0	1	0.314	-0.3538	-0.4655
ABS	43	10	2	0.7248	-0.7761	0.3934
ABS	1	0	3	0.9862	0.6191	0.9995
ABS	3	0	3	0.0266	0.0248	0.6834
ABS	4	0	1	0.1177	-0.1231	-0.7896
ABS	5	0	1	0.1463	-0.2498	-0.46
ABS	30	10	1	0.5903	-0.6998	-0.525
ABS	1	0	1	1	-0.7762	-1
ABS	2	0	1	-0.0182	0.0294	-0.4315
ABS	3	0	1	0.9899	-0.9877	-1
ABS	5	0	1	0.9513	-0.9711	-1
ABS	4	0	1	-0.342	0.3576	-0.3651
ABS	29	10	1	-0.0401	0.1152	-0.1914
ABS	5	0	1	0.7794	-0.8438	-0.4801
ABS	3	0	2	0.0686	-0.0061	0.6825
ABS	2	0	2	0.2188	-0.1544	0.7225
ABS	1	0	3	0.0076	0.0544	0.8127
ABS	34	10	1	0.57	-0.6686	-0.1049
ABS	3	0	3	0.0266	0.0248	0.6834
ABS	4	0	1	0.4064	-0.5028	-0.5385
ABS	34	10	1	0.5632	-0.5789	-0.3568
ABS	3	0	3	0.0266	0.0248	0.6834
ABS	5	0	1	0.7794	-0.8438	-0.4801
ABS	19	10	1	0.9141	-0.5918	-0.475
ABS	46	10	1	0.5292	-0.6048	-0.074
ABS	1	0	1	1	-0.7762	-1
ABS	24	10	2	0.9337	-0.958	0.1105
ABS	1	0	3	0.9862	0.6191	0.9995
ABS	3	0	2	-0.1004	0.1408	0.0787
ABS	38	10	1	0.4254	-0.3783	-0.1575
ABS	39	10	1	0.7437	-0.8371	-0.3686
ABS	3	0	2	-0.1004	0.1408	0.0787
ABS	4	0	2	0.0926	-0.0669	0.3394
ABS	1	0	2	-0.3307	0.752	0.9977
ABS	48	10	1	0.4081	-0.4976	-0.4731
ABS	23	10	1	0.8492	-0.817	-0.7752
ABS	2	0	1	-0.16	0.2051	-0.5222
ABS	29	10	1	-0.0401	0.1152	-0.1914
ABS	4	0	2	0.3275	-0.4309	0.2774
ABS	4	0	1	0.302	-0.3439	-0.7896
ABS	5	0	1	0.9794	-0.9873	-0.5268
ABS	2	0	2	0.0441	-0.0172	0.4216
ABS	2	0	2	-0.0845	0.1347	0.762
ABS	43	10	1	0.877	-0.8914	-0.3557
ABS	1	0	1	1	-0.7762	-1
ABS	31	10	1	0.7513	-0.7579	-0.8097
ABS	1	0	3	0.9862	0.6191	0.9995
ABS	2	0	2	-0.1588	0.1742	0.4927
ABS	4	0	2	-0.1525	0.1864	0.4039
ABS	5	0	1	0.9794	-0.9873	-0.5268
ABS	1	0	3	0.9862	0.6191	0.9995
ABS	3	0	2	-0.1004	0.1408	0.0787
ABS	23	10	1	0.8492	-0.817	-0.7752
ABS	2	0	1	-0.16	0.2051	-0.5222
ABS	29	10	1	-0.0401	0.1152	-0.1914
ABS	2	0	2	-0.0807	0.0911	0.3571
ABS	3	0	2	-0.1004	0.1408	0.0787
ABS	36	10	2	0.8412	-0.8541	0.1638
ABS	2	0	1	-0.16	0.2051	-0.5222
ABS	25	10	1	0.4117	-0.3365	-0.0259
ABS	20	10	1	0.4469	-0.4794	-0.0418
ABS	5	0	1	0.9808	-0.9861	-0.8572
ABS	4	0	3	0.0128	0.244	0.4609
ABS	1	0	2	0.1353	0.3484	-1
ABS	2	0	2	0.0639	-0.1319	0.4205
ABS	1	0	2	-0.3307	0.752	0.9977
ABS	2	0	2	0.2252	0.0456	-0.4164
ABS	1	0	1	-0.1225	0.5877	-1
ABS	3	0	3	0.0266	0.0248	0.6834
ABS	25	10	2	0.0867	-0.0993	0.2774
ABS	1	0	2	-0.3307	0.752	0.9977
ABS	33	10	1	0.7475	-0.7042	-0.3994
ABS	25	10	2	0.1365	-0.2199	0.798
ABS	24	10	1	0.492	-0.4943	-0.3151
ABS	1	0	2	0.1353	0.3484	-1
ABS	5	0	1	0.9207	-0.8687	-0.8375
ABS	2	0	1	-0.2086	0.789	-1
ABS	3	0	2	-0.1004	0.1408	0.0787
ABS	38	10	1	0.8318	-0.8761	-0.587
ABS	2	0	1	-0.16	0.2051	-0.5222
ABS	34	10	1	0.7883	-0.826	-0.3551
CNE	19	10	2	-0.3978	0.4808	0.2884
CNE	5	0	2	-0.5295	0.7876	0.7973
ABS	29	10	2	0.3686	-0.3729	0.1586
ABS	1	0	2	0.1353	0.3484	-1
ABS	4	0	2	-0.4881	0.4874	0.405
ABS	1	0	1	-0.1225	0.5877	-1
ABS	3	0	3	0.0266	0.0248	0.6834
ABS	56	10	1	-0.1237	0.1975	-0.4911
ABS	1	0	2	-0.3307	0.752	0.9977
ABS	1	0	3	0.1969	0.1117	0.8489
ABS	1	0	2	0.1353	0.3484	-1
ABS	3	0	2	0.08	-0.0815	0.2199
ABS	1	0	2	-0.3307	0.752	0.9977
ABS	1	0	3	0.1969	0.1117	0.8489
ABS	2	0	1	-0.2086	0.789	-1
ABS	3	0	3	0.0266	0.0248	0.6834
ABS	3	0	2	-0.1004	0.1408	0.0787
ABS	39	10	1	0.7586	-0.7834	-0.1799
ABS	2	0	1	-0.16	0.2051	-0.5222
CNE	19	10	2	-0.3978	0.4808	0.2884
CNE	5	0	2	-0.5295	0.7876	0.7973
ABS	1	0	2	0.1353	0.3484	-1
CNE	2	0	2	-0.2799	0.3141	0.5658
ABS	1	0	3	0.9862	0.6191	0.9995
CNE	53	10	1	-0.1323	0.2948	-0.0144
CNE	1	0	2	0.0095	-0.0002	0.6126
CNE	1	0	2	0.1353	0.3484	-1
CNE	1	0	3	0.1969	0.1117	0.8489
CNE	1	0	1	-0.1225	0.5877	-1
ABS	1	0	2	0.1353	0.3484	-1
CNE	3	0	2	0.3254	0.4887	-0.6475
CNE	1	0	2	0.1353	0.3484	-1
CNE	1	0	3	0.1969	0.1117	0.8489
CNE	1	0	1	-0.1225	0.5877	-1
ABS	1	0	3	0.9862	0.6191	0.9995
ABS	3	0	3	0.0266	0.0248	0.6834
ABS	30	10	1	0.4047	-0.4388	-0.1331
ABS	2	0	2	-0.1588	0.1742	0.4927
ABS	73	10	1	0.0653	-0.0003	-0.313
ABS	1	0	2	0.1353	0.3484	-1
ABS	3	0	1	0.054	-0.0363	-0.8154
ABS	2	0	1	-0.412	0.8439	-1
ABS	39	10	1	0.5824	-0.5861	-0.2054
ABS	3	0	1	0.6545	-0.7041	-0.1222
ABS	3	0	2	0.9082	-0.7618	0.7154
ABS	1	0	1	1	-0.7762	-1
ABS	1	0	1	0.4674	-0.1083	-1
ABS	5	0	2	0.578	-0.6843	0.025
ABS	4	0	1	0.9668	-0.9811	-1
ABS	47	10	1	0.8045	-0.8154	-0.47
ABS	1	0	1	1	-0.7762	-1
ABS	1	0	3	0.0076	0.0544	0.8127
CNE	30	10	1	-0.5808	0.6491	-0.3818
ABS	24	10	1	0.495	-0.4686	-0.0402
ABS	2	0	1	-0.16	0.2051	-0.5222
ABS	29	10	1	-0.0401	0.1152	-0.1914
ABS	3	0	3	0.0266	0.0248	0.6834
ABS	3	0	2	0.3005	0.0234	-0.756
CNE	19	10	2	-0.7165	0.7232	0.6257
ABS	30	10	2	0.7104	-0.7088	0.1256
ABS	22	10	1	0.9391	-0.5793	-0.6178
CNE	2	0	2	-0.2799	0.3141	0.5658
ABS	38	10	2	0.6234	-0.6621	0.3225
ABS	4	0	1	0.64	-0.6669	-1
ABS	2	0	2	-0.096	0.1347	0.6827
ABS	2	0	2	0.0104	-0.0067	0.2075
ABS	1	0	2	0.1353	0.3484	-1
ABS	2	0	2	0.7254	-0.1678	0.992
ABS	1	0	1	-0.1225	0.5877	-1
ABS	2	0	1	-0.16	0.2051	-0.5222
ABS	1	0	3	0.1969	0.1117	0.8489
ABS	1	0	1	1	-0.7762	-1
ABS	2	0	1	0.858	-0.3545	-1
ABS	3	0	3	0.0266	0.0248	0.6834
ABS	1	0	3	0.1969	0.1117	0.8489
ABS	1	0	1	1	-0.7762	-1
ABS	2	0	2	0.7039	-0.0992	0.2769
ABS	3	0	1	0.9941	-0.9576	-1
ABS	1	0	1	0.9853	-0.0134	-1
ABS	2	0	1	-0.0751	0.2309	-0.177
ABS	1	0	3	0.9862	0.6191	0.9995
ABS	48	10	1	0.8976	-0.9164	-0.4268
ABS	1	0	1	1	-0.7762	-1
ABS	4	0	2	0.7059	-0.6738	0.0113
ABS	1	0	3	0.9862	0.6191	0.9995
ABS	3	0	2	-0.1004	0.1408	0.0787
CNE	30	10	1	-0.5808	0.6491	-0.3818
ABS	24	10	1	0.495	-0.4686	-0.0402
ABS	3	0	3	0.0266	0.0248	0.6834
ABS	3	0	2	-0.1004	0.1408	0.0787
CNE	19	10	2	-0.7165	0.7232	0.6257
ABS	30	10	2	0.7104	-0.7088	0.1256
ABS	33	10	2	0.7329	-0.6894	0.0266
ABS	3	0	1	0.054	-0.0363	-0.8154
ABS	1	0	2	-0.3307	0.752	0.9977
ABS	24	10	1	0.7427	-0.5718	-0.3468
ABS	5	0	1	0.9207	-0.8687	-0.8375
ABS	3	0	3	0.0266	0.0248	0.6834
ABS	2	0	2	0.0639	-0.1319	0.4205
ABS	1	0	2	-0.3307	0.752	0.9977
ABS	2	0	2	0.2252	0.0456	-0.4164
ABS	36	10	2	0.8412	-0.8541	0.1638
ABS	38	10	1	0.7182	-0.7253	-0.5846
ABS	4	0	1	0.64	-0.6669	-1
ABS	3	0	2	-0.1004	0.1408	0.0787
ABS	36	10	2	0.8101	-0.7913	0.1228
ABS	2	0	1	-0.16	0.2051	-0.5222
ABS	4	0	2	-0.4881	0.4874	0.405
ABS	2	0	1	-0.0641	0.0715	-0.5222
ABS	3	0	2	0.08	-0.0815	0.2199
ABS	1	0	2	-0.3307	0.752	0.9977
ABS	1	0	3	0.1969	0.1117	0.8489
ABS	38	10	1	0.8318	-0.8761	-0.587
ABS	1	0	1	1	-0.7762	-1
ABS	3	0	1	0.054	-0.0363	-0.8154
ABS	1	0	2	-0.3307	0.752	0.9977
ABS	24	10	1	0.7427	-0.5718	-0.3468
ABS	39	10	1	0.7586	-0.7834	-0.1799
ABS	2	0	1	-0.16	0.2051	-0.5222
CNE	3	0	2	0.3254	0.4887	-0.6475
CNE	1	0	2	0.1353	0.3484	-1
CNE	1	0	3	0.1969	0.1117	0.8489
CNE	1	0	1	-0.1225	0.5877	-1
ABS	3	0	3	0.0266	0.0248	0.6834
ABS	19	10	1	0.6584	-0.7221	-0.7282
ABS	29	10	1	0.1335	-0.1893	-0.4344
ABS	20	10	1	0.4469	-0.4794	-0.0418
ABS	1	0	2	-0.3307	0.752	0.9977
ABS	5	0	2	0.2708	0.3887	-0.3462
ABS	1	0	2	0.1353	0.3484	-1
ABS	3	0	1	0.6382	-0.6466	-0.7945
ABS	1	0	2	-0.3307	0.752	0.9977
ABS	2	0	1	0.7873	-0.3641	-1
ABS	1	0	1	-0.1225	0.5877	-1
ABS	4	0	1	0.9668	-0.9811	-1
ABS	25	10	2	0.8839	-0.6913	0.3554
ABS	2	0	2	0.477	-0.4726	0.762
ABS	29	10	1	-0.0401	0.1152	-0.1914
ABS	1	0	1	1	-0.7762	-1
ABS	29	10	1	-0.0401	0.1152	-0.1914
ABS	24	10	1	0.495	-0.4686	-0.0402
ABS	3	0	3	0.0266	0.0248	0.6834
ABS	3	0	2	0.3005	0.0234	-0.756
CNE	19	10	2	-0.7165	0.7232	0.6257
ABS	30	10	2	0.7104	-0.7088	0.1256
ABS	3	0	2	0.131	-0.159	0.7192
ABS	34	10	1	0.4789	-0.528	-0.655
ABS	3	0	1	0.3102	-0.2285	-1
ABS	3	0	2	-0.1004	0.1408	0.0787
ABS	38	10	2	0.7139	-0.7926	0.1751
ABS	2	0	1	-0.16	0.2051	-0.5222
ABS	58	10	2	-0.1811	0.2193	0.2033
ABS	2	0	1	-0.16	0.2051	-0.5222
[truncated: 492,893 more rows]
