# Supplementary material for: Chemical named entity recognition in the texts of scientific publications using the naïve Bayes classifier approach
Source: J Cheminform. 2022 Aug 13;14:55. doi: 10.1186/s13321-022-00633-4 (PMC9375066; doi:10.1186/s13321-022-00633-4)
Supplement: Supplementary file 5 — Additional file 5. The SDF files created from CNEMDNER for 5-fold cross validation. A set of SDF files provided in gzip format. The results of naïve-Bayes CNER calculated for 5-fold cross validation using CHEMDNER, each file in CSV format. The results of CNER for the Sars-CoV-2 Mpro set. [file 13321_2022_633_MOESM5_ESM.zip › Additional file 5/5-fold-results/CHEMDNER_4 (1-3and5)-id-token.CSV]

MultiPASS 2021 Professional - Prediction of Activity Spectra for Substances
Copyright (C) 1992-2021 V.Poroikov, D.Filimonov & Associates
Chemical Structure File: CHEMDNER_4.sdf
Table of Pa-Pi for all 3 predictable activities.
<TARGET_TOKEN>	Substructure Descriptors	New Descriptors	Possible Activities at Pa > Pi	ABS	CNE	NO CLASS
with	4	0	1	0,6436	-0,5738	-1,0000
carboxylic	39	10	2	-0,6780	0,7728	0,2542
acid	4	0	2	-0,0709	0,4153	0,9914
groups	20	10	2	0,8934	-0,7050	0,2254
to	2	0	2	0,0417	-0,0186	0,3984
bind	4	0	2	0,3022	-0,3163	0,7908
doxorubicin	43	10	2	-0,4060	0,7536	0,0238
and	3	0	2	-0,0054	0,0411	0,3422
Fe3O4	5	0	1	-0,9946	0,9919	-1,0000
MNs	3	0	1	0,2445	-0,2255	-0,5081
.	1	0	1	1,0000	-0,7867	-1,0000
The	3	0	2	-0,1217	0,1525	0,1220
optimal	25	10	1	0,4889	-0,5311	-0,6664
polymer	25	10	2	0,0751	0,0159	-0,0587
has	3	0	1	0,2331	-0,0080	-0,8173
narrow	19	10	1	0,6549	-0,7497	-0,0567
polydispersity	56	10	1	0,2071	-0,2013	-0,2346
(	1	0	2	0,0697	0,3747	-1,0000
PDI	3	0	2	0,7877	-0,5146	0,2857
=	1	0	2	1,0000	0,3445	-1,0000
1	1	0	2	0,4006	-0,0248	0,3760
.	1	0	1	1,0000	-0,7867	-1,0000
2	1	0	3	0,1946	0,1093	0,8891
)	1	0	1	-0,1430	0,5664	-1,0000
and	3	0	2	-0,0054	0,0411	0,3422
high	4	0	2	0,7741	0,1156	-0,3099
doxorubicin	43	10	2	-0,4060	0,7536	0,0238
MN	2	0	2	-0,2164	0,3116	0,0155
loading	25	10	2	0,2345	-0,3134	0,1068
(	1	0	2	0,0697	0,3747	-1,0000
30wt	3	8	1	0,9391	-0,6511	-0,7059
.%/	2	9	1	1,0000	-0,9903	-1,0000
28wt	2	12	2	0,5021	-0,1417	0,7266
.%).	4	0	1	1,0000	-0,9978	-1,0000
Core	4	0	2	0,3176	-0,3215	0,0386
-	1	0	2	-0,4366	0,7516	0,9956
shell	5	0	1	0,9891	-0,9874	-0,8605
particles	35	10	1	0,4928	-0,4213	-0,0764
were	4	0	1	0,9660	-0,9661	-1,0000
obtained	30	10	2	0,1526	-0,1677	0,4286
with	4	0	1	0,6436	-0,5738	-1,0000
good	4	0	2	0,9717	-0,9736	0,2446
stability	33	10	1	0,6608	-0,7014	-0,0136
and	3	0	2	-0,0054	0,0411	0,3422
a	1	0	3	0,0003	0,0498	0,7224
suitable	30	10	1	0,7951	-0,8043	-0,5445
particle	30	10	1	0,4724	-0,3891	-0,0056
size	4	0	2	0,9413	-0,9609	0,0447
of	2	0	1	-0,1534	0,1967	-0,4285
~	1	0	1	1,0000	-1,0000	-1,0000
100nm	5	0	1	0,9385	-0,7818	-0,8788
.	1	0	1	1,0000	-0,7867	-1,0000
The	3	0	2	-0,1217	0,1525	0,1220
doxorubicin	43	10	2	-0,4060	0,7536	0,0238
and	3	0	2	-0,0054	0,0411	0,3422
MNs	3	0	1	0,2445	-0,2255	-0,5081
loaded	19	10	1	0,3188	-0,3791	-0,7245
in	2	0	2	-0,1513	0,1691	0,3668
this	4	0	2	-0,1790	0,1889	0,4012
polymeric	35	10	1	0,1705	-0,0883	-0,1006
system	19	10	2	0,3752	-0,3709	0,2532
showed	20	10	1	0,9464	-0,9495	-0,6898
highly	19	10	2	0,7876	-0,6004	0,0184
coordinated	43	10	1	0,1729	-0,1723	-0,1932
bio	3	0	2	0,2074	-0,1572	0,8523
-	1	0	2	-0,4366	0,7516	0,9956
distribution	47	10	1	0,3056	-0,3313	-0,3763
in	2	0	2	-0,1513	0,1691	0,3668
the	3	0	2	-0,1217	0,1525	0,1220
balb	4	0	2	0,6787	-0,6477	0,4445
/	1	0	1	0,9787	-0,1072	-1,0000
C	1	0	3	0,0260	0,0709	0,8095
mice	4	0	1	0,5136	-0,5440	-0,7543
model	5	0	1	0,8378	-0,8406	-0,8402
.	1	0	1	1,0000	-0,7867	-1,0000
This	4	0	2	-0,1790	0,1889	0,4012
system	19	10	2	0,3752	-0,3709	0,2532
may	3	0	1	0,4568	-0,4667	-0,5081
have	4	0	1	0,7023	-0,7791	-0,8769
important	34	10	1	0,4508	-0,5185	-0,5870
impact	20	10	2	0,5802	-0,5380	0,1550
on	2	0	2	-0,0809	0,0895	0,1835
the	3	0	2	-0,1217	0,1525	0,1220
design	20	10	1	0,4858	-0,4826	-0,0050
of	2	0	1	-0,1534	0,1967	-0,4285
effective	32	10	1	0,9208	-0,9114	-0,8507
and	3	0	2	-0,0054	0,0411	0,3422
stable	20	10	1	0,7891	-0,7625	-0,1659
dual	4	0	1	0,9171	-0,9507	-0,3428
-	1	0	2	-0,4366	0,7516	0,9956
agent	5	0	1	0,8078	-0,5155	-0,6504
co	2	0	2	0,0798	-0,0233	0,5173
-	1	0	2	-0,4366	0,7516	0,9956
delivery	29	10	1	0,6147	-0,7103	-0,2289
systems	23	10	2	0,4833	-0,3876	0,3825
.	1	0	1	1,0000	-0,7867	-1,0000
PEGylation	40	10	3	0,3074	0,0113	0,4657
of	2	0	1	-0,1534	0,1967	-0,4285
interferon	36	10	1	0,2847	-0,3489	-0,6731
α2	3	0	1	0,9753	-0,8819	-1,0000
improves	30	10	1	0,7254	-0,8007	-0,1789
lymphatic	35	10	1	0,2372	-0,1411	-0,1425
exposure	29	10	1	0,7948	-0,8434	-0,7254
after	5	0	1	0,9519	-0,7043	-0,6504
subcutaneous	47	10	1	0,4952	-0,4904	-0,4132
and	3	0	2	-0,0054	0,0411	0,3422
intravenous	44	10	1	0,7108	-0,7793	-0,0463
administration	55	10	1	0,5730	-0,5816	-0,7093
and	3	0	2	-0,0054	0,0411	0,3422
improves	30	10	1	0,7254	-0,8007	-0,1789
antitumour	38	10	1	0,7297	-0,7526	-0,7894
efficacy	28	10	1	0,6955	-0,6348	-0,3075
against	24	10	1	0,6619	-0,7319	-0,3713
lymphatic	35	10	1	0,2372	-0,1411	-0,1425
breast	20	10	1	0,6856	-0,7220	-0,1423
cancer	19	10	2	0,5718	-0,6152	0,0181
metastases	32	10	1	0,3061	-0,2860	-0,8561
.	1	0	1	1,0000	-0,7867	-1,0000
The	3	0	2	-0,1217	0,1525	0,1220
efficacy	28	10	1	0,6955	-0,6348	-0,3075
of	2	0	1	-0,1534	0,1967	-0,4285
protein	25	10	2	0,1450	-0,2264	0,8145
-	1	0	2	-0,4366	0,7516	0,9956
based	5	0	2	0,6704	-0,0438	0,3164
therapeutics	48	10	1	0,7192	-0,7355	-0,3364
with	4	0	1	0,6436	-0,5738	-1,0000
indications	42	10	1	0,5181	-0,5176	-0,5261
in	2	0	2	-0,1513	0,1691	0,3668
the	3	0	2	-0,1217	0,1525	0,1220
treatment	32	10	1	0,7503	-0,7258	-0,6177
of	2	0	1	-0,1534	0,1967	-0,4285
lymphatic	35	10	1	0,2372	-0,1411	-0,1425
diseases	26	10	1	0,8249	-0,8331	-0,7321
is	2	0	1	0,0750	-0,1202	-0,4353
expected	28	10	1	0,9172	-0,8985	-0,2001
to	2	0	2	0,0417	-0,0186	0,3984
be	2	0	2	-0,1111	0,1613	0,7828
improved	30	10	1	0,7532	-0,8190	-0,1720
by	2	0	2	0,4451	-0,4465	0,7828
enhancing	33	10	1	0,6104	-0,7024	-0,3334
lymphatic	35	10	1	0,2372	-0,1411	-0,1425
disposition	41	10	1	0,6616	-0,6690	-0,6859
.	1	0	1	1,0000	-0,7867	-1,0000
This	4	0	2	-0,1790	0,1889	0,4012
study	5	0	1	0,9790	-0,9864	-0,8605
was	3	0	1	0,9895	-0,9876	-1,0000
therefore	31	10	1	0,7417	-0,7682	-0,8297
aimed	5	0	1	0,9699	-0,9840	-0,6504
at	2	0	2	0,0821	-0,0572	0,5670
examining	32	10	2	-0,2149	0,2404	0,4028
whether	22	10	1	0,2110	-0,1561	-0,1913
PEGylation	40	10	3	0,3074	0,0113	0,4657
can	3	0	2	-0,1032	0,1852	0,2677
usefully	28	10	1	0,8447	-0,8789	-0,7796
be	2	0	2	-0,1111	0,1613	0,7828
applied	24	10	1	0,8060	-0,8225	-0,4496
to	2	0	2	0,0417	-0,0186	0,3984
improve	25	10	1	0,6388	-0,7230	-0,0985
the	3	0	2	-0,1217	0,1525	0,1220
lymphatic	35	10	1	0,2372	-0,1411	-0,1425
uptake	20	10	1	0,4932	-0,5667	-0,6570
of	2	0	1	-0,1534	0,1967	-0,4285
interferon	36	10	1	0,2847	-0,3489	-0,6731
α2	3	0	1	0,9753	-0,8819	-1,0000
and	3	0	2	-0,0054	0,0411	0,3422
whether	22	10	1	0,2110	-0,1561	-0,1913
this	4	0	2	-0,1790	0,1889	0,4012
ultimately	38	10	1	0,5618	-0,6515	-0,5453
translates	37	10	1	0,4865	-0,5125	-0,5607
into	4	0	1	0,6497	-0,7661	-0,2972
improved	30	10	1	0,7532	-0,8190	-0,1720
therapeutic	43	10	1	0,6489	-0,6687	-0,2582
efficacy	28	10	1	0,6955	-0,6348	-0,3075
against	24	10	1	0,6619	-0,7319	-0,3713
lymph	5	0	1	0,8831	-0,8884	-0,4483
-	1	0	2	-0,4366	0,7516	0,9956
resident	29	10	1	0,1966	-0,1897	-0,2598
cancer	19	10	2	0,5718	-0,6152	0,0181
.	1	0	1	1,0000	-0,7867	-1,0000
The	3	0	2	-0,1217	0,1525	0,1220
lymphatic	35	10	1	0,2372	-0,1411	-0,1425
pharmacokinetics	67	10	1	0,5272	-0,5930	-0,0875
of	2	0	1	-0,1534	0,1967	-0,4285
interferon	36	10	1	0,2847	-0,3489	-0,6731
α2b	3	8	1	0,9753	-0,8819	-1,0000
(	1	0	2	0,0697	0,3747	-1,0000
IFN	3	0	1	0,6355	-0,7571	-0,7870
,	1	0	3	1,0000	0,6186	0,9990
19kDa	3	10	2	-0,6092	0,6672	0,4555
)	1	0	1	-0,1430	0,5664	-1,0000
and	3	0	2	-0,0054	0,0411	0,3422
PEGylated	34	10	3	0,0984	0,2450	0,5355
interferon	36	10	1	0,2847	-0,3489	-0,6731
α2b	3	8	1	0,9753	-0,8819	-1,0000
(	1	0	2	0,0697	0,3747	-1,0000
IFN	3	0	1	0,6355	-0,7571	-0,7870
-	1	0	2	-0,4366	0,7516	0,9956
PEG12	3	10	2	-0,1775	0,2819	0,9897
31kDa	2	15	2	0,2724	0,1084	-0,2440
)	1	0	1	-0,1430	0,5664	-1,0000
or	2	0	1	-0,0731	0,0733	-0,4285
α2a	4	0	1	0,9886	-0,9732	-1,0000
(	1	0	2	0,0697	0,3747	-1,0000
IFN	3	0	1	0,6355	-0,7571	-0,7870
-	1	0	2	-0,4366	0,7516	0,9956
PEG40	3	10	2	-0,1775	0,2819	0,9897
60kDa	3	10	1	0,8329	-0,5832	-0,6483
)	1	0	1	-0,1430	0,5664	-1,0000
was	3	0	1	0,9895	-0,9876	-1,0000
examined	29	10	2	-0,3917	0,4222	0,4360
in	2	0	2	-0,1513	0,1691	0,3668
thoracic	29	10	2	0,1628	-0,1848	0,3544
lymph	5	0	1	0,8831	-0,8884	-0,4483
duct	4	0	1	0,7599	-0,6758	-0,3428
cannulated	38	10	1	0,3904	-0,3750	-0,5830
rats	4	0	2	0,5740	0,5142	-0,3557
.	1	0	1	1,0000	-0,7867	-1,0000
IFN	3	0	1	0,6355	-0,7571	-0,7870
was	3	0	1	0,9895	-0,9876	-1,0000
poorly	19	10	1	0,3840	-0,4180	-0,0601
absorbed	29	10	1	0,5484	-0,6044	-0,4140
from	4	0	1	0,9355	-0,9525	-1,0000
the	3	0	2	-0,1217	0,1525	0,1220
SC	2	0	1	0,4003	-0,3441	-0,1079
injection	33	10	1	0,9325	-0,9516	-0,7416
site	4	0	2	0,7216	-0,7784	0,0447
(	1	0	2	0,0697	0,3747	-1,0000
Fabs	4	0	1	0,9503	-0,9525	-1,0000
36	2	0	1	0,5161	-0,0889	-0,2440
%)	2	0	1	1,0000	-1,0000	-1,0000
and	3	0	2	-0,0054	0,0411	0,3422
showed	20	10	1	0,9464	-0,9495	-0,6898
little	18	10	1	0,7079	-0,7437	-0,8547
uptake	20	10	1	0,4932	-0,5667	-0,6570
into	4	0	1	0,6497	-0,7661	-0,2972
lymph	5	0	1	0,8831	-0,8884	-0,4483
after	5	0	1	0,9519	-0,7043	-0,6504
SC	2	0	1	0,4003	-0,3441	-0,1079
or	2	0	1	-0,0731	0,0733	-0,4285
IV	2	0	1	0,3613	-0,2988	-0,4353
administration	55	10	1	0,5730	-0,5816	-0,7093
(≤	4	0	1	0,9123	-0,8716	-1,0000
1	1	0	2	0,4006	-0,0248	0,3760
%).	3	0	1	1,0000	-1,0000	-1,0000
In	2	0	2	-0,1513	0,1691	0,3668
contrast	29	10	1	0,7383	-0,7959	-0,4219
,	1	0	3	1,0000	0,6186	0,9990
IFN	3	0	1	0,6355	-0,7571	-0,7870
-	1	0	2	-0,4366	0,7516	0,9956
PEG12	3	10	2	-0,1775	0,2819	0,9897
was	3	0	1	0,9895	-0,9876	-1,0000
efficiently	42	10	1	0,8900	-0,9144	-0,3214
absorbed	29	10	1	0,5484	-0,6044	-0,4140
from	4	0	1	0,9355	-0,9525	-1,0000
the	3	0	2	-0,1217	0,1525	0,1220
SC	2	0	1	0,4003	-0,3441	-0,1079
injection	33	10	1	0,9325	-0,9516	-0,7416
site	4	0	2	0,7216	-0,7784	0,0447
(	1	0	2	0,0697	0,3747	-1,0000
Fabs	4	0	1	0,9503	-0,9525	-1,0000
82	2	0	3	0,2962	0,0632	0,3502
%)	2	0	1	1,0000	-1,0000	-1,0000
and	3	0	2	-0,0054	0,0411	0,3422
approximately	53	10	2	0,1947	-0,2189	0,0754
20	2	0	3	0,3380	0,0109	0,7266
%	1	0	1	1,0000	-1,0000	-1,0000
and	3	0	2	-0,0054	0,0411	0,3422
8	1	0	3	0,2009	0,0848	0,7348
%	1	0	1	1,0000	-1,0000	-1,0000
of	2	0	1	-0,1534	0,1967	-0,4285
the	3	0	2	-0,1217	0,1525	0,1220
injected	29	10	1	0,9289	-0,9325	-0,6051
dose	4	0	3	0,1104	0,0153	0,2161
was	3	0	1	0,9895	-0,9876	-1,0000
recovered	31	10	1	0,9469	-0,9594	-0,6570
in	2	0	2	-0,1513	0,1691	0,3668
thoracic	29	10	2	0,1628	-0,1848	0,3544
lymph	5	0	1	0,8831	-0,8884	-0,4483
over	4	0	1	0,8571	-0,9349	-0,8649
30h	3	0	1	0,9391	-0,6511	-0,7059
after	5	0	1	0,9519	-0,7043	-0,6504
SC	2	0	1	0,4003	-0,3441	-0,1079
or	2	0	1	-0,0731	0,0733	-0,4285
IV	2	0	1	0,3613	-0,2988	-0,4353
administration	55	10	1	0,5730	-0,5816	-0,7093
respectively	48	10	1	0,9210	-0,9260	-0,2159
.	1	0	1	1,0000	-0,7867	-1,0000
IFN	3	0	1	0,6355	-0,7571	-0,7870
-	1	0	2	-0,4366	0,7516	0,9956
PEG40	3	10	2	-0,1775	0,2819	0,9897
however	24	10	1	0,9392	-0,9588	-0,6282
,	1	0	3	1,0000	0,6186	0,9990
was	3	0	1	0,9895	-0,9876	-1,0000
incompletely	48	10	1	0,7147	-0,7143	-0,1152
absorbed	29	10	1	0,5484	-0,6044	-0,4140
from	4	0	1	0,9355	-0,9525	-1,0000
the	3	0	2	-0,1217	0,1525	0,1220
SC	2	0	1	0,4003	-0,3441	-0,1079
injection	33	10	1	0,9325	-0,9516	-0,7416
site	4	0	2	0,7216	-0,7784	0,0447
(	1	0	2	0,0697	0,3747	-1,0000
Fabs	4	0	1	0,9503	-0,9525	-1,0000
23	2	0	3	0,2290	0,0662	0,7266
%)	2	0	1	1,0000	-1,0000	-1,0000
and	3	0	2	-0,0054	0,0411	0,3422
showed	20	10	1	0,9464	-0,9495	-0,6898
similar	24	10	2	0,4003	-0,3956	0,0430
lymphatic	35	10	1	0,2372	-0,1411	-0,1425
access	18	10	2	0,8502	-0,8885	0,0168
after	5	0	1	0,9519	-0,7043	-0,6504
SC	2	0	1	0,4003	-0,3441	-0,1079
administration	55	10	1	0,5730	-0,5816	-0,7093
to	2	0	2	0,0417	-0,0186	0,3984
IFN	3	0	1	0,6355	-0,7571	-0,7870
-	1	0	2	-0,4366	0,7516	0,9956
PEG12	3	10	2	-0,1775	0,2819	0,9897
(	1	0	2	0,0697	0,3747	-1,0000
21	2	0	3	0,1156	0,2446	0,8704
%).	3	0	1	1,0000	-1,0000	-1,0000
The	3	0	2	-0,1217	0,1525	0,1220
recovery	28	10	1	0,8585	-0,9135	-0,3641
of	2	0	1	-0,1534	0,1967	-0,4285
IFN	3	0	1	0,6355	-0,7571	-0,7870
-	1	0	2	-0,4366	0,7516	0,9956
PEG40	3	10	2	-0,1775	0,2819	0,9897
in	2	0	2	-0,1513	0,1691	0,3668
thoracic	29	10	2	0,1628	-0,1848	0,3544
lymph	5	0	1	0,8831	-0,8884	-0,4483
after	5	0	1	0,9519	-0,7043	-0,6504
IV	2	0	1	0,3613	-0,2988	-0,4353
administration	55	10	1	0,5730	-0,5816	-0,7093
,	1	0	3	1,0000	0,6186	0,9990
however	24	10	1	0,9392	-0,9588	-0,6282
,	1	0	3	1,0000	0,6186	0,9990
was	3	0	1	0,9895	-0,9876	-1,0000
significantly	52	10	1	0,8116	-0,8030	-0,4431
greater	23	10	2	0,6452	-0,6388	0,5152
(	1	0	2	0,0697	0,3747	-1,0000
29	2	0	2	0,3292	-0,0231	0,7266
%)	2	0	1	1,0000	-1,0000	-1,0000
when	4	0	1	0,9968	-0,9976	-1,0000
compared	30	10	2	0,7779	-0,7593	0,0804
to	2	0	2	0,0417	-0,0186	0,3984
IV	2	0	1	0,3613	-0,2988	-0,4353
IFN	3	0	1	0,6355	-0,7571	-0,7870
-	1	0	2	-0,4366	0,7516	0,9956
PEG12	3	10	2	-0,1775	0,2819	0,9897
The	3	0	2	-0,1217	0,1525	0,1220
anti	4	0	2	0,0954	-0,0846	0,1398
-	1	0	2	-0,4366	0,7516	0,9956
tumour	19	10	1	0,6499	-0,7160	-0,8104
efficacy	28	10	1	0,6955	-0,6348	-0,3075
of	2	0	1	-0,1534	0,1967	-0,4285
interferon	36	10	1	0,2847	-0,3489	-0,6731
against	24	10	1	0,6619	-0,7319	-0,3713
axillary	28	10	2	0,1669	-0,2103	0,1690
metastases	32	10	1	0,3061	-0,2860	-0,8561
of	2	0	1	-0,1534	0,1967	-0,4285
a	1	0	3	0,0003	0,0498	0,7224
highly	19	10	2	0,7876	-0,6004	0,0184
lymph	5	0	1	0,8831	-0,8884	-0,4483
-	1	0	2	-0,4366	0,7516	0,9956
metastatic	36	10	1	0,0313	-0,0270	-0,7368
variant	24	10	1	0,4025	-0,4562	-0,0707
of	2	0	1	-0,1534	0,1967	-0,4285
human	5	0	1	0,9381	-0,9701	-0,8993
breast	20	10	1	0,6856	-0,7220	-0,1423
MDA	3	0	2	0,6120	0,1736	-0,5081
-	1	0	2	-0,4366	0,7516	0,9956
MB	2	0	3	0,0814	0,0166	0,6743
-	1	0	2	-0,4366	0,7516	0,9956
231	3	0	2	0,8000	-0,1779	0,4993
carcinoma	33	10	1	0,1339	-0,1486	-0,0449
was	3	0	1	0,9895	-0,9876	-1,0000
significantly	52	10	1	0,8116	-0,8030	-0,4431
increased	34	10	1	0,8830	-0,8913	-0,4969
by	2	0	2	0,4451	-0,4465	0,7828
SC	2	0	1	0,4003	-0,3441	-0,1079
administration	55	10	1	0,5730	-0,5816	-0,7093
of	2	0	1	-0,1534	0,1967	-0,4285
lymph	5	0	1	0,8831	-0,8884	-0,4483
-	1	0	2	-0,4366	0,7516	0,9956
targeted	28	10	2	0,5280	-0,5398	0,1728
IFN	3	0	1	0,6355	-0,7571	-0,7870
-	1	0	2	-0,4366	0,7516	0,9956
PEG12	3	10	2	-0,1775	0,2819	0,9897
when	4	0	1	0,9968	-0,9976	-1,0000
compared	30	10	2	0,7779	-0,7593	0,0804
to	2	0	2	0,0417	-0,0186	0,3984
the	3	0	2	-0,1217	0,1525	0,1220
administration	55	10	1	0,5730	-0,5816	-0,7093
of	2	0	1	-0,1534	0,1967	-0,4285
IFN	3	0	1	0,6355	-0,7571	-0,7870
on	2	0	2	-0,0809	0,0895	0,1835
the	3	0	2	-0,1217	0,1525	0,1220
ipsilateral	42	10	1	0,2650	-0,2964	-0,0825
side	4	0	2	-0,3141	0,3701	0,0447
to	2	0	2	0,0417	-0,0186	0,3984
the	3	0	2	-0,1217	0,1525	0,1220
axillary	28	10	2	0,1669	-0,2103	0,1690
metastasis	33	10	1	0,2398	-0,2542	-0,8130
.	1	0	1	1,0000	-0,7867	-1,0000
Optimal	25	10	1	0,4889	-0,5311	-0,6664
PEGylation	40	10	3	0,3074	0,0113	0,4657
may	3	0	1	0,4568	-0,4667	-0,5081
therefore	31	10	1	0,7417	-0,7682	-0,8297
represent	31	10	1	0,7972	-0,8280	-0,4502
a	1	0	3	0,0003	0,0498	0,7224
viable	20	10	1	0,8566	-0,8667	-0,1747
approach	28	10	1	0,3523	-0,3930	-0,0305
to	2	0	2	0,0417	-0,0186	0,3984
improving	34	10	1	0,4882	-0,5777	-0,1791
the	3	0	2	-0,1217	0,1525	0,1220
lymphatic	35	10	1	0,2372	-0,1411	-0,1425
disposition	41	10	1	0,6616	-0,6690	-0,6859
and	3	0	2	-0,0054	0,0411	0,3422
efficacy	28	10	1	0,6955	-0,6348	-0,3075
of	2	0	1	-0,1534	0,1967	-0,4285
therapeutic	43	10	1	0,6489	-0,6687	-0,2582
proteins	30	10	2	0,2565	-0,3452	0,7774
against	24	10	1	0,6619	-0,7319	-0,3713
lymphatic	35	10	1	0,2372	-0,1411	-0,1425
diseases	26	10	1	0,8249	-0,8331	-0,7321
.	1	0	1	1,0000	-0,7867	-1,0000
Oxidative	34	10	2	0,4095	-0,4175	0,4302
stress	18	10	1	0,5863	-0,6357	-0,6664
responses	31	10	1	0,8730	-0,9158	-0,6875
in	2	0	2	-0,1513	0,1691	0,3668
zebrafish	35	10	1	0,7578	-0,7545	-0,6146
Danio	5	0	1	0,3173	-0,2553	-0,6124
rerio	5	0	1	0,8120	-0,8949	-0,6302
after	5	0	1	0,9519	-0,7043	-0,6504
subchronic	39	10	2	0,3097	-0,3633	0,1069
exposure	29	10	1	0,7948	-0,8434	-0,7254
to	2	0	2	0,0417	-0,0186	0,3984
atrazine	29	10	2	-0,8264	0,8295	0,1336
Atrazine	29	10	2	-0,8264	0,8295	0,1336
is	2	0	1	0,0750	-0,1202	-0,4353
one	3	0	1	-0,3728	0,4398	-0,2822
of	2	0	1	-0,1534	0,1967	-0,4285
the	3	0	2	-0,1217	0,1525	0,1220
most	4	0	1	0,1097	-0,0642	-0,7543
used	4	0	1	0,7967	-0,9083	-0,9162
pesticides	36	10	1	0,3912	-0,3779	-0,3402
all	3	0	1	0,1159	-0,0971	-0,0155
over	4	0	1	0,8571	-0,9349	-0,8649
the	3	0	2	-0,1217	0,1525	0,1220
world	5	0	1	0,9874	-0,9936	-1,0000
and	3	0	2	-0,0054	0,0411	0,3422
it	2	0	1	-0,0304	0,0505	-0,4353
is	2	0	1	0,0750	-0,1202	-0,4353
frequently	39	10	1	0,8501	-0,8946	-0,7053
detected	25	10	1	0,8122	-0,6736	-0,5070
in	2	0	2	-0,1513	0,1691	0,3668
surface	25	10	1	0,6321	-0,6388	-0,2159
water	5	0	1	0,9963	-0,9964	-1,0000
.	1	0	1	1,0000	-0,7867	-1,0000
The	3	0	2	-0,1217	0,1525	0,1220
aim	3	0	1	0,7303	-0,8132	-0,0155
of	2	0	1	-0,1534	0,1967	-0,4285
this	4	0	2	-0,1790	0,1889	0,4012
study	5	0	1	0,9790	-0,9864	-0,8605
was	3	0	1	0,9895	-0,9876	-1,0000
to	2	0	2	0,0417	-0,0186	0,3984
investigate	42	10	1	0,8062	-0,8170	-0,5407
if	2	0	1	0,0570	-0,1092	-0,4353
zebrafish	35	10	1	0,7578	-0,7545	-0,6146
exposure	29	10	1	0,7948	-0,8434	-0,7254
to	2	0	2	0,0417	-0,0186	0,3984
atrazine	29	10	2	-0,8264	0,8295	0,1336
could	5	0	1	0,7054	-0,7912	-0,2479
induce	20	10	1	0,5781	-0,5630	-0,1454
oxidative	34	10	2	0,4095	-0,4175	0,4302
stress	18	10	1	0,5863	-0,6357	-0,6664
and	3	0	2	-0,0054	0,0411	0,3422
changes	25	10	2	0,5436	-0,5860	0,0817
in	2	0	2	-0,1513	0,1691	0,3668
detoxifying	44	10	2	0,2906	-0,3739	0,2967
system	19	10	2	0,3752	-0,3709	0,2532
.	1	0	1	1,0000	-0,7867	-1,0000
Juvenile	29	10	2	0,3901	0,1454	-0,0795
fish	4	0	1	0,9602	-0,9330	-1,0000
were	4	0	1	0,9660	-0,9661	-1,0000
exposed	24	10	1	0,7949	-0,8330	-0,6060
to	2	0	2	0,0417	-0,0186	0,3984
sublethal	34	10	1	0,0774	-0,1010	-0,4988
concentrations	54	10	1	0,8455	-0,8973	-0,6915
of	2	0	1	-0,1534	0,1967	-0,4285
0	1	0	2	0,3777	-0,1299	0,9877
.	1	0	1	1,0000	-0,7867	-1,0000
3	1	0	3	0,3141	0,0666	0,3863
,	1	0	3	1,0000	0,6186	0,9990
3	1	0	3	0,3141	0,0666	0,3863
,	1	0	3	1,0000	0,6186	0,9990
30	2	0	1	0,5883	-0,0091	-0,2440
,	1	0	3	1,0000	0,6186	0,9990
or	2	0	1	-0,0731	0,0733	-0,4285
90μgL	17	13	2	0,9707	-0,9675	0,4664
(-	2	0	1	-0,1668	0,6726	-1,0000
1	1	0	2	0,4006	-0,0248	0,3760
)	1	0	1	-0,1430	0,5664	-1,0000
for	3	0	1	0,2424	-0,2474	-1,0000
28days	20	10	2	0,9382	-0,9466	0,1402
.	1	0	1	1,0000	-0,7867	-1,0000
The	3	0	2	-0,1217	0,1525	0,1220
level	5	0	1	0,4007	-0,5536	-0,7136
of	2	0	1	-0,1534	0,1967	-0,4285
oxidized	28	10	3	0,1523	0,0395	0,7976
lipids	19	10	2	0,0358	0,0729	-0,3480
increased	34	10	1	0,8830	-0,8913	-0,4969
in	2	0	2	-0,1513	0,1691	0,3668
experimental	48	10	1	0,3740	-0,4532	-0,4387
groups	20	10	2	0,8934	-0,7050	0,2254
exposed	24	10	1	0,7949	-0,8330	-0,6060
to	2	0	2	0,0417	-0,0186	0,3984
atrazine	29	10	2	-0,8264	0,8295	0,1336
at	2	0	2	0,0821	-0,0572	0,5670
30	2	0	1	0,5883	-0,0091	-0,2440
and	3	0	2	-0,0054	0,0411	0,3422
90μgL	17	13	2	0,9707	-0,9675	0,4664
(-	2	0	1	-0,1668	0,6726	-1,0000
1	1	0	2	0,4006	-0,0248	0,3760
)	1	0	1	-0,1430	0,5664	-1,0000
compared	30	10	2	0,7779	-0,7593	0,0804
to	2	0	2	0,0417	-0,0186	0,3984
control	24	10	1	0,2665	-0,3215	-0,2044
.	1	0	1	1,0000	-0,7867	-1,0000
Activity	28	10	1	0,7940	-0,8101	-0,2931
of	2	0	1	-0,1534	0,1967	-0,4285
glutathione	44	10	2	-0,4318	0,5363	0,4621
S	1	0	2	0,3047	-0,2170	0,4461
transferase	40	10	1	0,8169	-0,8047	-0,7993
decreased	32	10	1	0,8944	-0,8978	-0,7473
in	2	0	2	-0,1513	0,1691	0,3668
group	5	0	2	0,9869	-0,3512	0,6602
with	4	0	1	0,6436	-0,5738	-1,0000
the	3	0	2	-0,1217	0,1525	0,1220
highest	24	10	1	0,8161	-0,6837	-0,4548
concentration	49	10	1	0,8144	-0,8731	-0,6685
compared	30	10	2	0,7779	-0,7593	0,0804
to	2	0	2	0,0417	-0,0186	0,3984
control	24	10	1	0,2665	-0,3215	-0,2044
.	1	0	1	1,0000	-0,7867	-1,0000
A	1	0	3	0,0003	0,0498	0,7224
significant	42	10	1	0,7399	-0,7100	-0,5460
decline	24	10	1	0,0016	-0,0033	-0,3200
was	3	0	1	0,9895	-0,9876	-1,0000
observed	29	10	1	0,9008	-0,9198	-0,2798
in	2	0	2	-0,1513	0,1691	0,3668
catalase	28	10	1	0,4413	-0,4506	-0,6984
activity	28	10	1	0,7940	-0,8101	-0,2931
in	2	0	2	-0,1513	0,1691	0,3668
all	3	0	1	0,1159	-0,0971	-0,0155
experimental	48	10	1	0,3740	-0,4532	-0,4387
groups	20	10	2	0,8934	-0,7050	0,2254
compared	30	10	2	0,7779	-0,7593	0,0804
to	2	0	2	0,0417	-0,0186	0,3984
control	24	10	1	0,2665	-0,3215	-0,2044
.	1	0	1	1,0000	-0,7867	-1,0000
Activity	28	10	1	0,7940	-0,8101	-0,2931
of	2	0	1	-0,1534	0,1967	-0,4285
superoxide	39	10	2	-0,2242	0,3396	0,4201
dismutase	34	10	1	0,3755	-0,4284	-0,7702
increased	34	10	1	0,8830	-0,8913	-0,4969
only	4	0	1	0,8276	-0,8964	-0,6384
in	2	0	2	-0,1513	0,1691	0,3668
experimental	48	10	1	0,3740	-0,4532	-0,4387
group	5	0	2	0,9869	-0,3512	0,6602
exposed	24	10	1	0,7949	-0,8330	-0,6060
to	2	0	2	0,0417	-0,0186	0,3984
atrazine	29	10	2	-0,8264	0,8295	0,1336
at	2	0	2	0,0821	-0,0572	0,5670
30μgL	20	10	2	0,9854	-0,9812	0,1273
(-	2	0	1	-0,1668	0,6726	-1,0000
1	1	0	2	0,4006	-0,0248	0,3760
)	1	0	1	-0,1430	0,5664	-1,0000
compared	30	10	2	0,7779	-0,7593	0,0804
to	2	0	2	0,0417	-0,0186	0,3984
control	24	10	1	0,2665	-0,3215	-0,2044
.	1	0	1	1,0000	-0,7867	-1,0000
Activity	28	10	1	0,7940	-0,8101	-0,2931
of	2	0	1	-0,1534	0,1967	-0,4285
glutathione	44	10	2	-0,4318	0,5363	0,4621
peroxidase	39	10	2	-0,0553	0,1013	0,4409
and	3	0	2	-0,0054	0,0411	0,3422
reductase	34	10	1	0,8709	-0,7672	-0,7148
(	1	0	2	0,0697	0,3747	-1,0000
GR	2	0	2	0,5931	-0,4571	0,9056
)	1	0	1	-0,1430	0,5664	-1,0000
increased	34	10	1	0,8830	-0,8913	-0,4969
in	2	0	2	-0,1513	0,1691	0,3668
experimental	48	10	1	0,3740	-0,4532	-0,4387
groups	20	10	2	0,8934	-0,7050	0,2254
exposed	24	10	1	0,7949	-0,8330	-0,6060
to	2	0	2	0,0417	-0,0186	0,3984
atrazine	29	10	2	-0,8264	0,8295	0,1336
at	2	0	2	0,0821	-0,0572	0,5670
0	1	0	2	0,3777	-0,1299	0,9877
.	1	0	1	1,0000	-0,7867	-1,0000
3	1	0	3	0,3141	0,0666	0,3863
(	1	0	2	0,0697	0,3747	-1,0000
only	4	0	1	0,8276	-0,8964	-0,6384
for	3	0	1	0,2424	-0,2474	-1,0000
GR	2	0	2	0,5931	-0,4571	0,9056
activity	28	10	1	0,7940	-0,8101	-0,2931
)	1	0	1	-0,1430	0,5664	-1,0000
and	3	0	2	-0,0054	0,0411	0,3422
90μgL	17	13	2	0,9707	-0,9675	0,4664
(-	2	0	1	-0,1668	0,6726	-1,0000
1	1	0	2	0,4006	-0,0248	0,3760
)	1	0	1	-0,1430	0,5664	-1,0000
compared	30	10	2	0,7779	-0,7593	0,0804
to	2	0	2	0,0417	-0,0186	0,3984
control	24	10	1	0,2665	-0,3215	-0,2044
.	1	0	1	1,0000	-0,7867	-1,0000
Our	3	0	1	0,2458	-0,3329	-0,7829
results	24	10	1	0,6108	-0,6881	-0,8118
showed	20	10	1	0,9464	-0,9495	-0,6898
that	4	0	1	-0,3603	0,3681	-0,2192
atrazine	29	10	2	-0,8264	0,8295	0,1336
exposure	29	10	1	0,7948	-0,8434	-0,7254
had	3	0	1	0,2715	-0,3151	-0,8173
profound	29	10	1	0,4245	-0,4523	-0,4058
influence	33	10	1	0,5106	-0,5922	-0,7112
on	2	0	2	-0,0809	0,0895	0,1835
the	3	0	2	-0,1217	0,1525	0,1220
oxidative	34	10	2	0,4095	-0,4175	0,4302
stress	18	10	1	0,5863	-0,6357	-0,6664
markers	24	10	2	0,9140	-0,9231	0,1078
and	3	0	2	-0,0054	0,0411	0,3422
detoxifying	44	10	2	0,2906	-0,3739	0,2967
enzyme	19	10	1	-0,1286	0,3348	-0,1353
of	2	0	1	-0,1534	0,1967	-0,4285
the	3	0	2	-0,1217	0,1525	0,1220
exposed	24	10	1	0,7949	-0,8330	-0,6060
zebrafish	35	10	1	0,7578	-0,7545	-0,6146
.	1	0	1	1,0000	-0,7867	-1,0000
The	3	0	2	-0,1217	0,1525	0,1220
changes	25	10	2	0,5436	-0,5860	0,0817
in	2	0	2	-0,1513	0,1691	0,3668
antioxidant	38	10	2	0,1134	-0,1238	0,3618
enzyme	19	10	1	-0,1286	0,3348	-0,1353
activities	36	10	1	0,8743	-0,9025	-0,5585
could	5	0	1	0,7054	-0,7912	-0,2479
be	2	0	2	-0,1111	0,1613	0,7828
an	2	0	2	-0,1017	0,1245	0,5892
adaptive	29	10	1	0,6659	-0,6619	-0,5716
response	28	10	1	0,8293	-0,8741	-0,5947
to	2	0	2	0,0417	-0,0186	0,3984
protect	24	10	2	0,4584	-0,2931	0,5223
the	3	0	2	-0,1217	0,1525	0,1220
fish	4	0	1	0,9602	-0,9330	-1,0000
from	4	0	1	0,9355	-0,9525	-1,0000
the	3	0	2	-0,1217	0,1525	0,1220
atrazine	29	10	2	-0,8264	0,8295	0,1336
induced	24	10	1	0,7381	-0,5764	-0,3924
toxicity	28	10	2	0,2329	-0,2809	0,4409
.	1	0	1	1,0000	-0,7867	-1,0000
The	3	0	2	-0,1217	0,1525	0,1220
animal	19	10	1	0,0571	-0,1004	-0,2995
'	1	0	1	-0,5241	0,9857	-1,0000
s	1	0	2	0,3047	-0,2170	0,4461
dignity	21	13	2	0,2401	-0,1427	0,1622
in	2	0	2	-0,1513	0,1691	0,3668
Swiss	5	0	1	0,9909	-0,9951	-0,8605
Animal	19	10	1	0,0571	-0,1004	-0,2995
Welfare	19	15	1	0,3741	-0,3857	-0,1255
Legislation	43	10	1	0,8898	-0,9174	-0,5966
-	1	0	2	-0,4366	0,7516	0,9956
Challenges	38	10	1	0,4250	-0,4885	-0,3121
and	3	0	2	-0,0054	0,0411	0,3422
opportunities	51	10	1	0,7610	-0,7724	-0,7755
.	1	0	1	1,0000	-0,7867	-1,0000
The	3	0	2	-0,1217	0,1525	0,1220
introduction	46	10	1	0,8452	-0,8786	-0,6854
of	2	0	1	-0,1534	0,1967	-0,4285
the	3	0	2	-0,1217	0,1525	0,1220
animal	19	10	1	0,0571	-0,1004	-0,2995
'	1	0	1	-0,5241	0,9857	-1,0000
s	1	0	2	0,3047	-0,2170	0,4461
dignity	21	13	2	0,2401	-0,1427	0,1622
as	2	0	2	0,2560	-0,1706	0,3275
a	1	0	3	0,0003	0,0498	0,7224
concern	23	10	1	0,7551	-0,8330	-0,3800
in	2	0	2	-0,1513	0,1691	0,3668
animal	19	10	1	0,0571	-0,1004	-0,2995
welfare	19	15	1	0,3741	-0,3857	-0,1255
legislation	43	10	1	0,8898	-0,9174	-0,5966
in	2	0	2	-0,1513	0,1691	0,3668
Switzerland	45	10	1	0,6385	-0,6819	-0,5472
is	2	0	1	0,0750	-0,1202	-0,4353
unique	19	10	1	0,4190	-0,5596	-0,7691
worldwide	33	10	1	0,8337	-0,8799	-0,8175
.	1	0	1	1,0000	-0,7867	-1,0000
Naturally	33	10	1	0,5928	-0,5191	-0,5008
,	1	0	3	1,0000	0,6186	0,9990
this	4	0	2	-0,1790	0,1889	0,4012
measure	24	10	1	0,8107	-0,8134	-0,7600
has	3	0	1	0,2331	-0,0080	-0,8173
raised	20	10	1	0,7183	-0,7084	-0,4817
hopes	5	0	1	0,3546	-0,3282	-0,4704
and	3	0	2	-0,0054	0,0411	0,3422
fears	4	5	1	0,3100	-0,3772	-1,0000
in	2	0	2	-0,1513	0,1691	0,3668
those	5	0	1	-0,0747	0,0322	-0,5202
concerned	32	10	1	0,7390	-0,8236	-0,4652
with	4	0	1	0,6436	-0,5738	-1,0000
animal	19	10	1	0,0571	-0,1004	-0,2995
welfare	19	15	1	0,3741	-0,3857	-0,1255
and	3	0	2	-0,0054	0,0411	0,3422
animal	19	10	1	0,0571	-0,1004	-0,2995
use	3	0	1	0,7682	-0,8823	-0,9007
.	1	0	1	1,0000	-0,7867	-1,0000
For	3	0	1	0,2424	-0,2474	-1,0000
the	3	0	2	-0,1217	0,1525	0,1220
past	4	0	2	0,8574	-0,8611	0,3678
several	24	10	1	0,5558	-0,6336	-0,5418
years	5	0	2	0,9331	-0,9682	0,1680
,	1	0	3	1,0000	0,6186	0,9990
a	1	0	3	0,0003	0,0498	0,7224
lively	19	10	2	0,7768	-0,8379	0,0183
debate	19	10	1	0,2435	-0,2713	-0,0136
has	3	0	1	0,2331	-0,0080	-0,8173
focused	25	10	1	0,7126	-0,7747	-0,7561
on	2	0	2	-0,0809	0,0895	0,1835
the	3	0	2	-0,1217	0,1525	0,1220
question	30	10	1	0,7895	-0,8245	-0,7629
of	2	0	1	-0,1534	0,1967	-0,4285
whether	22	10	1	0,2110	-0,1561	-0,1913
the	3	0	2	-0,1217	0,1525	0,1220
addition	28	10	1	0,7026	-0,7289	-0,5746
is	2	0	1	0,0750	-0,1202	-0,4353
merely	19	10	2	0,6294	-0,6765	0,0510
a	1	0	3	0,0003	0,0498	0,7224
declaration	44	10	1	0,5556	-0,6112	-0,3278
of	2	0	1	-0,1534	0,1967	-0,4285
intent	17	10	1	0,5609	-0,6059	-0,3702
or	2	0	1	-0,0731	0,0733	-0,4285
an	2	0	2	-0,1017	0,1245	0,5892
explicit	29	10	1	0,6556	-0,7104	-0,6331
demand	19	10	1	0,2057	-0,2456	-0,3379
with	4	0	1	0,6436	-0,5738	-1,0000
,	1	0	3	1,0000	0,6186	0,9990
possibly	29	10	1	0,8495	-0,7882	-0,0490
,	1	0	3	1,0000	0,6186	0,9990
a	1	0	3	0,0003	0,0498	0,7224
profound	29	10	1	0,4245	-0,4523	-0,4058
impact	20	10	2	0,5802	-0,5380	0,1550
on	2	0	2	-0,0809	0,0895	0,1835
everyday	28	10	1	0,3755	-0,4910	-0,3321
practice	29	10	1	0,5514	-0,5582	-0,0571
.	1	0	1	1,0000	-0,7867	-1,0000
What	4	0	1	0,9968	-0,9976	-1,0000
the	3	0	2	-0,1217	0,1525	0,1220
implications	48	10	1	0,7443	-0,7395	-0,6423
may	3	0	1	0,4568	-0,4667	-0,5081
be	2	0	2	-0,1111	0,1613	0,7828
in	2	0	2	-0,1513	0,1691	0,3668
the	3	0	2	-0,1217	0,1525	0,1220
latter	19	10	1	0,6675	-0,6474	-0,1332
case	4	0	2	0,5988	-0,6064	0,0386
is	2	0	1	0,0750	-0,1202	-0,4353
not	3	0	2	-0,1794	0,1842	0,3616
clear	5	0	1	0,8519	-0,8447	-0,2479
.	1	0	1	1,0000	-0,7867	-1,0000
In	2	0	2	-0,1513	0,1691	0,3668
the	3	0	2	-0,1217	0,1525	0,1220
area	4	0	2	0,5075	-0,5957	0,5500
of	2	0	1	-0,1534	0,1967	-0,4285
research	28	10	1	0,8732	-0,8979	-0,3452
,	1	0	3	1,0000	0,6186	0,9990
it	2	0	1	-0,0304	0,0505	-0,4353
has	3	0	1	0,2331	-0,0080	-0,8173
yet	3	0	2	-0,3545	0,3298	0,4868
to	2	0	2	0,0417	-0,0186	0,3984
be	2	0	2	-0,1111	0,1613	0,7828
seen	4	0	1	0,9657	-0,9756	-0,8021
how	3	0	2	0,3499	-0,4065	0,1509
this	4	0	2	-0,1790	0,1889	0,4012
concept	24	10	2	0,6447	-0,6952	0,1183
may	3	0	1	0,4568	-0,4667	-0,5081
be	2	0	2	-0,1111	0,1613	0,7828
incorporated	47	10	1	0,5556	-0,5659	-0,5382
feasibly	30	10	1	0,8273	-0,8195	-0,1422
,	1	0	3	1,0000	0,6186	0,9990
for	3	0	1	0,2424	-0,2474	-1,0000
example	24	10	2	0,2370	-0,2206	0,0810
,	1	0	3	1,0000	0,6186	0,9990
into	4	0	1	0,6497	-0,7661	-0,2972
the	3	0	2	-0,1217	0,1525	0,1220
harm	4	0	1	0,3767	-0,4191	-0,8769
-	1	0	2	-0,4366	0,7516	0,9956
benefit	24	10	1	0,0124	-0,0290	-0,0942
analysis	28	10	1	0,3022	-0,3201	-0,2440
,	1	0	3	1,0000	0,6186	0,9990
which	5	0	1	0,9980	-0,9984	-1,0000
is	2	0	1	0,0750	-0,1202	-0,4353
the	3	0	2	-0,1217	0,1525	0,1220
prerequisite	45	10	1	0,8522	-0,9092	-0,8121
for	3	0	1	0,2424	-0,2474	-1,0000
the	3	0	2	-0,1217	0,1525	0,1220
approval	28	10	1	0,5444	-0,6124	-0,4586
of	2	0	1	-0,1534	0,1967	-0,4285
an	2	0	2	-0,1017	0,1245	0,5892
animal	19	10	1	0,0571	-0,1004	-0,2995
experiment	38	10	1	0,3887	-0,4753	-0,3040
.	1	0	1	1,0000	-0,7867	-1,0000
It	2	0	1	-0,0304	0,0505	-0,4353
is	2	0	1	0,0750	-0,1202	-0,4353
foreseeable	42	10	1	0,9353	-0,9551	-0,7423
,	1	0	3	1,0000	0,6186	0,9990
therefore	31	10	1	0,7417	-0,7682	-0,8297
,	1	0	3	1,0000	0,6186	0,9990
that	4	0	1	-0,3603	0,3681	-0,2192
this	4	0	2	-0,1790	0,1889	0,4012
addition	28	10	1	0,7026	-0,7289	-0,5746
might	5	0	1	0,8729	-0,9261	-0,8402
have	4	0	1	0,7023	-0,7791	-0,8769
direct	20	10	1	0,7713	-0,3659	-0,2637
implications	48	10	1	0,7443	-0,7395	-0,6423
on	2	0	2	-0,0809	0,0895	0,1835
research	28	10	1	0,8732	-0,8979	-0,3452
.	1	0	1	1,0000	-0,7867	-1,0000
Unfortunately	51	10	1	0,5981	-0,6934	-0,6728
,	1	0	3	1,0000	0,6186	0,9990
in	2	0	2	-0,1513	0,1691	0,3668
the	3	0	2	-0,1217	0,1525	0,1220
legislative	42	10	1	0,9472	-0,9625	-0,6843
text	4	0	1	0,2821	-0,2340	-0,5464
,	1	0	3	1,0000	0,6186	0,9990
there	5	0	1	0,2328	-0,1090	-0,5202
are	3	0	2	0,0987	-0,1301	0,7083
some	4	0	1	0,6733	-0,4688	-0,8021
inconsistencies	56	10	1	0,8890	-0,9386	-0,7773
in	2	0	2	-0,1513	0,1691	0,3668
wording	24	11	2	0,5187	-0,5881	0,1967
,	1	0	3	1,0000	0,6186	0,9990
at	2	0	2	0,0821	-0,0572	0,5670
least	5	0	1	0,7713	-0,5535	-0,7136
in	2	0	2	-0,1513	0,1691	0,3668
the	3	0	2	-0,1217	0,1525	0,1220
German	20	10	2	0,0368	-0,0729	0,4654
version	25	10	2	0,6758	-0,7400	0,1748
,	1	0	3	1,0000	0,6186	0,9990
that	4	0	1	-0,3603	0,3681	-0,2192
complicate	39	10	1	0,5525	-0,5049	-0,5330
interpretation	54	10	1	0,6313	-0,6833	-0,6550
.	1	0	1	1,0000	-0,7867	-1,0000
This	4	0	2	-0,1790	0,1889	0,4012
article	25	10	1	0,4165	-0,3822	-0,0710
provides	30	10	1	0,3008	-0,3418	-0,1302
a	1	0	3	0,0003	0,0498	0,7224
short	5	0	1	0,9608	-0,1016	-0,8605
overview	28	10	1	0,9347	-0,9636	-0,7171
of	2	0	1	-0,1534	0,1967	-0,4285
some	4	0	1	0,6733	-0,4688	-0,8021
aspects	24	10	1	0,7844	-0,7781	-0,1466
of	2	0	1	-0,1534	0,1967	-0,4285
the	3	0	2	-0,1217	0,1525	0,1220
controversy	43	10	2	0,7847	-0,8485	0,1746
,	1	0	3	1,0000	0,6186	0,9990
which	5	0	1	0,9980	-0,9984	-1,0000
is	2	0	1	0,0750	-0,1202	-0,4353
far	3	0	1	0,3460	-0,2890	-1,0000
from	4	0	1	0,9355	-0,9525	-1,0000
settled	23	10	1	0,8606	-0,8889	-0,7536
at	2	0	2	0,0821	-0,0572	0,5670
this	4	0	2	-0,1790	0,1889	0,4012
time	4	0	1	0,5493	-0,6079	-0,8861
.	1	0	1	1,0000	-0,7867	-1,0000
The	3	0	2	-0,1217	0,1525	0,1220
commentary	39	10	1	0,5636	-0,6047	-0,1262
will	4	0	1	0,9807	-0,9845	-1,0000
be	2	0	2	-0,1111	0,1613	0,7828
restricted	37	10	1	0,5437	-0,5575	-0,4101
to	2	0	2	0,0417	-0,0186	0,3984
the	3	0	2	-0,1217	0,1525	0,1220
situation	33	10	1	0,8602	-0,8973	-0,6680
of	2	0	1	-0,1534	0,1967	-0,4285
experimental	48	10	1	0,3740	-0,4532	-0,4387
animals	24	10	1	0,1867	-0,2492	-0,1270
in	2	0	2	-0,1513	0,1691	0,3668
Switzerland	45	10	1	0,6385	-0,6819	-0,5472
.	1	0	1	1,0000	-0,7867	-1,0000
Quantum	24	10	1	0,5704	-0,6323	-0,7594
dots	4	0	2	-0,0013	0,0935	0,2161
induced	24	10	1	0,7381	-0,5764	-0,3924
monocyte	29	10	2	0,0804	0,0090	-0,2849
chemotactic	42	10	1	0,5449	-0,5457	-0,5953
protein	25	10	2	0,1450	-0,2264	0,8145
-	1	0	2	-0,4366	0,7516	0,9956
1	1	0	2	0,4006	-0,0248	0,3760
expression	38	10	1	0,8557	-0,8991	-0,4513
via	3	0	1	0,5452	-0,5564	-0,7634
MyD88	5	0	1	0,9456	-0,9674	-0,8402
-	1	0	2	-0,4366	0,7516	0,9956
dependent	29	10	1	0,6498	-0,6293	-0,2922
Toll	4	0	1	0,1292	-0,1800	-0,2095
-	1	0	2	-0,4366	0,7516	0,9956
like	4	0	2	0,8150	0,0585	-0,8789
receptor	28	10	1	0,7012	-0,7530	-0,0305
signaling	32	10	1	0,2939	-0,3217	-0,5766
pathways	29	10	2	0,9251	-0,9198	0,3122
in	2	0	2	-0,1513	0,1691	0,3668
macrophages	44	10	1	0,3827	-0,4213	-0,0867
.	1	0	1	1,0000	-0,7867	-1,0000
Quantum	24	10	1	0,5704	-0,6323	-0,7594
dots	4	0	2	-0,0013	0,0935	0,2161
(	1	0	2	0,0697	0,3747	-1,0000
QDs	3	0	1	0,9783	-0,9883	-1,0000
)	1	0	1	-0,1430	0,5664	-1,0000
are	3	0	2	0,0987	-0,1301	0,7083
nano	4	0	1	0,2333	-0,1492	-0,1625
-	1	0	2	-0,4366	0,7516	0,9956
sized	5	0	1	0,9719	-0,9830	-0,2419
semiconductors	57	10	1	0,5806	-0,6140	-0,6026
.	1	0	1	1,0000	-0,7867	-1,0000
Previously	40	10	1	0,5534	-0,6337	-0,4696
,	1	0	3	1,0000	0,6186	0,9990
intratracheal	48	10	1	0,3487	-0,3963	-0,3066
instillation	44	10	1	0,5718	-0,5931	-0,7315
of	2	0	1	-0,1534	0,1967	-0,4285
QD705s	17	13	2	0,8561	-0,6279	0,8156
induces	25	10	1	0,6969	-0,7043	-0,2375
persistent	37	10	1	0,7065	-0,7344	-0,0335
inflammation	46	10	1	0,5474	-0,6215	-0,6889
in	2	0	2	-0,1513	0,1691	0,3668
mouse	5	0	1	0,9367	-0,9582	-0,8402
lungs	5	0	1	0,8220	-0,8974	-0,9005
.	1	0	1	1,0000	-0,7867	-1,0000
In	2	0	2	-0,1513	0,1691	0,3668
our	3	0	1	0,2458	-0,3329	-0,7829
present	24	10	1	0,6501	-0,6786	-0,2434
study	5	0	1	0,9790	-0,9864	-0,8605
,	1	0	3	1,0000	0,6186	0,9990
QD705	5	0	1	0,9937	-0,9965	-1,0000
-	1	0	2	-0,4366	0,7516	0,9956
COOH	4	0	2	-0,6933	0,6833	0,0386
and	3	0	2	-0,0054	0,0411	0,3422
QD705	5	0	1	0,9937	-0,9965	-1,0000
-	1	0	2	-0,4366	0,7516	0,9956
PEG	3	0	2	-0,1775	0,2819	0,9897
activated	33	10	1	0,7863	-0,7493	-0,4282
NF	2	0	2	0,0739	-0,1507	0,4187
-	1	0	2	-0,4366	0,7516	0,9956
κB	3	0	1	0,9948	-0,9919	-1,0000
and	3	0	2	-0,0054	0,0411	0,3422
increased	34	10	1	0,8830	-0,8913	-0,4969
monocyte	29	10	2	0,0804	0,0090	-0,2849
chemotactic	42	10	1	0,5449	-0,5457	-0,5953
protein	25	10	2	0,1450	-0,2264	0,8145
-	1	0	2	-0,4366	0,7516	0,9956
1	1	0	2	0,4006	-0,0248	0,3760
(	1	0	2	0,0697	0,3747	-1,0000
MCP	3	0	1	-0,3313	0,5626	-0,5081
-	1	0	2	-0,4366	0,7516	0,9956
1	1	0	2	0,4006	-0,0248	0,3760
)	1	0	1	-0,1430	0,5664	-1,0000
expression	38	10	1	0,8557	-0,8991	-0,4513
in	2	0	2	-0,1513	0,1691	0,3668
macrophages	44	10	1	0,3827	-0,4213	-0,0867
RAW264	20	10	2	0,9473	-0,9482	0,2914
.	1	0	1	1,0000	-0,7867	-1,0000
7	1	0	3	0,2532	0,0532	0,5220
via	3	0	1	0,5452	-0,5564	-0,7634
MyD88	5	0	1	0,9456	-0,9674	-0,8402
dependent	29	10	1	0,6498	-0,6293	-0,2922
Toll	4	0	1	0,1292	-0,1800	-0,2095
-	1	0	2	-0,4366	0,7516	0,9956
like	4	0	2	0,8150	0,0585	-0,8789
receptor	28	10	1	0,7012	-0,7530	-0,0305
(	1	0	2	0,0697	0,3747	-1,0000
TLR	3	0	1	0,8525	-0,8370	-0,8395
)	1	0	1	-0,1430	0,5664	-1,0000
signaling	32	10	1	0,2939	-0,3217	-0,5766
pathways	29	10	2	0,9251	-0,9198	0,3122
.	1	0	1	1,0000	-0,7867	-1,0000
MyD88	5	0	1	0,9456	-0,9674	-0,8402
is	2	0	1	0,0750	-0,1202	-0,4353
an	2	0	2	-0,1017	0,1245	0,5892
adapter	24	10	1	0,2878	-0,2550	-0,2044
protein	25	10	2	0,1450	-0,2264	0,8145
for	3	0	1	0,2424	-0,2474	-1,0000
most	4	0	1	0,1097	-0,0642	-0,7543
TLRs	4	0	1	0,9582	-0,9667	-0,8861
to	2	0	2	0,0417	-0,0186	0,3984
activate	28	10	1	0,7649	-0,7539	-0,3953
NF	2	0	2	0,0739	-0,1507	0,4187
-	1	0	2	-0,4366	0,7516	0,9956
κB	3	0	1	0,9948	-0,9919	-1,0000
.	1	0	1	1,0000	-0,7867	-1,0000
Silencing	33	10	2	0,5420	-0,6227	0,1668
expression	38	10	1	0,8557	-0,8991	-0,4513
of	2	0	1	-0,1534	0,1967	-0,4285
MyD88	5	0	1	0,9456	-0,9674	-0,8402
or	2	0	1	-0,0731	0,0733	-0,4285
p65	3	0	2	0,3832	-0,4678	0,2857
with	4	0	1	0,6436	-0,5738	-1,0000
siRNA	5	0	1	0,9392	-0,9604	-0,2419
or	2	0	1	-0,0731	0,0733	-0,4285
co	2	0	2	0,0798	-0,0233	0,5173
-	1	0	2	-0,4366	0,7516	0,9956
treatment	32	10	1	0,7503	-0,7258	-0,6177
with	4	0	1	0,6436	-0,5738	-1,0000
a	1	0	3	0,0003	0,0498	0,7224
NF	2	0	2	0,0739	-0,1507	0,4187
-	1	0	2	-0,4366	0,7516	0,9956
κB	3	0	1	0,9948	-0,9919	-1,0000
inhibitor	33	10	1	0,6762	-0,2180	-0,0118
tremendously	49	10	1	0,7427	-0,7972	-0,4847
abolished	35	10	1	0,6443	-0,7028	-0,3257
QD705s	17	13	2	0,8561	-0,6279	0,8156
-	1	0	2	-0,4366	0,7516	0,9956
induced	24	10	1	0,7381	-0,5764	-0,3924
NF	2	0	2	0,0739	-0,1507	0,4187
-	1	0	2	-0,4366	0,7516	0,9956
κB	3	0	1	0,9948	-0,9919	-1,0000
activity	28	10	1	0,7940	-0,8101	-0,2931
and	3	0	2	-0,0054	0,0411	0,3422
MCP	3	0	1	-0,3313	0,5626	-0,5081
-	1	0	2	-0,4366	0,7516	0,9956
1	1	0	2	0,4006	-0,0248	0,3760
expression	38	10	1	0,8557	-0,8991	-0,4513
.	1	0	1	1,0000	-0,7867	-1,0000
The	3	0	2	-0,1217	0,1525	0,1220
involved	29	10	1	0,8656	-0,9130	-0,5193
TLRs	4	0	1	0,9582	-0,9667	-0,8861
might	5	0	1	0,8729	-0,9261	-0,8402
locate	20	10	1	0,1295	-0,1006	-0,3439
either	19	10	1	0,3362	-0,3931	-0,2343
on	2	0	2	-0,0809	0,0895	0,1835
the	3	0	2	-0,1217	0,1525	0,1220
cell	4	0	2	0,2845	-0,2231	0,3125
surface	25	10	1	0,6321	-0,6388	-0,2159
or	2	0	1	-0,0731	0,0733	-0,4285
inside	19	10	1	0,0768	-0,0945	-0,0654
of	2	0	1	-0,1534	0,1967	-0,4285
cells	5	0	2	0,6191	-0,5896	0,1518
.	1	0	1	1,0000	-0,7867	-1,0000
Co	2	0	2	0,0798	-0,0233	0,5173
-	1	0	2	-0,4366	0,7516	0,9956
treatment	32	10	1	0,7503	-0,7258	-0,6177
with	4	0	1	0,6436	-0,5738	-1,0000
a	1	0	3	0,0003	0,0498	0,7224
TLR4	4	0	1	0,9582	-0,9667	-0,8861
inhibitor	33	10	1	0,6762	-0,2180	-0,0118
completely	38	10	1	0,7681	-0,7349	-0,0369
prevented	33	10	1	0,7327	-0,7915	-0,3276
MCP	3	0	1	-0,3313	0,5626	-0,5081
-	1	0	2	-0,4366	0,7516	0,9956
1	1	0	2	0,4006	-0,0248	0,3760
induction	33	10	1	0,8178	-0,8235	-0,6531
by	2	0	2	0,4451	-0,4465	0,7828
QD705	5	0	1	0,9937	-0,9965	-1,0000
-	1	0	2	-0,4366	0,7516	0,9956
PEG	3	0	2	-0,1775	0,2819	0,9897
Nevertheless	46	10	1	0,7182	-0,8170	-0,5585
,	1	0	3	1,0000	0,6186	0,9990
QD705	5	0	1	0,9937	-0,9965	-1,0000
-	1	0	2	-0,4366	0,7516	0,9956
COOH	4	0	2	-0,6933	0,6833	0,0386
readily	25	10	2	0,4741	-0,4520	0,0701
entered	23	10	1	0,6691	-0,6621	-0,2635
cells	5	0	2	0,6191	-0,5896	0,1518
,	1	0	3	1,0000	0,6186	0,9990
and	3	0	2	-0,0054	0,0411	0,3422
co	2	0	2	0,0798	-0,0233	0,5173
-	1	0	2	-0,4366	0,7516	0,9956
treatment	32	10	1	0,7503	-0,7258	-0,6177
with	4	0	1	0,6436	-0,5738	-1,0000
either	19	10	1	0,3362	-0,3931	-0,2343
inhibitors	38	10	2	0,7308	-0,3260	0,1095
of	2	0	1	-0,1534	0,1967	-0,4285
endocytosis	43	10	1	0,0524	-0,0777	-0,3654
or	2	0	1	-0,0731	0,0733	-0,4285
intracellular	51	10	1	0,6265	-0,7165	-0,3166
TLRs	4	0	1	0,9582	-0,9667	-0,8861
prevented	33	10	1	0,7327	-0,7915	-0,3276
MCP	3	0	1	-0,3313	0,5626	-0,5081
-	1	0	2	-0,4366	0,7516	0,9956
1	1	0	2	0,4006	-0,0248	0,3760
induction	33	10	1	0,8178	-0,8235	-0,6531
.	1	0	1	1,0000	-0,7867	-1,0000
These	5	0	1	0,5368	-0,6212	-0,5202
findings	27	10	1	0,4897	-0,5510	-0,1661
indicate	29	10	1	0,1347	-0,1252	-0,1675
that	4	0	1	-0,3603	0,3681	-0,2192
,	1	0	3	1,0000	0,6186	0,9990
depending	32	10	2	0,5097	-0,5304	0,1508
on	2	0	2	-0,0809	0,0895	0,1835
their	5	0	2	0,2325	0,8276	-0,5202
surface	25	10	1	0,6321	-0,6388	-0,2159
modification	47	10	1	0,7251	-0,5795	-0,6889
,	1	0	3	1,0000	0,6186	0,9990
OD705s	14	16	2	0,4094	-0,1130	0,8632
activate	28	10	1	0,7649	-0,7539	-0,3953
MyD88	5	0	1	0,9456	-0,9674	-0,8402
dependent	29	10	1	0,6498	-0,6293	-0,2922
-	1	0	2	-0,4366	0,7516	0,9956
TLRs	4	0	1	0,9582	-0,9667	-0,8861
at	2	0	2	0,0821	-0,0572	0,5670
the	3	0	2	-0,1217	0,1525	0,1220
surface	25	10	1	0,6321	-0,6388	-0,2159
or	2	0	1	-0,0731	0,0733	-0,4285
inside	19	10	1	0,0768	-0,0945	-0,0654
of	2	0	1	-0,1534	0,1967	-0,4285
the	3	0	2	-0,1217	0,1525	0,1220
cells	5	0	2	0,6191	-0,5896	0,1518
,	1	0	3	1,0000	0,6186	0,9990
which	5	0	1	0,9980	-0,9984	-1,0000
is	2	0	1	0,0750	-0,1202	-0,4353
an	2	0	2	-0,1017	0,1245	0,5892
important	34	10	1	0,4508	-0,5185	-0,5870
mechanism	34	10	1	0,2939	-0,3435	-0,5368
for	3	0	1	0,2424	-0,2474	-1,0000
nanoparticles	53	10	1	0,3899	-0,3741	-0,3428
-	1	0	2	-0,4366	0,7516	0,9956
induced	24	10	1	0,7381	-0,5764	-0,3924
inflammatory	48	10	1	0,4248	-0,5148	-0,4202
responses	31	10	1	0,8730	-0,9158	-0,6875
.	1	0	1	1,0000	-0,7867	-1,0000
But	3	0	2	-0,4450	0,5555	0,6294
other	5	0	1	0,1865	-0,2733	-0,2453
MyD88	5	0	1	0,9456	-0,9674	-0,8402
-	1	0	2	-0,4366	0,7516	0,9956
independent	36	10	1	0,6252	-0,6413	-0,4096
pathways	29	10	2	0,9251	-0,9198	0,3122
may	3	0	1	0,4568	-0,4667	-0,5081
also	4	0	1	0,2743	-0,3010	-0,3853
involve	24	10	1	0,8005	-0,8675	-0,4919
in	2	0	2	-0,1513	0,1691	0,3668
these	5	0	1	0,5368	-0,6212	-0,5202
responses	31	10	1	0,8730	-0,9158	-0,6875
.	1	0	1	1,0000	-0,7867	-1,0000
Toxicity	28	10	2	0,2329	-0,2809	0,4409
of	2	0	1	-0,1534	0,1967	-0,4285
thienopyridines	61	10	2	-0,8586	0,8690	0,2339
on	2	0	2	-0,0809	0,0895	0,1835
human	5	0	1	0,9381	-0,9701	-0,8993
neutrophil	40	10	1	0,2606	-0,2111	-0,1443
granulocytes	50	10	1	0,5834	-0,6423	-0,1431
and	3	0	2	-0,0054	0,0411	0,3422
lymphocytes	44	10	1	0,3531	-0,3685	-0,1855
.	1	0	1	1,0000	-0,7867	-1,0000
Thienopyridines	61	10	2	-0,8586	0,8690	0,2339
can	3	0	2	-0,1032	0,1852	0,2677
cause	5	0	1	0,8998	-0,9285	-0,2479
neutropenia	43	10	2	0,0812	-0,0674	0,0551
and	3	0	2	-0,0054	0,0411	0,3422
agranulocytosis	62	10	1	0,3013	-0,3872	-0,3748
.	1	0	1	1,0000	-0,7867	-1,0000
The	3	0	2	-0,1217	0,1525	0,1220
aim	3	0	1	0,7303	-0,8132	-0,0155
of	2	0	1	-0,1534	0,1967	-0,4285
the	3	0	2	-0,1217	0,1525	0,1220
current	24	10	1	0,6975	-0,7728	-0,5188
investigations	54	10	1	0,8944	-0,9168	-0,6984
was	3	0	1	0,9895	-0,9876	-1,0000
to	2	0	2	0,0417	-0,0186	0,3984
compare	25	10	2	0,7272	-0,7189	0,1481
cytotoxicity	43	10	2	0,4277	-0,4895	0,2039
of	2	0	1	-0,1534	0,1967	-0,4285
ticlopidine	43	10	2	-0,6849	0,7054	0,1386
clopidogrel	43	10	2	-0,5774	0,5718	0,3117
clopidogrel	43	10	2	-0,5774	0,5718	0,3117
carboxylate	44	10	2	-0,5049	0,5836	0,2284
and	3	0	2	-0,0054	0,0411	0,3422
prasugrel	34	10	2	-0,5034	0,5230	0,3501
for	3	0	1	0,2424	-0,2474	-1,0000
human	5	0	1	0,9381	-0,9701	-0,8993
neutrophil	40	10	1	0,2606	-0,2111	-0,1443
granulocytes	50	10	1	0,5834	-0,6423	-0,1431
with	4	0	1	0,6436	-0,5738	-1,0000
the	3	0	2	-0,1217	0,1525	0,1220
toxicity	28	10	2	0,2329	-0,2809	0,4409
for	3	0	1	0,2424	-0,2474	-1,0000
lymphocytes	44	10	1	0,3531	-0,3685	-0,1855
and	3	0	2	-0,0054	0,0411	0,3422
to	2	0	2	0,0417	-0,0186	0,3984
investigate	42	10	1	0,8062	-0,8170	-0,5407
underlying	39	10	1	0,7618	-0,8374	-0,3066
mechanisms	38	10	1	0,4249	-0,4794	-0,1192
.	1	0	1	1,0000	-0,7867	-1,0000
For	3	0	1	0,2424	-0,2474	-1,0000
granulocytes	50	10	1	0,5834	-0,6423	-0,1431
,	1	0	3	1,0000	0,6186	0,9990
clopidogrel	43	10	2	-0,5774	0,5718	0,3117
ticlopidine	43	10	2	-0,6849	0,7054	0,1386
clopidogrel	43	10	2	-0,5774	0,5718	0,3117
carboxylate	44	10	2	-0,5049	0,5836	0,2284
and	3	0	2	-0,0054	0,0411	0,3422
prasugrel	34	10	2	-0,5034	0,5230	0,3501
were	4	0	1	0,9660	-0,9661	-1,0000
concentration	49	10	1	0,8144	-0,8731	-0,6685
-	1	0	2	-0,4366	0,7516	0,9956
dependently	39	10	1	0,7745	-0,7829	-0,2265
toxic	5	0	2	0,3290	-0,3405	0,7894
starting	29	10	1	0,4906	-0,5262	-0,1003
at	2	0	2	0,0821	-0,0572	0,5670
10μM	5	0	1	0,5693	-0,4687	-0,8788
.	1	0	1	1,0000	-0,7867	-1,0000
Cytotoxicity	43	10	2	0,4277	-0,4895	0,2039
could	5	0	1	0,7054	-0,7912	-0,2479
be	2	0	2	-0,1111	0,1613	0,7828
prevented	33	10	1	0,7327	-0,7915	-0,3276
by	2	0	2	0,4451	-0,4465	0,7828
the	3	0	2	-0,1217	0,1525	0,1220
myeloperoxidase	62	10	2	0,0126	-0,0161	0,2471
inhibitor	33	10	1	0,6762	-0,2180	-0,0118
rutin	5	0	1	-0,5057	0,5139	-0,6302
but	3	0	2	-0,4450	0,5555	0,6294
not	3	0	2	-0,1794	0,1842	0,3616
by	2	0	2	0,4451	-0,4465	0,7828
the	3	0	2	-0,1217	0,1525	0,1220
cytochrome	38	10	2	-0,0350	0,0249	0,2168
P450	4	0	2	0,8855	-0,9349	0,0625
inhibitor	33	10	1	0,6762	-0,2180	-0,0118
ketoconazole	47	10	1	-0,5758	0,8035	-0,5499
All	3	0	1	0,1159	-0,0971	-0,0155
compounds	34	10	1	0,8982	-0,6065	-0,5207
were	4	0	1	0,9660	-0,9661	-1,0000
also	4	0	1	0,2743	-0,3010	-0,3853
toxic	5	0	2	0,3290	-0,3405	0,7894
for	3	0	1	0,2424	-0,2474	-1,0000
lymphocytes	44	10	1	0,3531	-0,3685	-0,1855
,	1	0	3	1,0000	0,6186	0,9990
but	3	0	2	-0,4450	0,5555	0,6294
cytotoxicity	43	10	2	0,4277	-0,4895	0,2039
started	24	10	1	0,5168	-0,5203	-0,1887
at	2	0	2	0,0821	-0,0572	0,5670
100μM	19	10	1	0,9866	-0,9808	-0,0738
and	3	0	2	-0,0054	0,0411	0,3422
could	5	0	1	0,7054	-0,7912	-0,2479
not	3	0	2	-0,1794	0,1842	0,3616
be	2	0	2	-0,1111	0,1613	0,7828
prevented	33	10	1	0,7327	-0,7915	-0,3276
by	2	0	2	0,4451	-0,4465	0,7828
rutin	5	0	1	-0,5057	0,5139	-0,6302
or	2	0	1	-0,0731	0,0733	-0,4285
ketoconazole	47	10	1	-0,5758	0,8035	-0,5499
Granulocytes	50	10	1	0,5834	-0,6423	-0,1431
metabolized	44	10	1	0,4075	-0,3849	-0,5261
ticlopidine	43	10	2	-0,6849	0,7054	0,1386
clopidogrel	43	10	2	-0,5774	0,5718	0,3117
clopidogrel	43	10	2	-0,5774	0,5718	0,3117
carboxylate	44	10	2	-0,5049	0,5836	0,2284
and	3	0	2	-0,0054	0,0411	0,3422
prasugrel	34	10	2	-0,5034	0,5230	0,3501
and	3	0	2	-0,0054	0,0411	0,3422
metabolization	56	10	1	0,5402	-0,5982	-0,6434
was	3	0	1	0,9895	-0,9876	-1,0000
inhibited	33	10	1	0,7592	-0,4208	-0,0397
by	2	0	2	0,4451	-0,4465	0,7828
rutin	5	0	1	-0,5057	0,5139	-0,6302
but	3	0	2	-0,4450	0,5555	0,6294
not	3	0	2	-0,1794	0,1842	0,3616
by	2	0	2	0,4451	-0,4465	0,7828
ketoconazole	47	10	1	-0,5758	0,8035	-0,5499
Metabolism	39	10	1	0,4090	-0,4495	-0,5264
of	2	0	1	-0,1534	0,1967	-0,4285
these	5	0	1	0,5368	-0,6212	-0,5202
compounds	34	10	1	0,8982	-0,6065	-0,5207
by	2	0	2	0,4451	-0,4465	0,7828
lymphocytes	44	10	1	0,3531	-0,3685	-0,1855
was	3	0	1	0,9895	-0,9876	-1,0000
much	4	0	1	0,9627	-0,9685	-0,7543
slower	20	10	1	0,9416	-0,9470	-0,7632
and	3	0	2	-0,0054	0,0411	0,3422
could	5	0	1	0,7054	-0,7912	-0,2479
not	3	0	2	-0,1794	0,1842	0,3616
be	2	0	2	-0,1111	0,1613	0,7828
inhibited	33	10	1	0,7592	-0,4208	-0,0397
by	2	0	2	0,4451	-0,4465	0,7828
ketoconazole	47	10	1	-0,5758	0,8035	-0,5499
or	2	0	1	-0,0731	0,0733	-0,4285
rutin	5	0	1	-0,5057	0,5139	-0,6302
In	2	0	2	-0,1513	0,1691	0,3668
neutrophils	45	10	1	0,3084	-0,2752	-0,0801
,	1	0	3	1,0000	0,6186	0,9990
all	3	0	1	0,1159	-0,0971	-0,0155
compounds	34	10	1	0,8982	-0,6065	-0,5207
investigated	47	10	1	0,8165	-0,7923	-0,5503
decreased	32	10	1	0,8944	-0,8978	-0,7473
the	3	0	2	-0,1217	0,1525	0,1220
electrical	37	10	1	0,5857	-0,6328	-0,3576
potential	34	10	1	0,5846	-0,5682	-0,2529
across	19	10	2	0,3041	-0,3284	0,0755
the	3	0	2	-0,1217	0,1525	0,1220
inner	5	0	1	0,4761	-0,6275	-0,5799
mitochondrial	53	10	1	0,1998	-0,2431	-0,6137
membrane	28	10	2	0,1137	-0,0709	0,1711
,	1	0	3	1,0000	0,6186	0,9990
were	4	0	1	0,9660	-0,9661	-1,0000
associated	38	10	1	0,7292	-0,7278	-0,7264
with	4	0	1	0,6436	-0,5738	-1,0000
cellular	28	10	1	0,6728	-0,7569	-0,1418
accumulation	47	10	1	0,8475	-0,8651	-0,6109
of	2	0	1	-0,1534	0,1967	-0,4285
ROS	3	0	2	-0,1252	0,1540	0,3501
,	1	0	3	1,0000	0,6186	0,9990
mitochondrial	53	10	1	0,1998	-0,2431	-0,6137
loss	4	0	1	0,2544	-0,3624	-0,8789
of	2	0	1	-0,1534	0,1967	-0,4285
cytochrome	38	10	2	-0,0350	0,0249	0,2168
c	1	0	3	0,0260	0,0709	0,8095
and	3	0	2	-0,0054	0,0411	0,3422
induction	33	10	1	0,8178	-0,8235	-0,6531
of	2	0	1	-0,1534	0,1967	-0,4285
apoptosis	32	10	1	0,2517	-0,3049	-0,7084
starting	29	10	1	0,4906	-0,5262	-0,1003
at	2	0	2	0,0821	-0,0572	0,5670
10μM	5	0	1	0,5693	-0,4687	-0,8788
.	1	0	1	1,0000	-0,7867	-1,0000
All	3	0	1	0,1159	-0,0971	-0,0155
of	2	0	1	-0,1534	0,1967	-0,4285
these	5	0	1	0,5368	-0,6212	-0,5202
effects	23	10	1	0,8687	-0,8583	-0,8565
could	5	0	1	0,7054	-0,7912	-0,2479
be	2	0	2	-0,1111	0,1613	0,7828
inhibited	33	10	1	0,7592	-0,4208	-0,0397
by	2	0	2	0,4451	-0,4465	0,7828
rutin	5	0	1	-0,5057	0,5139	-0,6302
but	3	0	2	-0,4450	0,5555	0,6294
not	3	0	2	-0,1794	0,1842	0,3616
by	2	0	2	0,4451	-0,4465	0,7828
ketoconazole	47	10	1	-0,5758	0,8035	-0,5499
Similar	24	10	2	0,4003	-0,3956	0,0430
findings	27	10	1	0,4897	-0,5510	-0,1661
were	4	0	1	0,9660	-0,9661	-1,0000
obtained	30	10	2	0,1526	-0,1677	0,4286
in	2	0	2	-0,1513	0,1691	0,3668
lymphocytes	44	10	1	0,3531	-0,3685	-0,1855
		1	0	1	1,0000	-1,0000	-1,0000
but	3	0	2	-0,4450	0,5555	0,6294
compared	30	10	2	0,7779	-0,7593	0,0804
to	2	0	2	0,0417	-0,0186	0,3984
neutrophils	45	10	1	0,3084	-0,2752	-0,0801
,	1	0	3	1,0000	0,6186	0,9990
the	3	0	2	-0,1217	0,1525	0,1220
effects	23	10	1	0,8687	-0,8583	-0,8565
were	4	0	1	0,9660	-0,9661	-1,0000
detectable	37	10	1	0,7090	-0,7109	-0,2716
only	4	0	1	0,8276	-0,8964	-0,6384
at	2	0	2	0,0821	-0,0572	0,5670
higher	19	10	1	0,8167	-0,6237	-0,1537
concentrations	54	10	1	0,8455	-0,8973	-0,6915
and	3	0	2	-0,0054	0,0411	0,3422
were	4	0	1	0,9660	-0,9661	-1,0000
not	3	0	2	-0,1794	0,1842	0,3616
inhibited	33	10	1	0,7592	-0,4208	-0,0397
by	2	0	2	0,4451	-0,4465	0,7828
rutin	5	0	1	-0,5057	0,5139	-0,6302
In	2	0	2	-0,1513	0,1691	0,3668
conclusion	36	10	1	0,8061	-0,8594	-0,7359
,	1	0	3	1,0000	0,6186	0,9990
ticlopidine	43	10	2	-0,6849	0,7054	0,1386
clopidogrel	43	10	2	-0,5774	0,5718	0,3117
clopidogrel	43	10	2	-0,5774	0,5718	0,3117
carboxylate	44	10	2	-0,5049	0,5836	0,2284
and	3	0	2	-0,0054	0,0411	0,3422
prasugrel	34	10	2	-0,5034	0,5230	0,3501
are	3	0	2	0,0987	-0,1301	0,7083
toxic	5	0	2	0,3290	-0,3405	0,7894
for	3	0	1	0,2424	-0,2474	-1,0000
both	4	0	2	0,3875	-0,4659	0,6237
granulocytes	50	10	1	0,5834	-0,6423	-0,1431
and	3	0	2	-0,0054	0,0411	0,3422
lymphocytes	44	10	1	0,3531	-0,3685	-0,1855
.	1	0	1	1,0000	-0,7867	-1,0000
In	2	0	2	-0,1513	0,1691	0,3668
granulocytes	50	10	1	0,5834	-0,6423	-0,1431
,	1	0	3	1,0000	0,6186	0,9990
cytotoxicity	43	10	2	0,4277	-0,4895	0,2039
is	2	0	1	0,0750	-0,1202	-0,4353
more	4	0	1	0,3094	-0,3501	-0,7543
accentuated	41	10	1	0,7324	-0,7699	-0,4573
than	4	0	1	-0,5728	0,6088	-0,2192
in	2	0	2	-0,1513	0,1691	0,3668
lymphocytes	44	10	1	0,3531	-0,3685	-0,1855
and	3	0	2	-0,0054	0,0411	0,3422
depends	23	10	2	0,6711	-0,6430	0,0440
on	2	0	2	-0,0809	0,0895	0,1835
metabolization	56	10	1	0,5402	-0,5982	-0,6434
by	2	0	2	0,4451	-0,4465	0,7828
myeloperoxidase	62	10	2	0,0126	-0,0161	0,2471
.	1	0	1	1,0000	-0,7867	-1,0000
These	5	0	1	0,5368	-0,6212	-0,5202
findings	27	10	1	0,4897	-0,5510	-0,1661
suggest	23	10	1	0,7996	-0,7639	-0,5401
a	1	0	3	0,0003	0,0498	0,7224
mitochondrial	53	10	1	0,1998	-0,2431	-0,6137
mechanism	34	10	1	0,2939	-0,3435	-0,5368
for	3	0	1	0,2424	-0,2474	-1,0000
cytotoxicity	43	10	2	0,4277	-0,4895	0,2039
for	3	0	1	0,2424	-0,2474	-1,0000
both	4	0	2	0,3875	-0,4659	0,6237
myeloperoxidase	62	10	2	0,0126	-0,0161	0,2471
-	1	0	2	-0,4366	0,7516	0,9956
associated	38	10	1	0,7292	-0,7278	-0,7264
metabolites	43	10	1	0,2693	-0,1914	-0,5327
and	3	0	2	-0,0054	0,0411	0,3422
,	1	0	3	1,0000	0,6186	0,9990
at	2	0	2	0,0821	-0,0572	0,5670
higher	19	10	1	0,8167	-0,6237	-0,1537
concentrations	54	10	1	0,8455	-0,8973	-0,6915
,	1	0	3	1,0000	0,6186	0,9990
also	4	0	1	0,2743	-0,3010	-0,3853
for	3	0	1	0,2424	-0,2474	-1,0000
the	3	0	2	-0,1217	0,1525	0,1220
parent	20	10	2	0,3745	-0,4047	0,2359
compounds	34	10	1	0,8982	-0,6065	-0,5207
.	1	0	1	1,0000	-0,7867	-1,0000
Recombinant	44	10	2	0,5319	-0,6064	0,1974
proteins	30	10	2	0,2565	-0,3452	0,7774
that	4	0	1	-0,3603	0,3681	-0,2192
trigger	23	10	2	0,7172	-0,7638	0,0694
production	39	10	1	0,7653	-0,7858	-0,3250
of	2	0	1	-0,1534	0,1967	-0,4285
antibodies	39	10	1	0,2968	-0,3237	-0,1777
recognizing	42	10	1	0,7923	-0,8270	-0,5008
botulinum	34	10	1	0,2780	-0,3413	-0,3598
neurotoxin	38	10	2	0,0957	-0,0590	0,4603
while	5	0	1	0,9980	-0,9984	-1,0000
not	3	0	2	-0,1794	0,1842	0,3616
possessing	36	10	1	0,8725	-0,8401	-0,5143
sequences	32	10	1	0,8684	-0,9279	-0,7469
of	2	0	1	-0,1534	0,1967	-0,4285
this	4	0	2	-0,1790	0,1889	0,4012
toxin	5	0	2	-0,0385	0,1263	0,7894
.	1	0	1	1,0000	-0,7867	-1,0000
Sequences	32	10	1	0,8684	-0,9279	-0,7469
mimicking	31	10	1	0,9041	-0,8984	-0,5418
epitopes	28	10	1	0,2692	-0,3138	-0,2837
of	2	0	1	-0,1534	0,1967	-0,4285
pathogens	35	10	2	0,4184	-0,4305	0,4774
can	3	0	2	-0,1032	0,1852	0,2677
be	2	0	2	-0,1111	0,1613	0,7828
used	4	0	1	0,7967	-0,9083	-0,9162
as	2	0	2	0,2560	-0,1706	0,3275
effective	32	10	1	0,9208	-0,9114	-0,8507
tools	5	0	1	0,9607	-0,9769	-0,5122
for	3	0	1	0,2424	-0,2474	-1,0000
fast	4	0	1	0,8397	-0,5566	-1,0000
development	43	10	1	0,7140	-0,7978	-0,5825
and	3	0	2	-0,0054	0,0411	0,3422
characterization	64	10	1	0,7256	-0,7893	-0,5109
of	2	0	1	-0,1534	0,1967	-0,4285
pathogen	30	10	2	0,4615	-0,4885	0,5636
-	1	0	2	-0,4366	0,7516	0,9956
specific	28	10	1	0,8245	-0,8364	-0,4646
antibodies	39	10	1	0,2968	-0,3237	-0,1777
.	1	0	1	1,0000	-0,7867	-1,0000
To	2	0	2	0,0417	-0,0186	0,3984
demonstrate	43	10	1	0,5299	-0,5870	-0,6236
this	4	0	2	-0,1790	0,1889	0,4012
,	1	0	3	1,0000	0,6186	0,9990
we	2	0	1	0,9525	-0,8491	-1,0000
used	4	0	1	0,7967	-0,9083	-0,9162
phage	5	0	2	0,3072	-0,3277	0,1985
displays	29	10	1	0,6158	-0,6745	-0,2473
and	3	0	2	-0,0054	0,0411	0,3422
isolated	30	10	1	-0,0570	0,1374	-0,2561
a	1	0	3	0,0003	0,0498	0,7224
number	20	10	2	0,4940	-0,4903	0,1205
of	2	0	1	-0,1534	0,1967	-0,4285
short	5	0	1	0,9608	-0,1016	-0,8605
peptides	28	10	1	-0,0564	0,2191	-0,1570
mimicking	31	10	1	0,9041	-0,8984	-0,5418
epitopes	28	10	1	0,2692	-0,3138	-0,2837
of	2	0	1	-0,1534	0,1967	-0,4285
botulinum	34	10	1	0,2780	-0,3413	-0,3598
neurotoxin	38	10	2	0,0957	-0,0590	0,4603
serotype	29	10	2	0,3706	-0,2991	0,1401
A	1	0	3	0,0003	0,0498	0,7224
(	1	0	2	0,0697	0,3747	-1,0000
BoNT	4	0	2	0,3659	-0,3702	0,6237
/	1	0	1	0,9787	-0,1072	-1,0000
A	1	0	3	0,0003	0,0498	0,7224
).	2	0	2	0,7600	0,8611	-1,0000
Presented	33	10	1	0,7519	-0,7775	-0,4009
data	4	0	1	0,4784	-0,3819	-0,3428
suggest	23	10	1	0,7996	-0,7639	-0,5401
that	4	0	1	-0,3603	0,3681	-0,2192
some	4	0	1	0,6733	-0,4688	-0,8021
of	2	0	1	-0,1534	0,1967	-0,4285
these	5	0	1	0,5368	-0,6212	-0,5202
peptides	28	10	1	-0,0564	0,2191	-0,1570
mimic	5	0	1	0,8146	-0,6421	-0,8402
linear	20	10	3	0,0015	0,0616	0,1504
epitopes	28	10	1	0,2692	-0,3138	-0,2837
while	5	0	1	0,9980	-0,9984	-1,0000
others	20	10	2	0,1297	-0,1469	0,2015
mimic	5	0	1	0,8146	-0,6421	-0,8402
structural	37	10	1	0,7860	-0,7963	-0,7984
epitopes	28	10	1	0,2692	-0,3138	-0,2837
of	2	0	1	-0,1534	0,1967	-0,4285
BoNT	4	0	2	0,3659	-0,3702	0,6237
/	1	0	1	0,9787	-0,1072	-1,0000
A	1	0	3	0,0003	0,0498	0,7224
.	1	0	1	1,0000	-0,7867	-1,0000
All	3	0	1	0,1159	-0,0971	-0,0155
tested	17	10	1	0,4712	-0,4250	-0,6556
peptides	28	10	1	-0,0564	0,2191	-0,1570
retained	29	10	1	0,0966	-0,0799	-0,3611
their	5	0	2	0,2325	0,8276	-0,5202
ability	24	10	2	0,5698	-0,6108	0,2261
to	2	0	2	0,0417	-0,0186	0,3984
be	2	0	2	-0,1111	0,1613	0,7828
recognized	39	10	1	0,8922	-0,8890	-0,3463
by	2	0	2	0,4451	-0,4465	0,7828
BoNT	4	0	2	0,3659	-0,3702	0,6237
/	1	0	1	0,9787	-0,1072	-1,0000
A	1	0	3	0,0003	0,0498	0,7224
-	1	0	2	-0,4366	0,7516	0,9956
specific	28	10	1	0,8245	-0,8364	-0,4646
antibodies	39	10	1	0,2968	-0,3237	-0,1777
even	4	0	1	0,6397	-0,7754	-0,8640
when	4	0	1	0,9968	-0,9976	-1,0000
transferred	42	10	1	0,6440	-0,6818	-0,7494
into	4	0	1	0,6497	-0,7661	-0,2972
new	3	0	2	0,0690	-0,1159	0,4591
carrier	23	10	2	0,6491	-0,7424	0,2337
proteins	30	10	2	0,2565	-0,3452	0,7774
.	1	0	1	1,0000	-0,7867	-1,0000
We	2	0	1	0,9525	-0,8491	-1,0000
demonstrated	47	10	1	0,5970	-0,5930	-0,6950
how	3	0	2	0,3499	-0,4065	0,1509
such	4	0	1	0,5512	-0,2383	-0,8021
new	3	0	2	0,0690	-0,1159	0,4591
hybrids	25	10	2	0,2477	-0,2595	0,1336
can	3	0	2	-0,1032	0,1852	0,2677
be	2	0	2	-0,1111	0,1613	0,7828
used	4	0	1	0,7967	-0,9083	-0,9162
for	3	0	1	0,2424	-0,2474	-1,0000
fast	4	0	1	0,8397	-0,5566	-1,0000
conversion	37	10	1	0,8822	-0,9203	-0,1072
of	2	0	1	-0,1534	0,1967	-0,4285
pathogen	30	10	2	0,4615	-0,4885	0,5636
-	1	0	2	-0,4366	0,7516	0,9956
specific	28	10	1	0,8245	-0,8364	-0,4646
serums	18	11	2	0,5325	-0,5840	0,1961
into	4	0	1	0,6497	-0,7661	-0,2972
panels	20	10	1	-0,0230	-0,0150	0,6166
of	2	0	1	-0,1534	0,1967	-0,4285
mono	4	0	1	-0,1033	0,2105	-0,7543
-	1	0	2	-0,4366	0,7516	0,9956
epitope	23	10	1	0,2620	-0,3020	-0,2022
specific	28	10	1	0,8245	-0,8364	-0,4646
antibodies	39	10	1	0,2968	-0,3237	-0,1777
.	1	0	1	1,0000	-0,7867	-1,0000
We	2	0	1	0,9525	-0,8491	-1,0000
also	4	0	1	0,2743	-0,3010	-0,3853
demonstrated	47	10	1	0,5970	-0,5930	-0,6950
that	4	0	1	-0,3603	0,3681	-0,2192
hybrid	20	10	2	0,1500	-0,1568	0,2432
proteins	30	10	2	0,2565	-0,3452	0,7774
carrying	29	10	2	0,7619	-0,8447	0,1517
CNE	3	0	2	0,3433	-0,3462	0,2677
isolated	30	10	1	-0,0570	0,1374	-0,2561
peptides	28	10	1	-0,0564	0,2191	-0,1570
can	3	0	2	-0,1032	0,1852	0,2677
be	2	0	2	-0,1111	0,1613	0,7828
used	4	0	1	0,7967	-0,9083	-0,9162
as	2	0	2	0,2560	-0,1706	0,3275
a	1	0	3	0,0003	0,0498	0,7224
substitute	36	10	1	0,3344	-0,2124	-0,8252
for	3	0	1	0,2424	-0,2474	-1,0000
BoNT	4	0	2	0,3659	-0,3702	0,6237
/	1	0	1	0,9787	-0,1072	-1,0000
A	1	0	3	0,0003	0,0498	0,7224
in	2	0	2	-0,1513	0,1691	0,3668
immunization	46	10	1	0,9177	-0,9499	-0,7956
studies	24	10	1	0,5620	-0,6584	-0,5699
and	3	0	2	-0,0054	0,0411	0,3422
triggers	28	10	2	0,8023	-0,8301	0,1748
production	39	10	1	0,7653	-0,7858	-0,3250
of	2	0	1	-0,1534	0,1967	-0,4285
BoNT	4	0	2	0,3659	-0,3702	0,6237
/	1	0	1	0,9787	-0,1072	-1,0000
A	1	0	3	0,0003	0,0498	0,7224
-	1	0	2	-0,4366	0,7516	0,9956
specific	28	10	1	0,8245	-0,8364	-0,4646
antibodies	39	10	1	0,2968	-0,3237	-0,1777
.	1	0	1	1,0000	-0,7867	-1,0000
Synthesis	33	10	2	0,5744	-0,6835	0,0861
and	3	0	2	-0,0054	0,0411	0,3422
antifungal	38	10	1	0,6867	-0,7145	-0,7873
activity	28	10	1	0,7940	-0,8101	-0,2931
of	2	0	1	-0,1534	0,1967	-0,4285
C	1	0	3	0,0260	0,0709	0,8095
-	1	0	2	-0,4366	0,7516	0,9956
21	2	0	3	0,1156	0,2446	0,8704
steroids	29	10	2	-0,1707	0,3387	0,0040
with	4	0	1	0,6436	-0,5738	-1,0000
an	2	0	2	-0,1017	0,1245	0,5892
aromatic	29	10	2	0,2747	-0,1419	0,1097
D	1	0	2	-0,1421	0,2336	0,7332
ring	4	0	3	0,0181	0,0160	0,1814
.	1	0	1	1,0000	-0,7867	-1,0000
Six	3	0	2	0,7601	-0,7896	0,2728
analogues	34	10	1	0,5069	-0,5853	-0,4829
of	2	0	1	-0,1534	0,1967	-0,4285
salpichrolides	54	13	1	-0,3658	0,4125	-0,2830
with	4	0	1	0,6436	-0,5738	-1,0000
a	1	0	3	0,0003	0,0498	0,7224
simplified	38	10	1	0,9216	-0,8925	-0,7321
side	4	0	2	-0,3141	0,3701	0,0447
chain	5	0	2	0,7561	0,1857	-0,2479
(	1	0	2	0,0697	0,3747	-1,0000
6	1	0	3	0,0990	0,1738	0,4329
-	1	0	2	-0,4366	0,7516	0,9956
11	2	0	2	0,3735	-0,0419	0,6201
)	1	0	1	-0,1430	0,5664	-1,0000
were	4	0	1	0,9660	-0,9661	-1,0000
synthesized	43	10	1	0,7214	-0,7857	-0,0726
using	5	0	1	0,8106	-0,9198	-0,9248
a	1	0	3	0,0003	0,0498	0,7224
new	3	0	2	0,0690	-0,1159	0,4591
methodology	43	10	0	-0,0216	-0,0099	-0,2950
to	2	0	2	0,0417	-0,0186	0,3984
obtain	20	10	2	0,2486	-0,2829	0,6019
steroids	29	10	2	-0,1707	0,3387	0,0040
with	4	0	1	0,6436	-0,5738	-1,0000
an	2	0	2	-0,1017	0,1245	0,5892
aromatic	29	10	2	0,2747	-0,1419	0,1097
D	1	0	2	-0,1421	0,2336	0,7332
-	1	0	2	-0,4366	0,7516	0,9956
ring	4	0	3	0,0181	0,0160	0,1814
.	1	0	1	1,0000	-0,7867	-1,0000
The	3	0	2	-0,1217	0,1525	0,1220
key	3	0	1	0,8730	-0,8228	-0,8417
step	4	0	1	0,6484	-0,6319	-0,8021
was	3	0	1	0,9895	-0,9876	-1,0000
the	3	0	2	-0,1217	0,1525	0,1220
elimination	42	10	1	0,2621	-0,3216	-0,6915
of	2	0	1	-0,1534	0,1967	-0,4285
HBr	3	0	1	-0,7250	0,7841	-0,8173
in	2	0	2	-0,1513	0,1691	0,3668
a	1	0	3	0,0003	0,0498	0,7224
vicinal	24	10	2	0,1281	0,1397	-0,4047
dibromo	24	10	2	-0,5066	0,5136	0,1533
D	1	0	2	-0,1421	0,2336	0,7332
-	1	0	2	-0,4366	0,7516	0,9956
homosteroid	43	10	1	-0,2440	0,3505	-0,1993
by	2	0	2	0,4451	-0,4465	0,7828
treatment	32	10	1	0,7503	-0,7258	-0,6177
with	4	0	1	0,6436	-0,5738	-1,0000
1	1	0	2	0,4006	-0,0248	0,3760
,	1	0	3	1,0000	0,6186	0,9990
4	1	0	3	0,2345	0,1716	0,9646
-	1	0	2	-0,4366	0,7516	0,9956
diazabicyclo	46	11	1	-0,7604	0,7886	-0,0431
[	1	0	1	-0,2639	0,6271	-1,0000
2	1	0	3	0,1946	0,1093	0,8891
.	1	0	1	1,0000	-0,7867	-1,0000
2	1	0	3	0,1946	0,1093	0,8891
.	1	0	1	1,0000	-0,7867	-1,0000
2	1	0	3	0,1946	0,1093	0,8891
]	1	0	1	-0,4404	0,8544	-1,0000
octane	20	10	2	-0,4336	0,4890	0,1895
(	1	0	2	0,0697	0,3747	-1,0000
DABCO	5	0	1	-0,9437	0,9345	-0,6124
.	1	0	1	1,0000	-0,7867	-1,0000
All	3	0	1	0,1159	-0,0971	-0,0155
new	3	0	2	0,0690	-0,1159	0,4591
compounds	34	10	1	0,8982	-0,6065	-0,5207
were	4	0	1	0,9660	-0,9661	-1,0000
completely	38	10	1	0,7681	-0,7349	-0,0369
characterized	51	10	1	0,6633	-0,6976	-0,3956
by	2	0	2	0,4451	-0,4465	0,7828
2D	2	0	3	0,1741	0,2005	0,7266
NMR	3	0	2	0,4795	-0,4604	0,1592
techniques	39	10	1	0,3757	-0,4673	-0,7406
and	3	0	2	-0,0054	0,0411	0,3422
tested	17	10	1	0,4712	-0,4250	-0,6556
on	2	0	2	-0,0809	0,0895	0,1835
two	3	0	1	0,8502	-0,8855	-0,8395
fungal	20	10	1	0,4248	-0,3901	-0,4748
pathogenic	40	10	2	0,3334	-0,3466	0,6757
species	23	10	1	0,8021	-0,8316	-0,0464
,	1	0	3	1,0000	0,6186	0,9990
Fusarium	29	10	1	0,0773	-0,0258	-0,5196
virguliforme	44	14	1	0,0308	-0,0723	-0,4219
and	3	0	2	-0,0054	0,0411	0,3422
Fusarium	29	10	1	0,0773	-0,0258	-0,5196
solani	20	10	2	-0,2778	0,3251	0,5015
.	1	0	1	1,0000	-0,7867	-1,0000
In	2	0	2	-0,1513	0,1691	0,3668
vitro	5	0	1	0,8352	-0,8750	-0,8881
,	1	0	3	1,0000	0,6186	0,9990
ex	2	0	1	0,0684	-0,0963	-0,4246
vivo	4	0	1	0,9515	-0,9638	-0,8561
and	3	0	2	-0,0054	0,0411	0,3422
in	2	0	2	-0,1513	0,1691	0,3668
vivo	4	0	1	0,9515	-0,9638	-0,8561
examination	42	10	2	-0,0325	0,0136	0,2174
of	2	0	1	-0,1534	0,1967	-0,4285
buccal	19	10	1	0,4354	-0,4772	-0,1785
absorption	39	10	1	0,7079	-0,7593	-0,3748
of	2	0	1	-0,1534	0,1967	-0,4285
metoprolol	36	10	1	-0,4746	0,4837	-0,4847
with	4	0	1	0,6436	-0,5738	-1,0000
varying	25	10	2	0,6678	-0,7512	0,2030
pH	2	0	2	-0,1992	0,2795	0,7347
in	2	0	2	-0,1513	0,1691	0,3668
TR146	5	0	1	0,9552	-0,9711	-0,6057
cell	4	0	2	0,2845	-0,2231	0,3125
culture	24	10	1	0,8261	-0,8658	-0,7680
,	1	0	3	1,0000	0,6186	0,9990
porcine	25	10	1	-0,1211	0,1236	-0,0997
buccal	19	10	1	0,4354	-0,4772	-0,1785
mucosa	20	10	1	0,0317	-0,0212	-0,5414
and	3	0	2	-0,0054	0,0411	0,3422
Göttingen	31	16	1	0,4932	-0,5978	-0,3988
minipigs	28	10	1	0,3764	-0,3293	-0,2945
.	1	0	1	1,0000	-0,7867	-1,0000
This	4	0	2	-0,1790	0,1889	0,4012
work	4	0	1	0,9766	-0,9871	-1,0000
studied	24	10	1	0,6820	-0,7659	-0,6491
the	3	0	2	-0,1217	0,1525	0,1220
buccal	19	10	1	0,4354	-0,4772	-0,1785
absorption	39	10	1	0,7079	-0,7593	-0,3748
of	2	0	1	-0,1534	0,1967	-0,4285
metoprolol	36	10	1	-0,4746	0,4837	-0,4847
in	2	0	2	-0,1513	0,1691	0,3668
vitro	5	0	1	0,8352	-0,8750	-0,8881
,	1	0	3	1,0000	0,6186	0,9990
ex	2	0	1	0,0684	-0,0963	-0,4246
vivo	4	0	1	0,9515	-0,9638	-0,8561
and	3	0	2	-0,0054	0,0411	0,3422
in	2	0	2	-0,1513	0,1691	0,3668
vivo	4	0	1	0,9515	-0,9638	-0,8561
as	2	0	2	0,2560	-0,1706	0,3275
a	1	0	3	0,0003	0,0498	0,7224
function	29	10	1	0,8767	-0,6802	-0,7524
of	2	0	1	-0,1534	0,1967	-0,4285
buffered	28	10	1	0,8301	-0,7933	-0,6544
pH	2	0	2	-0,1992	0,2795	0,7347
at	2	0	2	0,0821	-0,0572	0,5670
7	1	0	3	0,2532	0,0532	0,5220
.	1	0	1	1,0000	-0,7867	-1,0000
4	1	0	3	0,2345	0,1716	0,9646
,	1	0	3	1,0000	0,6186	0,9990
8	1	0	3	0,2009	0,0848	0,7348
.	1	0	1	1,0000	-0,7867	-1,0000
5	1	0	2	0,3525	0,1034	-1,0000
,	1	0	3	1,0000	0,6186	0,9990
9	1	0	2	0,3443	-0,1839	0,7589
.	1	0	1	1,0000	-0,7867	-1,0000
0	1	0	2	0,3777	-0,1299	0,9877
and	3	0	2	-0,0054	0,0411	0,3422
9	1	0	2	0,3443	-0,1839	0,7589
.	1	0	1	1,0000	-0,7867	-1,0000
5	1	0	2	0,3525	0,1034	-1,0000
.	1	0	1	1,0000	-0,7867	-1,0000
Permeability	48	10	2	0,7170	-0,7450	0,2244
studies	24	10	1	0,5620	-0,6584	-0,5699
showed	20	10	1	0,9464	-0,9495	-0,6898
a	1	0	3	0,0003	0,0498	0,7224
correlation	43	10	1	0,6870	-0,7107	-0,5468
(	1	0	2	0,0697	0,3747	-1,0000
r	1	0	2	0,0877	-0,0856	0,7301
(	1	0	2	0,0697	0,3747	-1,0000
2	1	0	3	0,1946	0,1093	0,8891
)=	2	0	1	0,7600	-0,3520	-1,0000
0	1	0	2	0,3777	-0,1299	0,9877
.	1	0	1	1,0000	-0,7867	-1,0000
92	2	0	2	0,6481	-0,1137	0,3918
)	1	0	1	-0,1430	0,5664	-1,0000
between	23	10	1	0,3520	-0,4049	-0,4009
in	2	0	2	-0,1513	0,1691	0,3668
vitro	5	0	1	0,8352	-0,8750	-0,8881
TR146	5	0	1	0,9552	-0,9711	-0,6057
cell	4	0	2	0,2845	-0,2231	0,3125
culture	24	10	1	0,8261	-0,8658	-0,7680
and	3	0	2	-0,0054	0,0411	0,3422
ex	2	0	1	0,0684	-0,0963	-0,4246
vivo	4	0	1	0,9515	-0,9638	-0,8561
porcine	25	10	1	-0,1211	0,1236	-0,0997
buccal	19	10	1	0,4354	-0,4772	-0,1785
mucosa	20	10	1	0,0317	-0,0212	-0,5414
in	2	0	2	-0,1513	0,1691	0,3668
a	1	0	3	0,0003	0,0498	0,7224
modified	28	10	1	0,7543	-0,3570	-0,7654
Ussing	19	10	1	0,7342	-0,7217	-0,1441
chamber	25	10	2	0,2749	-0,2006	0,2182
.	1	0	1	1,0000	-0,7867	-1,0000
A	1	0	3	0,0003	0,0498	0,7224
higher	19	10	1	0,8167	-0,6237	-0,1537
apparent	28	10	1	0,4851	-0,5014	-0,0810
permeability	48	10	2	0,7170	-0,7450	0,2244
was	3	0	1	0,9895	-0,9876	-1,0000
observed	29	10	1	0,9008	-0,9198	-0,2798
at	2	0	2	0,0821	-0,0572	0,5670
higher	19	10	1	0,8167	-0,6237	-0,1537
pH	2	0	2	-0,1992	0,2795	0,7347
values	20	10	1	0,5977	-0,6296	-0,7122
,	1	0	3	1,0000	0,6186	0,9990
i	1	0	2	-0,0354	0,0429	0,3050
.	1	0	1	1,0000	-0,7867	-1,0000
e	1	0	2	0,0118	-0,0125	0,3094
.	1	0	1	1,0000	-0,7867	-1,0000
the	3	0	2	-0,1217	0,1525	0,1220
more	4	0	1	0,3094	-0,3501	-0,7543
compound	29	10	1	0,8595	-0,4641	-0,4214
that	4	0	1	-0,3603	0,3681	-0,2192
was	3	0	1	0,9895	-0,9876	-1,0000
unionised	32	10	1	0,5336	-0,5040	-0,6905
the	3	0	2	-0,1217	0,1525	0,1220
higher	19	10	1	0,8167	-0,6237	-0,1537
the	3	0	2	-0,1217	0,1525	0,1220
permeability	48	10	2	0,7170	-0,7450	0,2244
.	1	0	1	1,0000	-0,7867	-1,0000
In	2	0	2	-0,1513	0,1691	0,3668
vivo	4	0	1	0,9515	-0,9638	-0,8561
studies	24	10	1	0,5620	-0,6584	-0,5699
were	4	0	1	0,9660	-0,9661	-1,0000
conducted	33	10	1	0,8772	-0,8727	-0,7143
in	2	0	2	-0,1513	0,1691	0,3668
anaesthetised	50	10	1	0,8160	-0,8639	-0,6317
Göttingen	31	16	1	0,4932	-0,5978	-0,3988
mini	4	0	1	-0,1172	0,1089	-0,7543
-	1	0	2	-0,4366	0,7516	0,9956
pigs	4	0	2	0,7486	-0,7478	0,0625
.	1	0	1	1,0000	-0,7867	-1,0000
A	1	0	3	0,0003	0,0498	0,7224
clear	5	0	1	0,8519	-0,8447	-0,2479
influence	33	10	1	0,5106	-0,5922	-0,7112
of	2	0	1	-0,1534	0,1967	-0,4285
pH	2	0	2	-0,1992	0,2795	0,7347
on	2	0	2	-0,0809	0,0895	0,1835
the	3	0	2	-0,1217	0,1525	0,1220
absorption	39	10	1	0,7079	-0,7593	-0,3748
was	3	0	1	0,9895	-0,9876	-1,0000
seen	4	0	1	0,9657	-0,9756	-0,8021
and	3	0	2	-0,0054	0,0411	0,3422
a	1	0	3	0,0003	0,0498	0,7224
significant	42	10	1	0,7399	-0,7100	-0,5460
higher	19	10	1	0,8167	-0,6237	-0,1537
absolute	30	10	1	0,3461	-0,3095	-0,4635
bioavailability	56	10	1	0,8575	-0,8900	-0,4049
was	3	0	1	0,9895	-0,9876	-1,0000
obtained	30	10	2	0,1526	-0,1677	0,4286
after	5	0	1	0,9519	-0,7043	-0,6504
buccal	19	10	1	0,4354	-0,4772	-0,1785
dosing	20	10	2	0,1332	-0,1395	0,1319
(	1	0	2	0,0697	0,3747	-1,0000
58	2	0	2	0,3302	0,1579	-1,0000
-	1	0	2	-0,4366	0,7516	0,9956
107	3	0	2	0,8878	0,2215	-0,7233
%)	2	0	1	1,0000	-1,0000	-1,0000
compared	30	10	2	0,7779	-0,7593	0,0804
to	2	0	2	0,0417	-0,0186	0,3984
oral	4	0	1	0,1740	-0,1850	-0,8649
(	1	0	2	0,0697	0,3747	-1,0000
3	1	0	3	0,3141	0,0666	0,3863
%)	2	0	1	1,0000	-1,0000	-1,0000
administration	55	10	1	0,5730	-0,5816	-0,7093
,	1	0	3	1,0000	0,6186	0,9990
ranging	22	10	1	0,3896	-0,4373	-0,1411
58	2	0	2	0,3302	0,1579	-1,0000
-	1	0	2	-0,4366	0,7516	0,9956
107	3	0	2	0,8878	0,2215	-0,7233
%	1	0	1	1,0000	-1,0000	-1,0000
and	3	0	2	-0,0054	0,0411	0,3422
3	1	0	3	0,3141	0,0666	0,3863
%,	2	0	1	1,0000	-1,0000	-1,0000
respectively	48	10	1	0,9210	-0,9260	-0,2159
.	1	0	1	1,0000	-0,7867	-1,0000
Macroscopically	60	10	1	0,3987	-0,4441	-0,5757
,	1	0	3	1,0000	0,6186	0,9990
no	2	0	2	-0,2772	0,3062	0,6097
local	5	0	1	0,5326	-0,6724	-0,9005
toxic	5	0	2	0,3290	-0,3405	0,7894
effects	23	10	1	0,8687	-0,8583	-0,8565
were	4	0	1	0,9660	-0,9661	-1,0000
observed	29	10	1	0,9008	-0,9198	-0,2798
by	2	0	2	0,4451	-0,4465	0,7828
visual	20	10	1	0,4622	-0,5255	-0,7718
inspection	38	10	1	0,8658	-0,8747	-0,3628
of	2	0	1	-0,1534	0,1967	-0,4285
mini	4	0	1	-0,1172	0,1089	-0,7543
-	1	0	2	-0,4366	0,7516	0,9956
pig	3	0	2	0,3294	-0,2821	0,2857
cheeks	16	13	1	0,8799	-0,9105	-0,4480
.	1	0	1	1,0000	-0,7867	-1,0000
A	1	0	3	0,0003	0,0498	0,7224
very	4	0	2	0,9473	-0,9566	0,0764
clear	5	0	1	0,8519	-0,8447	-0,2479
level	5	0	1	0,4007	-0,5536	-0,7136
C	1	0	3	0,0260	0,0709	0,8095
in	2	0	2	-0,1513	0,1691	0,3668
vitro	5	0	1	0,8352	-0,8750	-0,8881
in	2	0	2	-0,1513	0,1691	0,3668
vivo	4	0	1	0,9515	-0,9638	-0,8561
correlation	43	10	1	0,6870	-0,7107	-0,5468
(	1	0	2	0,0697	0,3747	-1,0000
r	1	0	2	0,0877	-0,0856	0,7301
(	1	0	2	0,0697	0,3747	-1,0000
2	1	0	3	0,1946	0,1093	0,8891
)=	2	0	1	0,7600	-0,3520	-1,0000
0	1	0	2	0,3777	-0,1299	0,9877
.	1	0	1	1,0000	-0,7867	-1,0000
98	2	0	2	0,5343	-0,5500	0,3918
)	1	0	1	-0,1430	0,5664	-1,0000
was	3	0	1	0,9895	-0,9876	-1,0000
obtained	30	10	2	0,1526	-0,1677	0,4286
between	23	10	1	0,3520	-0,4049	-0,4009
the	3	0	2	-0,1217	0,1525	0,1220
observed	29	10	1	0,9008	-0,9198	-0,2798
in	2	0	2	-0,1513	0,1691	0,3668
vitro	5	0	1	0,8352	-0,8750	-0,8881
permeabilities	56	10	2	0,8077	-0,8398	0,1026
and	3	0	2	-0,0054	0,0411	0,3422
the	3	0	2	-0,1217	0,1525	0,1220
bioavailability	56	10	1	0,8575	-0,8900	-0,4049
observed	29	10	1	0,9008	-0,9198	-0,2798
in	2	0	2	-0,1513	0,1691	0,3668
vivo	4	0	1	0,9515	-0,9638	-0,8561
,	1	0	3	1,0000	0,6186	0,9990
suggesting	37	10	1	0,8374	-0,7357	-0,6577
that	4	0	1	-0,3603	0,3681	-0,2192
the	3	0	2	-0,1217	0,1525	0,1220
two	3	0	1	0,8502	-0,8855	-0,8395
in	2	0	2	-0,1513	0,1691	0,3668
vitro	5	0	1	0,8352	-0,8750	-0,8881
models	20	10	2	0,4726	-0,5428	0,3675
have	4	0	1	0,7023	-0,7791	-0,8769
good	4	0	2	0,9717	-0,9736	0,2446
predictive	38	10	1	0,8812	-0,8871	-0,4368
power	5	0	1	0,9619	-0,9730	-0,2210
for	3	0	1	0,2424	-0,2474	-1,0000
drug	4	0	1	0,6450	-0,7444	-0,3428
delivery	29	10	1	0,6147	-0,7103	-0,2289
,	1	0	3	1,0000	0,6186	0,9990
which	5	0	1	0,9980	-0,9984	-1,0000
could	5	0	1	0,7054	-0,7912	-0,2479
be	2	0	2	-0,1111	0,1613	0,7828
a	1	0	3	0,0003	0,0498	0,7224
useful	19	10	1	0,8396	-0,8871	-0,8939
tool	4	0	1	0,9045	-0,9389	-0,2095
for	3	0	1	0,2424	-0,2474	-1,0000
future	19	10	1	0,8433	-0,8694	-0,8723
CNEtion	24	10	1	0,4276	-0,4944	-0,3033
developments	48	10	1	0,7891	-0,8595	-0,6337
intended	27	10	1	0,7028	-0,6069	-0,6619
for	3	0	1	0,2424	-0,2474	-1,0000
buccal	19	10	1	0,4354	-0,4772	-0,1785
delivery	29	10	1	0,6147	-0,7103	-0,2289
.	1	0	1	1,0000	-0,7867	-1,0000
The	3	0	2	-0,1217	0,1525	0,1220
influence	33	10	1	0,5106	-0,5922	-0,7112
of	2	0	1	-0,1534	0,1967	-0,4285
rolling	24	10	1	0,1546	-0,2093	-0,1855
friction	29	10	1	0,8257	-0,8419	-0,4913
on	2	0	2	-0,0809	0,0895	0,1835
the	3	0	2	-0,1217	0,1525	0,1220
shear	5	0	1	0,9891	-0,9874	-0,8605
behaviour	35	10	1	0,5190	-0,5602	-0,3255
of	2	0	1	-0,1534	0,1967	-0,4285
non	3	0	2	-0,3245	0,3508	0,6725
-	1	0	2	-0,4366	0,7516	0,9956
cohesive	29	10	1	0,5454	-0,6065	-0,4434
pharmaceutical	57	10	1	0,6481	-0,7029	-0,0200
granules	30	10	2	0,5665	-0,6651	0,0776
-	1	0	2	-0,4366	0,7516	0,9956
An	2	0	2	-0,1017	0,1245	0,5892
experimental	48	10	1	0,3740	-0,4532	-0,4387
and	3	0	2	-0,0054	0,0411	0,3422
numerical	35	10	1	0,4252	-0,4596	-0,4693
investigation	50	10	1	0,8672	-0,8908	-0,6425
.	1	0	1	1,0000	-0,7867	-1,0000
Granule	25	10	2	0,5038	-0,5984	0,1494
shear	5	0	1	0,9891	-0,9874	-0,8605
behaviour	35	10	1	0,5190	-0,5602	-0,3255
was	3	0	1	0,9895	-0,9876	-1,0000
investigated	47	10	1	0,8165	-0,7923	-0,5503
experimentally	57	10	1	0,4241	-0,5095	-0,3842
and	3	0	2	-0,0054	0,0411	0,3422
numerically	44	10	1	0,4661	-0,5188	-0,3945
to	2	0	2	0,0417	-0,0186	0,3984
evaluate	28	10	1	0,6809	-0,6833	-0,8238
the	3	0	2	-0,1217	0,1525	0,1220
reliability	41	10	1	0,7790	-0,8437	-0,0867
of	2	0	1	-0,1534	0,1967	-0,4285
the	3	0	2	-0,1217	0,1525	0,1220
numerical	35	10	1	0,4252	-0,4596	-0,4693
model	5	0	1	0,8378	-0,8406	-0,8402
.	1	0	1	1,0000	-0,7867	-1,0000
Additionally	46	10	1	0,6835	-0,7069	-0,6519
,	1	0	3	1,0000	0,6186	0,9990
parameters	37	10	2	0,1651	-0,1591	0,3073
affecting	34	10	1	0,5552	-0,5741	-0,5727
the	3	0	2	-0,1217	0,1525	0,1220
ensuing	24	10	1	0,7049	-0,7789	-0,3678
[truncated: 492,943 more rows]
