# Supplementary material for: Chemical named entity recognition in the texts of scientific publications using the naïve Bayes classifier approach
Source: J Cheminform. 2022 Aug 13;14:55. doi: 10.1186/s13321-022-00633-4 (PMC9375066; doi:10.1186/s13321-022-00633-4)
Supplement: Supplementary file 5 — Additional file 5. The SDF files created from CNEMDNER for 5-fold cross validation. A set of SDF files provided in gzip format. The results of naïve-Bayes CNER calculated for 5-fold cross validation using CHEMDNER, each file in CSV format. The results of CNER for the Sars-CoV-2 Mpro set. [file 13321_2022_633_MOESM5_ESM.zip › Additional file 5/5-fold-results/CHEMDNER_4 (1-3and5)-id-class.CSV]

MultiPASS 2021 Professional - Prediction of Activity Spectra for Substances
Copyright (C) 1992-2021 V.Poroikov, D.Filimonov & Associates
Chemical Structure File: CHEMDNER_4.sdf
Table of Pa-Pi for all 3 predictable activities.
<CLASS>	Substructure Descriptors	New Descriptors	Possible Activities at Pa > Pi	ABS	CNE	NO CLASS
ABS	4	0	1	0,6436	-0,5738	-1,0000
CNE	39	10	2	-0,6780	0,7728	0,2542
CNE	4	0	2	-0,0709	0,4153	0,9914
ABS	20	10	2	0,8934	-0,7050	0,2254
ABS	2	0	2	0,0417	-0,0186	0,3984
ABS	4	0	2	0,3022	-0,3163	0,7908
CNE	43	10	2	-0,4060	0,7536	0,0238
ABS	3	0	2	-0,0054	0,0411	0,3422
CNE	5	0	1	-0,9946	0,9919	-1,0000
ABS	3	0	1	0,2445	-0,2255	-0,5081
ABS	1	0	1	1,0000	-0,7867	-1,0000
ABS	3	0	2	-0,1217	0,1525	0,1220
ABS	25	10	1	0,4889	-0,5311	-0,6664
ABS	25	10	2	0,0751	0,0159	-0,0587
ABS	3	0	1	0,2331	-0,0080	-0,8173
ABS	19	10	1	0,6549	-0,7497	-0,0567
ABS	56	10	1	0,2071	-0,2013	-0,2346
ABS	1	0	2	0,0697	0,3747	-1,0000
ABS	3	0	2	0,7877	-0,5146	0,2857
ABS	1	0	2	1,0000	0,3445	-1,0000
ABS	1	0	2	0,4006	-0,0248	0,3760
ABS	1	0	1	1,0000	-0,7867	-1,0000
ABS	1	0	3	0,1946	0,1093	0,8891
ABS	1	0	1	-0,1430	0,5664	-1,0000
ABS	3	0	2	-0,0054	0,0411	0,3422
ABS	4	0	2	0,7741	0,1156	-0,3099
CNE	43	10	2	-0,4060	0,7536	0,0238
ABS	2	0	2	-0,2164	0,3116	0,0155
ABS	25	10	2	0,2345	-0,3134	0,1068
ABS	1	0	2	0,0697	0,3747	-1,0000
ABS	3	8	1	0,9391	-0,6511	-0,7059
ABS	2	9	1	1,0000	-0,9903	-1,0000
ABS	2	12	2	0,5021	-0,1417	0,7266
ABS	4	0	1	1,0000	-0,9978	-1,0000
ABS	4	0	2	0,3176	-0,3215	0,0386
ABS	1	0	2	-0,4366	0,7516	0,9956
ABS	5	0	1	0,9891	-0,9874	-0,8605
ABS	35	10	1	0,4928	-0,4213	-0,0764
ABS	4	0	1	0,9660	-0,9661	-1,0000
ABS	30	10	2	0,1526	-0,1677	0,4286
ABS	4	0	1	0,6436	-0,5738	-1,0000
ABS	4	0	2	0,9717	-0,9736	0,2446
ABS	33	10	1	0,6608	-0,7014	-0,0136
ABS	3	0	2	-0,0054	0,0411	0,3422
ABS	1	0	3	0,0003	0,0498	0,7224
ABS	30	10	1	0,7951	-0,8043	-0,5445
ABS	30	10	1	0,4724	-0,3891	-0,0056
ABS	4	0	2	0,9413	-0,9609	0,0447
ABS	2	0	1	-0,1534	0,1967	-0,4285
ABS	1	0	1	1,0000	-1,0000	-1,0000
ABS	5	0	1	0,9385	-0,7818	-0,8788
ABS	1	0	1	1,0000	-0,7867	-1,0000
ABS	3	0	2	-0,1217	0,1525	0,1220
CNE	43	10	2	-0,4060	0,7536	0,0238
ABS	3	0	2	-0,0054	0,0411	0,3422
ABS	3	0	1	0,2445	-0,2255	-0,5081
ABS	19	10	1	0,3188	-0,3791	-0,7245
ABS	2	0	2	-0,1513	0,1691	0,3668
ABS	4	0	2	-0,1790	0,1889	0,4012
ABS	35	10	1	0,1705	-0,0883	-0,1006
ABS	19	10	2	0,3752	-0,3709	0,2532
ABS	20	10	1	0,9464	-0,9495	-0,6898
ABS	19	10	2	0,7876	-0,6004	0,0184
ABS	43	10	1	0,1729	-0,1723	-0,1932
ABS	3	0	2	0,2074	-0,1572	0,8523
ABS	1	0	2	-0,4366	0,7516	0,9956
ABS	47	10	1	0,3056	-0,3313	-0,3763
ABS	2	0	2	-0,1513	0,1691	0,3668
ABS	3	0	2	-0,1217	0,1525	0,1220
ABS	4	0	2	0,6787	-0,6477	0,4445
ABS	1	0	1	0,9787	-0,1072	-1,0000
ABS	1	0	3	0,0260	0,0709	0,8095
ABS	4	0	1	0,5136	-0,5440	-0,7543
ABS	5	0	1	0,8378	-0,8406	-0,8402
ABS	1	0	1	1,0000	-0,7867	-1,0000
ABS	4	0	2	-0,1790	0,1889	0,4012
ABS	19	10	2	0,3752	-0,3709	0,2532
ABS	3	0	1	0,4568	-0,4667	-0,5081
ABS	4	0	1	0,7023	-0,7791	-0,8769
ABS	34	10	1	0,4508	-0,5185	-0,5870
ABS	20	10	2	0,5802	-0,5380	0,1550
ABS	2	0	2	-0,0809	0,0895	0,1835
ABS	3	0	2	-0,1217	0,1525	0,1220
ABS	20	10	1	0,4858	-0,4826	-0,0050
ABS	2	0	1	-0,1534	0,1967	-0,4285
ABS	32	10	1	0,9208	-0,9114	-0,8507
ABS	3	0	2	-0,0054	0,0411	0,3422
ABS	20	10	1	0,7891	-0,7625	-0,1659
ABS	4	0	1	0,9171	-0,9507	-0,3428
ABS	1	0	2	-0,4366	0,7516	0,9956
ABS	5	0	1	0,8078	-0,5155	-0,6504
ABS	2	0	2	0,0798	-0,0233	0,5173
ABS	1	0	2	-0,4366	0,7516	0,9956
ABS	29	10	1	0,6147	-0,7103	-0,2289
ABS	23	10	2	0,4833	-0,3876	0,3825
ABS	1	0	1	1,0000	-0,7867	-1,0000
ABS	40	10	3	0,3074	0,0113	0,4657
ABS	2	0	1	-0,1534	0,1967	-0,4285
ABS	36	10	1	0,2847	-0,3489	-0,6731
ABS	3	0	1	0,9753	-0,8819	-1,0000
ABS	30	10	1	0,7254	-0,8007	-0,1789
ABS	35	10	1	0,2372	-0,1411	-0,1425
ABS	29	10	1	0,7948	-0,8434	-0,7254
ABS	5	0	1	0,9519	-0,7043	-0,6504
ABS	47	10	1	0,4952	-0,4904	-0,4132
ABS	3	0	2	-0,0054	0,0411	0,3422
ABS	44	10	1	0,7108	-0,7793	-0,0463
ABS	55	10	1	0,5730	-0,5816	-0,7093
ABS	3	0	2	-0,0054	0,0411	0,3422
ABS	30	10	1	0,7254	-0,8007	-0,1789
ABS	38	10	1	0,7297	-0,7526	-0,7894
ABS	28	10	1	0,6955	-0,6348	-0,3075
ABS	24	10	1	0,6619	-0,7319	-0,3713
ABS	35	10	1	0,2372	-0,1411	-0,1425
ABS	20	10	1	0,6856	-0,7220	-0,1423
ABS	19	10	2	0,5718	-0,6152	0,0181
ABS	32	10	1	0,3061	-0,2860	-0,8561
ABS	1	0	1	1,0000	-0,7867	-1,0000
ABS	3	0	2	-0,1217	0,1525	0,1220
ABS	28	10	1	0,6955	-0,6348	-0,3075
ABS	2	0	1	-0,1534	0,1967	-0,4285
ABS	25	10	2	0,1450	-0,2264	0,8145
ABS	1	0	2	-0,4366	0,7516	0,9956
ABS	5	0	2	0,6704	-0,0438	0,3164
ABS	48	10	1	0,7192	-0,7355	-0,3364
ABS	4	0	1	0,6436	-0,5738	-1,0000
ABS	42	10	1	0,5181	-0,5176	-0,5261
ABS	2	0	2	-0,1513	0,1691	0,3668
ABS	3	0	2	-0,1217	0,1525	0,1220
ABS	32	10	1	0,7503	-0,7258	-0,6177
ABS	2	0	1	-0,1534	0,1967	-0,4285
ABS	35	10	1	0,2372	-0,1411	-0,1425
ABS	26	10	1	0,8249	-0,8331	-0,7321
ABS	2	0	1	0,0750	-0,1202	-0,4353
ABS	28	10	1	0,9172	-0,8985	-0,2001
ABS	2	0	2	0,0417	-0,0186	0,3984
ABS	2	0	2	-0,1111	0,1613	0,7828
ABS	30	10	1	0,7532	-0,8190	-0,1720
ABS	2	0	2	0,4451	-0,4465	0,7828
ABS	33	10	1	0,6104	-0,7024	-0,3334
ABS	35	10	1	0,2372	-0,1411	-0,1425
ABS	41	10	1	0,6616	-0,6690	-0,6859
ABS	1	0	1	1,0000	-0,7867	-1,0000
ABS	4	0	2	-0,1790	0,1889	0,4012
ABS	5	0	1	0,9790	-0,9864	-0,8605
ABS	3	0	1	0,9895	-0,9876	-1,0000
ABS	31	10	1	0,7417	-0,7682	-0,8297
ABS	5	0	1	0,9699	-0,9840	-0,6504
ABS	2	0	2	0,0821	-0,0572	0,5670
ABS	32	10	2	-0,2149	0,2404	0,4028
ABS	22	10	1	0,2110	-0,1561	-0,1913
ABS	40	10	3	0,3074	0,0113	0,4657
ABS	3	0	2	-0,1032	0,1852	0,2677
ABS	28	10	1	0,8447	-0,8789	-0,7796
ABS	2	0	2	-0,1111	0,1613	0,7828
ABS	24	10	1	0,8060	-0,8225	-0,4496
ABS	2	0	2	0,0417	-0,0186	0,3984
ABS	25	10	1	0,6388	-0,7230	-0,0985
ABS	3	0	2	-0,1217	0,1525	0,1220
ABS	35	10	1	0,2372	-0,1411	-0,1425
ABS	20	10	1	0,4932	-0,5667	-0,6570
ABS	2	0	1	-0,1534	0,1967	-0,4285
ABS	36	10	1	0,2847	-0,3489	-0,6731
ABS	3	0	1	0,9753	-0,8819	-1,0000
ABS	3	0	2	-0,0054	0,0411	0,3422
ABS	22	10	1	0,2110	-0,1561	-0,1913
ABS	4	0	2	-0,1790	0,1889	0,4012
ABS	38	10	1	0,5618	-0,6515	-0,5453
ABS	37	10	1	0,4865	-0,5125	-0,5607
ABS	4	0	1	0,6497	-0,7661	-0,2972
ABS	30	10	1	0,7532	-0,8190	-0,1720
ABS	43	10	1	0,6489	-0,6687	-0,2582
ABS	28	10	1	0,6955	-0,6348	-0,3075
ABS	24	10	1	0,6619	-0,7319	-0,3713
ABS	5	0	1	0,8831	-0,8884	-0,4483
ABS	1	0	2	-0,4366	0,7516	0,9956
ABS	29	10	1	0,1966	-0,1897	-0,2598
ABS	19	10	2	0,5718	-0,6152	0,0181
ABS	1	0	1	1,0000	-0,7867	-1,0000
ABS	3	0	2	-0,1217	0,1525	0,1220
ABS	35	10	1	0,2372	-0,1411	-0,1425
ABS	67	10	1	0,5272	-0,5930	-0,0875
ABS	2	0	1	-0,1534	0,1967	-0,4285
ABS	36	10	1	0,2847	-0,3489	-0,6731
ABS	3	8	1	0,9753	-0,8819	-1,0000
ABS	1	0	2	0,0697	0,3747	-1,0000
ABS	3	0	1	0,6355	-0,7571	-0,7870
ABS	1	0	3	1,0000	0,6186	0,9990
ABS	3	10	2	-0,6092	0,6672	0,4555
ABS	1	0	1	-0,1430	0,5664	-1,0000
ABS	3	0	2	-0,0054	0,0411	0,3422
ABS	34	10	3	0,0984	0,2450	0,5355
ABS	36	10	1	0,2847	-0,3489	-0,6731
ABS	3	8	1	0,9753	-0,8819	-1,0000
ABS	1	0	2	0,0697	0,3747	-1,0000
ABS	3	0	1	0,6355	-0,7571	-0,7870
ABS	1	0	2	-0,4366	0,7516	0,9956
CNE	3	10	2	-0,1775	0,2819	0,9897
ABS	2	15	2	0,2724	0,1084	-0,2440
ABS	1	0	1	-0,1430	0,5664	-1,0000
ABS	2	0	1	-0,0731	0,0733	-0,4285
ABS	4	0	1	0,9886	-0,9732	-1,0000
ABS	1	0	2	0,0697	0,3747	-1,0000
ABS	3	0	1	0,6355	-0,7571	-0,7870
ABS	1	0	2	-0,4366	0,7516	0,9956
CNE	3	10	2	-0,1775	0,2819	0,9897
ABS	3	10	1	0,8329	-0,5832	-0,6483
ABS	1	0	1	-0,1430	0,5664	-1,0000
ABS	3	0	1	0,9895	-0,9876	-1,0000
ABS	29	10	2	-0,3917	0,4222	0,4360
ABS	2	0	2	-0,1513	0,1691	0,3668
ABS	29	10	2	0,1628	-0,1848	0,3544
ABS	5	0	1	0,8831	-0,8884	-0,4483
ABS	4	0	1	0,7599	-0,6758	-0,3428
ABS	38	10	1	0,3904	-0,3750	-0,5830
ABS	4	0	2	0,5740	0,5142	-0,3557
ABS	1	0	1	1,0000	-0,7867	-1,0000
ABS	3	0	1	0,6355	-0,7571	-0,7870
ABS	3	0	1	0,9895	-0,9876	-1,0000
ABS	19	10	1	0,3840	-0,4180	-0,0601
ABS	29	10	1	0,5484	-0,6044	-0,4140
ABS	4	0	1	0,9355	-0,9525	-1,0000
ABS	3	0	2	-0,1217	0,1525	0,1220
ABS	2	0	1	0,4003	-0,3441	-0,1079
ABS	33	10	1	0,9325	-0,9516	-0,7416
ABS	4	0	2	0,7216	-0,7784	0,0447
ABS	1	0	2	0,0697	0,3747	-1,0000
ABS	4	0	1	0,9503	-0,9525	-1,0000
ABS	2	0	1	0,5161	-0,0889	-0,2440
ABS	2	0	1	1,0000	-1,0000	-1,0000
ABS	3	0	2	-0,0054	0,0411	0,3422
ABS	20	10	1	0,9464	-0,9495	-0,6898
ABS	18	10	1	0,7079	-0,7437	-0,8547
ABS	20	10	1	0,4932	-0,5667	-0,6570
ABS	4	0	1	0,6497	-0,7661	-0,2972
ABS	5	0	1	0,8831	-0,8884	-0,4483
ABS	5	0	1	0,9519	-0,7043	-0,6504
ABS	2	0	1	0,4003	-0,3441	-0,1079
ABS	2	0	1	-0,0731	0,0733	-0,4285
ABS	2	0	1	0,3613	-0,2988	-0,4353
ABS	55	10	1	0,5730	-0,5816	-0,7093
ABS	4	0	1	0,9123	-0,8716	-1,0000
ABS	1	0	2	0,4006	-0,0248	0,3760
ABS	3	0	1	1,0000	-1,0000	-1,0000
ABS	2	0	2	-0,1513	0,1691	0,3668
ABS	29	10	1	0,7383	-0,7959	-0,4219
ABS	1	0	3	1,0000	0,6186	0,9990
ABS	3	0	1	0,6355	-0,7571	-0,7870
ABS	1	0	2	-0,4366	0,7516	0,9956
CNE	3	10	2	-0,1775	0,2819	0,9897
ABS	3	0	1	0,9895	-0,9876	-1,0000
ABS	42	10	1	0,8900	-0,9144	-0,3214
ABS	29	10	1	0,5484	-0,6044	-0,4140
ABS	4	0	1	0,9355	-0,9525	-1,0000
ABS	3	0	2	-0,1217	0,1525	0,1220
ABS	2	0	1	0,4003	-0,3441	-0,1079
ABS	33	10	1	0,9325	-0,9516	-0,7416
ABS	4	0	2	0,7216	-0,7784	0,0447
ABS	1	0	2	0,0697	0,3747	-1,0000
ABS	4	0	1	0,9503	-0,9525	-1,0000
ABS	2	0	3	0,2962	0,0632	0,3502
ABS	2	0	1	1,0000	-1,0000	-1,0000
ABS	3	0	2	-0,0054	0,0411	0,3422
ABS	53	10	2	0,1947	-0,2189	0,0754
ABS	2	0	3	0,3380	0,0109	0,7266
ABS	1	0	1	1,0000	-1,0000	-1,0000
ABS	3	0	2	-0,0054	0,0411	0,3422
ABS	1	0	3	0,2009	0,0848	0,7348
ABS	1	0	1	1,0000	-1,0000	-1,0000
ABS	2	0	1	-0,1534	0,1967	-0,4285
ABS	3	0	2	-0,1217	0,1525	0,1220
ABS	29	10	1	0,9289	-0,9325	-0,6051
ABS	4	0	3	0,1104	0,0153	0,2161
ABS	3	0	1	0,9895	-0,9876	-1,0000
ABS	31	10	1	0,9469	-0,9594	-0,6570
ABS	2	0	2	-0,1513	0,1691	0,3668
ABS	29	10	2	0,1628	-0,1848	0,3544
ABS	5	0	1	0,8831	-0,8884	-0,4483
ABS	4	0	1	0,8571	-0,9349	-0,8649
ABS	3	0	1	0,9391	-0,6511	-0,7059
ABS	5	0	1	0,9519	-0,7043	-0,6504
ABS	2	0	1	0,4003	-0,3441	-0,1079
ABS	2	0	1	-0,0731	0,0733	-0,4285
ABS	2	0	1	0,3613	-0,2988	-0,4353
ABS	55	10	1	0,5730	-0,5816	-0,7093
ABS	48	10	1	0,9210	-0,9260	-0,2159
ABS	1	0	1	1,0000	-0,7867	-1,0000
ABS	3	0	1	0,6355	-0,7571	-0,7870
ABS	1	0	2	-0,4366	0,7516	0,9956
CNE	3	10	2	-0,1775	0,2819	0,9897
ABS	24	10	1	0,9392	-0,9588	-0,6282
ABS	1	0	3	1,0000	0,6186	0,9990
ABS	3	0	1	0,9895	-0,9876	-1,0000
ABS	48	10	1	0,7147	-0,7143	-0,1152
ABS	29	10	1	0,5484	-0,6044	-0,4140
ABS	4	0	1	0,9355	-0,9525	-1,0000
ABS	3	0	2	-0,1217	0,1525	0,1220
ABS	2	0	1	0,4003	-0,3441	-0,1079
ABS	33	10	1	0,9325	-0,9516	-0,7416
ABS	4	0	2	0,7216	-0,7784	0,0447
ABS	1	0	2	0,0697	0,3747	-1,0000
ABS	4	0	1	0,9503	-0,9525	-1,0000
ABS	2	0	3	0,2290	0,0662	0,7266
ABS	2	0	1	1,0000	-1,0000	-1,0000
ABS	3	0	2	-0,0054	0,0411	0,3422
ABS	20	10	1	0,9464	-0,9495	-0,6898
ABS	24	10	2	0,4003	-0,3956	0,0430
ABS	35	10	1	0,2372	-0,1411	-0,1425
ABS	18	10	2	0,8502	-0,8885	0,0168
ABS	5	0	1	0,9519	-0,7043	-0,6504
ABS	2	0	1	0,4003	-0,3441	-0,1079
ABS	55	10	1	0,5730	-0,5816	-0,7093
ABS	2	0	2	0,0417	-0,0186	0,3984
ABS	3	0	1	0,6355	-0,7571	-0,7870
ABS	1	0	2	-0,4366	0,7516	0,9956
CNE	3	10	2	-0,1775	0,2819	0,9897
ABS	1	0	2	0,0697	0,3747	-1,0000
ABS	2	0	3	0,1156	0,2446	0,8704
ABS	3	0	1	1,0000	-1,0000	-1,0000
ABS	3	0	2	-0,1217	0,1525	0,1220
ABS	28	10	1	0,8585	-0,9135	-0,3641
ABS	2	0	1	-0,1534	0,1967	-0,4285
ABS	3	0	1	0,6355	-0,7571	-0,7870
ABS	1	0	2	-0,4366	0,7516	0,9956
ABS	3	10	2	-0,1775	0,2819	0,9897
ABS	2	0	2	-0,1513	0,1691	0,3668
ABS	29	10	2	0,1628	-0,1848	0,3544
ABS	5	0	1	0,8831	-0,8884	-0,4483
ABS	5	0	1	0,9519	-0,7043	-0,6504
ABS	2	0	1	0,3613	-0,2988	-0,4353
ABS	55	10	1	0,5730	-0,5816	-0,7093
ABS	1	0	3	1,0000	0,6186	0,9990
ABS	24	10	1	0,9392	-0,9588	-0,6282
ABS	1	0	3	1,0000	0,6186	0,9990
ABS	3	0	1	0,9895	-0,9876	-1,0000
ABS	52	10	1	0,8116	-0,8030	-0,4431
ABS	23	10	2	0,6452	-0,6388	0,5152
ABS	1	0	2	0,0697	0,3747	-1,0000
ABS	2	0	2	0,3292	-0,0231	0,7266
ABS	2	0	1	1,0000	-1,0000	-1,0000
ABS	4	0	1	0,9968	-0,9976	-1,0000
ABS	30	10	2	0,7779	-0,7593	0,0804
ABS	2	0	2	0,0417	-0,0186	0,3984
ABS	2	0	1	0,3613	-0,2988	-0,4353
ABS	3	0	1	0,6355	-0,7571	-0,7870
ABS	1	0	2	-0,4366	0,7516	0,9956
CNE	3	10	2	-0,1775	0,2819	0,9897
ABS	3	0	2	-0,1217	0,1525	0,1220
ABS	4	0	2	0,0954	-0,0846	0,1398
ABS	1	0	2	-0,4366	0,7516	0,9956
ABS	19	10	1	0,6499	-0,7160	-0,8104
ABS	28	10	1	0,6955	-0,6348	-0,3075
ABS	2	0	1	-0,1534	0,1967	-0,4285
ABS	36	10	1	0,2847	-0,3489	-0,6731
ABS	24	10	1	0,6619	-0,7319	-0,3713
ABS	28	10	2	0,1669	-0,2103	0,1690
ABS	32	10	1	0,3061	-0,2860	-0,8561
ABS	2	0	1	-0,1534	0,1967	-0,4285
ABS	1	0	3	0,0003	0,0498	0,7224
ABS	19	10	2	0,7876	-0,6004	0,0184
ABS	5	0	1	0,8831	-0,8884	-0,4483
ABS	1	0	2	-0,4366	0,7516	0,9956
ABS	36	10	1	0,0313	-0,0270	-0,7368
ABS	24	10	1	0,4025	-0,4562	-0,0707
ABS	2	0	1	-0,1534	0,1967	-0,4285
ABS	5	0	1	0,9381	-0,9701	-0,8993
ABS	20	10	1	0,6856	-0,7220	-0,1423
ABS	3	0	2	0,6120	0,1736	-0,5081
ABS	1	0	2	-0,4366	0,7516	0,9956
ABS	2	0	3	0,0814	0,0166	0,6743
ABS	1	0	2	-0,4366	0,7516	0,9956
ABS	3	0	2	0,8000	-0,1779	0,4993
ABS	33	10	1	0,1339	-0,1486	-0,0449
ABS	3	0	1	0,9895	-0,9876	-1,0000
ABS	52	10	1	0,8116	-0,8030	-0,4431
ABS	34	10	1	0,8830	-0,8913	-0,4969
ABS	2	0	2	0,4451	-0,4465	0,7828
ABS	2	0	1	0,4003	-0,3441	-0,1079
ABS	55	10	1	0,5730	-0,5816	-0,7093
ABS	2	0	1	-0,1534	0,1967	-0,4285
ABS	5	0	1	0,8831	-0,8884	-0,4483
ABS	1	0	2	-0,4366	0,7516	0,9956
ABS	28	10	2	0,5280	-0,5398	0,1728
ABS	3	0	1	0,6355	-0,7571	-0,7870
ABS	1	0	2	-0,4366	0,7516	0,9956
CNE	3	10	2	-0,1775	0,2819	0,9897
ABS	4	0	1	0,9968	-0,9976	-1,0000
ABS	30	10	2	0,7779	-0,7593	0,0804
ABS	2	0	2	0,0417	-0,0186	0,3984
ABS	3	0	2	-0,1217	0,1525	0,1220
ABS	55	10	1	0,5730	-0,5816	-0,7093
ABS	2	0	1	-0,1534	0,1967	-0,4285
ABS	3	0	1	0,6355	-0,7571	-0,7870
ABS	2	0	2	-0,0809	0,0895	0,1835
ABS	3	0	2	-0,1217	0,1525	0,1220
ABS	42	10	1	0,2650	-0,2964	-0,0825
ABS	4	0	2	-0,3141	0,3701	0,0447
ABS	2	0	2	0,0417	-0,0186	0,3984
ABS	3	0	2	-0,1217	0,1525	0,1220
ABS	28	10	2	0,1669	-0,2103	0,1690
ABS	33	10	1	0,2398	-0,2542	-0,8130
ABS	1	0	1	1,0000	-0,7867	-1,0000
ABS	25	10	1	0,4889	-0,5311	-0,6664
ABS	40	10	3	0,3074	0,0113	0,4657
ABS	3	0	1	0,4568	-0,4667	-0,5081
ABS	31	10	1	0,7417	-0,7682	-0,8297
ABS	31	10	1	0,7972	-0,8280	-0,4502
ABS	1	0	3	0,0003	0,0498	0,7224
ABS	20	10	1	0,8566	-0,8667	-0,1747
ABS	28	10	1	0,3523	-0,3930	-0,0305
ABS	2	0	2	0,0417	-0,0186	0,3984
ABS	34	10	1	0,4882	-0,5777	-0,1791
ABS	3	0	2	-0,1217	0,1525	0,1220
ABS	35	10	1	0,2372	-0,1411	-0,1425
ABS	41	10	1	0,6616	-0,6690	-0,6859
ABS	3	0	2	-0,0054	0,0411	0,3422
ABS	28	10	1	0,6955	-0,6348	-0,3075
ABS	2	0	1	-0,1534	0,1967	-0,4285
ABS	43	10	1	0,6489	-0,6687	-0,2582
ABS	30	10	2	0,2565	-0,3452	0,7774
ABS	24	10	1	0,6619	-0,7319	-0,3713
ABS	35	10	1	0,2372	-0,1411	-0,1425
ABS	26	10	1	0,8249	-0,8331	-0,7321
ABS	1	0	1	1,0000	-0,7867	-1,0000
ABS	34	10	2	0,4095	-0,4175	0,4302
ABS	18	10	1	0,5863	-0,6357	-0,6664
ABS	31	10	1	0,8730	-0,9158	-0,6875
ABS	2	0	2	-0,1513	0,1691	0,3668
ABS	35	10	1	0,7578	-0,7545	-0,6146
ABS	5	0	1	0,3173	-0,2553	-0,6124
ABS	5	0	1	0,8120	-0,8949	-0,6302
ABS	5	0	1	0,9519	-0,7043	-0,6504
ABS	39	10	2	0,3097	-0,3633	0,1069
ABS	29	10	1	0,7948	-0,8434	-0,7254
ABS	2	0	2	0,0417	-0,0186	0,3984
CNE	29	10	2	-0,8264	0,8295	0,1336
CNE	29	10	2	-0,8264	0,8295	0,1336
ABS	2	0	1	0,0750	-0,1202	-0,4353
ABS	3	0	1	-0,3728	0,4398	-0,2822
ABS	2	0	1	-0,1534	0,1967	-0,4285
ABS	3	0	2	-0,1217	0,1525	0,1220
ABS	4	0	1	0,1097	-0,0642	-0,7543
ABS	4	0	1	0,7967	-0,9083	-0,9162
ABS	36	10	1	0,3912	-0,3779	-0,3402
ABS	3	0	1	0,1159	-0,0971	-0,0155
ABS	4	0	1	0,8571	-0,9349	-0,8649
ABS	3	0	2	-0,1217	0,1525	0,1220
ABS	5	0	1	0,9874	-0,9936	-1,0000
ABS	3	0	2	-0,0054	0,0411	0,3422
ABS	2	0	1	-0,0304	0,0505	-0,4353
ABS	2	0	1	0,0750	-0,1202	-0,4353
ABS	39	10	1	0,8501	-0,8946	-0,7053
ABS	25	10	1	0,8122	-0,6736	-0,5070
ABS	2	0	2	-0,1513	0,1691	0,3668
ABS	25	10	1	0,6321	-0,6388	-0,2159
ABS	5	0	1	0,9963	-0,9964	-1,0000
ABS	1	0	1	1,0000	-0,7867	-1,0000
ABS	3	0	2	-0,1217	0,1525	0,1220
ABS	3	0	1	0,7303	-0,8132	-0,0155
ABS	2	0	1	-0,1534	0,1967	-0,4285
ABS	4	0	2	-0,1790	0,1889	0,4012
ABS	5	0	1	0,9790	-0,9864	-0,8605
ABS	3	0	1	0,9895	-0,9876	-1,0000
ABS	2	0	2	0,0417	-0,0186	0,3984
ABS	42	10	1	0,8062	-0,8170	-0,5407
ABS	2	0	1	0,0570	-0,1092	-0,4353
ABS	35	10	1	0,7578	-0,7545	-0,6146
ABS	29	10	1	0,7948	-0,8434	-0,7254
ABS	2	0	2	0,0417	-0,0186	0,3984
CNE	29	10	2	-0,8264	0,8295	0,1336
ABS	5	0	1	0,7054	-0,7912	-0,2479
ABS	20	10	1	0,5781	-0,5630	-0,1454
ABS	34	10	2	0,4095	-0,4175	0,4302
ABS	18	10	1	0,5863	-0,6357	-0,6664
ABS	3	0	2	-0,0054	0,0411	0,3422
ABS	25	10	2	0,5436	-0,5860	0,0817
ABS	2	0	2	-0,1513	0,1691	0,3668
ABS	44	10	2	0,2906	-0,3739	0,2967
ABS	19	10	2	0,3752	-0,3709	0,2532
ABS	1	0	1	1,0000	-0,7867	-1,0000
ABS	29	10	2	0,3901	0,1454	-0,0795
ABS	4	0	1	0,9602	-0,9330	-1,0000
ABS	4	0	1	0,9660	-0,9661	-1,0000
ABS	24	10	1	0,7949	-0,8330	-0,6060
ABS	2	0	2	0,0417	-0,0186	0,3984
ABS	34	10	1	0,0774	-0,1010	-0,4988
ABS	54	10	1	0,8455	-0,8973	-0,6915
ABS	2	0	1	-0,1534	0,1967	-0,4285
ABS	1	0	2	0,3777	-0,1299	0,9877
ABS	1	0	1	1,0000	-0,7867	-1,0000
ABS	1	0	3	0,3141	0,0666	0,3863
ABS	1	0	3	1,0000	0,6186	0,9990
ABS	1	0	3	0,3141	0,0666	0,3863
ABS	1	0	3	1,0000	0,6186	0,9990
ABS	2	0	1	0,5883	-0,0091	-0,2440
ABS	1	0	3	1,0000	0,6186	0,9990
ABS	2	0	1	-0,0731	0,0733	-0,4285
ABS	17	13	2	0,9707	-0,9675	0,4664
ABS	2	0	1	-0,1668	0,6726	-1,0000
ABS	1	0	2	0,4006	-0,0248	0,3760
ABS	1	0	1	-0,1430	0,5664	-1,0000
ABS	3	0	1	0,2424	-0,2474	-1,0000
ABS	20	10	2	0,9382	-0,9466	0,1402
ABS	1	0	1	1,0000	-0,7867	-1,0000
ABS	3	0	2	-0,1217	0,1525	0,1220
ABS	5	0	1	0,4007	-0,5536	-0,7136
ABS	2	0	1	-0,1534	0,1967	-0,4285
ABS	28	10	3	0,1523	0,0395	0,7976
ABS	19	10	2	0,0358	0,0729	-0,3480
ABS	34	10	1	0,8830	-0,8913	-0,4969
ABS	2	0	2	-0,1513	0,1691	0,3668
ABS	48	10	1	0,3740	-0,4532	-0,4387
ABS	20	10	2	0,8934	-0,7050	0,2254
ABS	24	10	1	0,7949	-0,8330	-0,6060
ABS	2	0	2	0,0417	-0,0186	0,3984
CNE	29	10	2	-0,8264	0,8295	0,1336
ABS	2	0	2	0,0821	-0,0572	0,5670
ABS	2	0	1	0,5883	-0,0091	-0,2440
ABS	3	0	2	-0,0054	0,0411	0,3422
ABS	17	13	2	0,9707	-0,9675	0,4664
ABS	2	0	1	-0,1668	0,6726	-1,0000
ABS	1	0	2	0,4006	-0,0248	0,3760
ABS	1	0	1	-0,1430	0,5664	-1,0000
ABS	30	10	2	0,7779	-0,7593	0,0804
ABS	2	0	2	0,0417	-0,0186	0,3984
ABS	24	10	1	0,2665	-0,3215	-0,2044
ABS	1	0	1	1,0000	-0,7867	-1,0000
ABS	28	10	1	0,7940	-0,8101	-0,2931
ABS	2	0	1	-0,1534	0,1967	-0,4285
CNE	44	10	2	-0,4318	0,5363	0,4621
CNE	1	0	2	0,3047	-0,2170	0,4461
ABS	40	10	1	0,8169	-0,8047	-0,7993
ABS	32	10	1	0,8944	-0,8978	-0,7473
ABS	2	0	2	-0,1513	0,1691	0,3668
ABS	5	0	2	0,9869	-0,3512	0,6602
ABS	4	0	1	0,6436	-0,5738	-1,0000
ABS	3	0	2	-0,1217	0,1525	0,1220
ABS	24	10	1	0,8161	-0,6837	-0,4548
ABS	49	10	1	0,8144	-0,8731	-0,6685
ABS	30	10	2	0,7779	-0,7593	0,0804
ABS	2	0	2	0,0417	-0,0186	0,3984
ABS	24	10	1	0,2665	-0,3215	-0,2044
ABS	1	0	1	1,0000	-0,7867	-1,0000
ABS	1	0	3	0,0003	0,0498	0,7224
ABS	42	10	1	0,7399	-0,7100	-0,5460
ABS	24	10	1	0,0016	-0,0033	-0,3200
ABS	3	0	1	0,9895	-0,9876	-1,0000
ABS	29	10	1	0,9008	-0,9198	-0,2798
ABS	2	0	2	-0,1513	0,1691	0,3668
ABS	28	10	1	0,4413	-0,4506	-0,6984
ABS	28	10	1	0,7940	-0,8101	-0,2931
ABS	2	0	2	-0,1513	0,1691	0,3668
ABS	3	0	1	0,1159	-0,0971	-0,0155
ABS	48	10	1	0,3740	-0,4532	-0,4387
ABS	20	10	2	0,8934	-0,7050	0,2254
ABS	30	10	2	0,7779	-0,7593	0,0804
ABS	2	0	2	0,0417	-0,0186	0,3984
ABS	24	10	1	0,2665	-0,3215	-0,2044
ABS	1	0	1	1,0000	-0,7867	-1,0000
ABS	28	10	1	0,7940	-0,8101	-0,2931
ABS	2	0	1	-0,1534	0,1967	-0,4285
CNE	39	10	2	-0,2242	0,3396	0,4201
ABS	34	10	1	0,3755	-0,4284	-0,7702
ABS	34	10	1	0,8830	-0,8913	-0,4969
ABS	4	0	1	0,8276	-0,8964	-0,6384
ABS	2	0	2	-0,1513	0,1691	0,3668
ABS	48	10	1	0,3740	-0,4532	-0,4387
ABS	5	0	2	0,9869	-0,3512	0,6602
ABS	24	10	1	0,7949	-0,8330	-0,6060
ABS	2	0	2	0,0417	-0,0186	0,3984
CNE	29	10	2	-0,8264	0,8295	0,1336
ABS	2	0	2	0,0821	-0,0572	0,5670
ABS	20	10	2	0,9854	-0,9812	0,1273
ABS	2	0	1	-0,1668	0,6726	-1,0000
ABS	1	0	2	0,4006	-0,0248	0,3760
ABS	1	0	1	-0,1430	0,5664	-1,0000
ABS	30	10	2	0,7779	-0,7593	0,0804
ABS	2	0	2	0,0417	-0,0186	0,3984
ABS	24	10	1	0,2665	-0,3215	-0,2044
ABS	1	0	1	1,0000	-0,7867	-1,0000
ABS	28	10	1	0,7940	-0,8101	-0,2931
ABS	2	0	1	-0,1534	0,1967	-0,4285
CNE	44	10	2	-0,4318	0,5363	0,4621
ABS	39	10	2	-0,0553	0,1013	0,4409
ABS	3	0	2	-0,0054	0,0411	0,3422
ABS	34	10	1	0,8709	-0,7672	-0,7148
ABS	1	0	2	0,0697	0,3747	-1,0000
ABS	2	0	2	0,5931	-0,4571	0,9056
ABS	1	0	1	-0,1430	0,5664	-1,0000
ABS	34	10	1	0,8830	-0,8913	-0,4969
ABS	2	0	2	-0,1513	0,1691	0,3668
ABS	48	10	1	0,3740	-0,4532	-0,4387
ABS	20	10	2	0,8934	-0,7050	0,2254
ABS	24	10	1	0,7949	-0,8330	-0,6060
ABS	2	0	2	0,0417	-0,0186	0,3984
CNE	29	10	2	-0,8264	0,8295	0,1336
ABS	2	0	2	0,0821	-0,0572	0,5670
ABS	1	0	2	0,3777	-0,1299	0,9877
ABS	1	0	1	1,0000	-0,7867	-1,0000
ABS	1	0	3	0,3141	0,0666	0,3863
ABS	1	0	2	0,0697	0,3747	-1,0000
ABS	4	0	1	0,8276	-0,8964	-0,6384
ABS	3	0	1	0,2424	-0,2474	-1,0000
ABS	2	0	2	0,5931	-0,4571	0,9056
ABS	28	10	1	0,7940	-0,8101	-0,2931
ABS	1	0	1	-0,1430	0,5664	-1,0000
ABS	3	0	2	-0,0054	0,0411	0,3422
ABS	17	13	2	0,9707	-0,9675	0,4664
ABS	2	0	1	-0,1668	0,6726	-1,0000
ABS	1	0	2	0,4006	-0,0248	0,3760
ABS	1	0	1	-0,1430	0,5664	-1,0000
ABS	30	10	2	0,7779	-0,7593	0,0804
ABS	2	0	2	0,0417	-0,0186	0,3984
ABS	24	10	1	0,2665	-0,3215	-0,2044
ABS	1	0	1	1,0000	-0,7867	-1,0000
ABS	3	0	1	0,2458	-0,3329	-0,7829
ABS	24	10	1	0,6108	-0,6881	-0,8118
ABS	20	10	1	0,9464	-0,9495	-0,6898
ABS	4	0	1	-0,3603	0,3681	-0,2192
CNE	29	10	2	-0,8264	0,8295	0,1336
ABS	29	10	1	0,7948	-0,8434	-0,7254
ABS	3	0	1	0,2715	-0,3151	-0,8173
ABS	29	10	1	0,4245	-0,4523	-0,4058
ABS	33	10	1	0,5106	-0,5922	-0,7112
ABS	2	0	2	-0,0809	0,0895	0,1835
ABS	3	0	2	-0,1217	0,1525	0,1220
ABS	34	10	2	0,4095	-0,4175	0,4302
ABS	18	10	1	0,5863	-0,6357	-0,6664
ABS	24	10	2	0,9140	-0,9231	0,1078
ABS	3	0	2	-0,0054	0,0411	0,3422
ABS	44	10	2	0,2906	-0,3739	0,2967
ABS	19	10	1	-0,1286	0,3348	-0,1353
ABS	2	0	1	-0,1534	0,1967	-0,4285
ABS	3	0	2	-0,1217	0,1525	0,1220
ABS	24	10	1	0,7949	-0,8330	-0,6060
ABS	35	10	1	0,7578	-0,7545	-0,6146
ABS	1	0	1	1,0000	-0,7867	-1,0000
ABS	3	0	2	-0,1217	0,1525	0,1220
ABS	25	10	2	0,5436	-0,5860	0,0817
ABS	2	0	2	-0,1513	0,1691	0,3668
ABS	38	10	2	0,1134	-0,1238	0,3618
ABS	19	10	1	-0,1286	0,3348	-0,1353
ABS	36	10	1	0,8743	-0,9025	-0,5585
ABS	5	0	1	0,7054	-0,7912	-0,2479
ABS	2	0	2	-0,1111	0,1613	0,7828
ABS	2	0	2	-0,1017	0,1245	0,5892
ABS	29	10	1	0,6659	-0,6619	-0,5716
ABS	28	10	1	0,8293	-0,8741	-0,5947
ABS	2	0	2	0,0417	-0,0186	0,3984
ABS	24	10	2	0,4584	-0,2931	0,5223
ABS	3	0	2	-0,1217	0,1525	0,1220
ABS	4	0	1	0,9602	-0,9330	-1,0000
ABS	4	0	1	0,9355	-0,9525	-1,0000
ABS	3	0	2	-0,1217	0,1525	0,1220
CNE	29	10	2	-0,8264	0,8295	0,1336
ABS	24	10	1	0,7381	-0,5764	-0,3924
ABS	28	10	2	0,2329	-0,2809	0,4409
ABS	1	0	1	1,0000	-0,7867	-1,0000
ABS	3	0	2	-0,1217	0,1525	0,1220
ABS	19	10	1	0,0571	-0,1004	-0,2995
ABS	1	0	1	-0,5241	0,9857	-1,0000
ABS	1	0	2	0,3047	-0,2170	0,4461
ABS	21	13	2	0,2401	-0,1427	0,1622
ABS	2	0	2	-0,1513	0,1691	0,3668
ABS	5	0	1	0,9909	-0,9951	-0,8605
ABS	19	10	1	0,0571	-0,1004	-0,2995
ABS	19	15	1	0,3741	-0,3857	-0,1255
ABS	43	10	1	0,8898	-0,9174	-0,5966
ABS	1	0	2	-0,4366	0,7516	0,9956
ABS	38	10	1	0,4250	-0,4885	-0,3121
ABS	3	0	2	-0,0054	0,0411	0,3422
ABS	51	10	1	0,7610	-0,7724	-0,7755
ABS	1	0	1	1,0000	-0,7867	-1,0000
ABS	3	0	2	-0,1217	0,1525	0,1220
ABS	46	10	1	0,8452	-0,8786	-0,6854
ABS	2	0	1	-0,1534	0,1967	-0,4285
ABS	3	0	2	-0,1217	0,1525	0,1220
ABS	19	10	1	0,0571	-0,1004	-0,2995
ABS	1	0	1	-0,5241	0,9857	-1,0000
ABS	1	0	2	0,3047	-0,2170	0,4461
ABS	21	13	2	0,2401	-0,1427	0,1622
ABS	2	0	2	0,2560	-0,1706	0,3275
ABS	1	0	3	0,0003	0,0498	0,7224
ABS	23	10	1	0,7551	-0,8330	-0,3800
ABS	2	0	2	-0,1513	0,1691	0,3668
ABS	19	10	1	0,0571	-0,1004	-0,2995
ABS	19	15	1	0,3741	-0,3857	-0,1255
ABS	43	10	1	0,8898	-0,9174	-0,5966
ABS	2	0	2	-0,1513	0,1691	0,3668
ABS	45	10	1	0,6385	-0,6819	-0,5472
ABS	2	0	1	0,0750	-0,1202	-0,4353
ABS	19	10	1	0,4190	-0,5596	-0,7691
ABS	33	10	1	0,8337	-0,8799	-0,8175
ABS	1	0	1	1,0000	-0,7867	-1,0000
ABS	33	10	1	0,5928	-0,5191	-0,5008
ABS	1	0	3	1,0000	0,6186	0,9990
ABS	4	0	2	-0,1790	0,1889	0,4012
ABS	24	10	1	0,8107	-0,8134	-0,7600
ABS	3	0	1	0,2331	-0,0080	-0,8173
ABS	20	10	1	0,7183	-0,7084	-0,4817
ABS	5	0	1	0,3546	-0,3282	-0,4704
ABS	3	0	2	-0,0054	0,0411	0,3422
ABS	4	5	1	0,3100	-0,3772	-1,0000
ABS	2	0	2	-0,1513	0,1691	0,3668
ABS	5	0	1	-0,0747	0,0322	-0,5202
ABS	32	10	1	0,7390	-0,8236	-0,4652
ABS	4	0	1	0,6436	-0,5738	-1,0000
ABS	19	10	1	0,0571	-0,1004	-0,2995
ABS	19	15	1	0,3741	-0,3857	-0,1255
ABS	3	0	2	-0,0054	0,0411	0,3422
ABS	19	10	1	0,0571	-0,1004	-0,2995
ABS	3	0	1	0,7682	-0,8823	-0,9007
ABS	1	0	1	1,0000	-0,7867	-1,0000
ABS	3	0	1	0,2424	-0,2474	-1,0000
ABS	3	0	2	-0,1217	0,1525	0,1220
ABS	4	0	2	0,8574	-0,8611	0,3678
ABS	24	10	1	0,5558	-0,6336	-0,5418
ABS	5	0	2	0,9331	-0,9682	0,1680
ABS	1	0	3	1,0000	0,6186	0,9990
ABS	1	0	3	0,0003	0,0498	0,7224
ABS	19	10	2	0,7768	-0,8379	0,0183
ABS	19	10	1	0,2435	-0,2713	-0,0136
ABS	3	0	1	0,2331	-0,0080	-0,8173
ABS	25	10	1	0,7126	-0,7747	-0,7561
ABS	2	0	2	-0,0809	0,0895	0,1835
ABS	3	0	2	-0,1217	0,1525	0,1220
ABS	30	10	1	0,7895	-0,8245	-0,7629
ABS	2	0	1	-0,1534	0,1967	-0,4285
ABS	22	10	1	0,2110	-0,1561	-0,1913
ABS	3	0	2	-0,1217	0,1525	0,1220
ABS	28	10	1	0,7026	-0,7289	-0,5746
ABS	2	0	1	0,0750	-0,1202	-0,4353
ABS	19	10	2	0,6294	-0,6765	0,0510
ABS	1	0	3	0,0003	0,0498	0,7224
ABS	44	10	1	0,5556	-0,6112	-0,3278
ABS	2	0	1	-0,1534	0,1967	-0,4285
ABS	17	10	1	0,5609	-0,6059	-0,3702
ABS	2	0	1	-0,0731	0,0733	-0,4285
ABS	2	0	2	-0,1017	0,1245	0,5892
ABS	29	10	1	0,6556	-0,7104	-0,6331
ABS	19	10	1	0,2057	-0,2456	-0,3379
ABS	4	0	1	0,6436	-0,5738	-1,0000
ABS	1	0	3	1,0000	0,6186	0,9990
ABS	29	10	1	0,8495	-0,7882	-0,0490
ABS	1	0	3	1,0000	0,6186	0,9990
ABS	1	0	3	0,0003	0,0498	0,7224
ABS	29	10	1	0,4245	-0,4523	-0,4058
ABS	20	10	2	0,5802	-0,5380	0,1550
ABS	2	0	2	-0,0809	0,0895	0,1835
ABS	28	10	1	0,3755	-0,4910	-0,3321
ABS	29	10	1	0,5514	-0,5582	-0,0571
ABS	1	0	1	1,0000	-0,7867	-1,0000
ABS	4	0	1	0,9968	-0,9976	-1,0000
ABS	3	0	2	-0,1217	0,1525	0,1220
ABS	48	10	1	0,7443	-0,7395	-0,6423
ABS	3	0	1	0,4568	-0,4667	-0,5081
ABS	2	0	2	-0,1111	0,1613	0,7828
ABS	2	0	2	-0,1513	0,1691	0,3668
ABS	3	0	2	-0,1217	0,1525	0,1220
ABS	19	10	1	0,6675	-0,6474	-0,1332
ABS	4	0	2	0,5988	-0,6064	0,0386
ABS	2	0	1	0,0750	-0,1202	-0,4353
ABS	3	0	2	-0,1794	0,1842	0,3616
ABS	5	0	1	0,8519	-0,8447	-0,2479
ABS	1	0	1	1,0000	-0,7867	-1,0000
ABS	2	0	2	-0,1513	0,1691	0,3668
ABS	3	0	2	-0,1217	0,1525	0,1220
ABS	4	0	2	0,5075	-0,5957	0,5500
ABS	2	0	1	-0,1534	0,1967	-0,4285
ABS	28	10	1	0,8732	-0,8979	-0,3452
ABS	1	0	3	1,0000	0,6186	0,9990
ABS	2	0	1	-0,0304	0,0505	-0,4353
ABS	3	0	1	0,2331	-0,0080	-0,8173
ABS	3	0	2	-0,3545	0,3298	0,4868
ABS	2	0	2	0,0417	-0,0186	0,3984
ABS	2	0	2	-0,1111	0,1613	0,7828
ABS	4	0	1	0,9657	-0,9756	-0,8021
ABS	3	0	2	0,3499	-0,4065	0,1509
ABS	4	0	2	-0,1790	0,1889	0,4012
ABS	24	10	2	0,6447	-0,6952	0,1183
ABS	3	0	1	0,4568	-0,4667	-0,5081
ABS	2	0	2	-0,1111	0,1613	0,7828
ABS	47	10	1	0,5556	-0,5659	-0,5382
ABS	30	10	1	0,8273	-0,8195	-0,1422
ABS	1	0	3	1,0000	0,6186	0,9990
ABS	3	0	1	0,2424	-0,2474	-1,0000
ABS	24	10	2	0,2370	-0,2206	0,0810
ABS	1	0	3	1,0000	0,6186	0,9990
ABS	4	0	1	0,6497	-0,7661	-0,2972
ABS	3	0	2	-0,1217	0,1525	0,1220
ABS	4	0	1	0,3767	-0,4191	-0,8769
ABS	1	0	2	-0,4366	0,7516	0,9956
ABS	24	10	1	0,0124	-0,0290	-0,0942
ABS	28	10	1	0,3022	-0,3201	-0,2440
ABS	1	0	3	1,0000	0,6186	0,9990
ABS	5	0	1	0,9980	-0,9984	-1,0000
ABS	2	0	1	0,0750	-0,1202	-0,4353
ABS	3	0	2	-0,1217	0,1525	0,1220
ABS	45	10	1	0,8522	-0,9092	-0,8121
ABS	3	0	1	0,2424	-0,2474	-1,0000
ABS	3	0	2	-0,1217	0,1525	0,1220
ABS	28	10	1	0,5444	-0,6124	-0,4586
ABS	2	0	1	-0,1534	0,1967	-0,4285
ABS	2	0	2	-0,1017	0,1245	0,5892
ABS	19	10	1	0,0571	-0,1004	-0,2995
ABS	38	10	1	0,3887	-0,4753	-0,3040
ABS	1	0	1	1,0000	-0,7867	-1,0000
ABS	2	0	1	-0,0304	0,0505	-0,4353
ABS	2	0	1	0,0750	-0,1202	-0,4353
ABS	42	10	1	0,9353	-0,9551	-0,7423
ABS	1	0	3	1,0000	0,6186	0,9990
ABS	31	10	1	0,7417	-0,7682	-0,8297
ABS	1	0	3	1,0000	0,6186	0,9990
ABS	4	0	1	-0,3603	0,3681	-0,2192
ABS	4	0	2	-0,1790	0,1889	0,4012
ABS	28	10	1	0,7026	-0,7289	-0,5746
ABS	5	0	1	0,8729	-0,9261	-0,8402
ABS	4	0	1	0,7023	-0,7791	-0,8769
ABS	20	10	1	0,7713	-0,3659	-0,2637
ABS	48	10	1	0,7443	-0,7395	-0,6423
ABS	2	0	2	-0,0809	0,0895	0,1835
ABS	28	10	1	0,8732	-0,8979	-0,3452
ABS	1	0	1	1,0000	-0,7867	-1,0000
ABS	51	10	1	0,5981	-0,6934	-0,6728
ABS	1	0	3	1,0000	0,6186	0,9990
ABS	2	0	2	-0,1513	0,1691	0,3668
ABS	3	0	2	-0,1217	0,1525	0,1220
ABS	42	10	1	0,9472	-0,9625	-0,6843
ABS	4	0	1	0,2821	-0,2340	-0,5464
ABS	1	0	3	1,0000	0,6186	0,9990
ABS	5	0	1	0,2328	-0,1090	-0,5202
ABS	3	0	2	0,0987	-0,1301	0,7083
ABS	4	0	1	0,6733	-0,4688	-0,8021
ABS	56	10	1	0,8890	-0,9386	-0,7773
ABS	2	0	2	-0,1513	0,1691	0,3668
ABS	24	11	2	0,5187	-0,5881	0,1967
ABS	1	0	3	1,0000	0,6186	0,9990
ABS	2	0	2	0,0821	-0,0572	0,5670
ABS	5	0	1	0,7713	-0,5535	-0,7136
ABS	2	0	2	-0,1513	0,1691	0,3668
ABS	3	0	2	-0,1217	0,1525	0,1220
ABS	20	10	2	0,0368	-0,0729	0,4654
ABS	25	10	2	0,6758	-0,7400	0,1748
ABS	1	0	3	1,0000	0,6186	0,9990
ABS	4	0	1	-0,3603	0,3681	-0,2192
ABS	39	10	1	0,5525	-0,5049	-0,5330
ABS	54	10	1	0,6313	-0,6833	-0,6550
ABS	1	0	1	1,0000	-0,7867	-1,0000
ABS	4	0	2	-0,1790	0,1889	0,4012
ABS	25	10	1	0,4165	-0,3822	-0,0710
ABS	30	10	1	0,3008	-0,3418	-0,1302
ABS	1	0	3	0,0003	0,0498	0,7224
ABS	5	0	1	0,9608	-0,1016	-0,8605
ABS	28	10	1	0,9347	-0,9636	-0,7171
ABS	2	0	1	-0,1534	0,1967	-0,4285
ABS	4	0	1	0,6733	-0,4688	-0,8021
ABS	24	10	1	0,7844	-0,7781	-0,1466
ABS	2	0	1	-0,1534	0,1967	-0,4285
ABS	3	0	2	-0,1217	0,1525	0,1220
ABS	43	10	2	0,7847	-0,8485	0,1746
ABS	1	0	3	1,0000	0,6186	0,9990
ABS	5	0	1	0,9980	-0,9984	-1,0000
ABS	2	0	1	0,0750	-0,1202	-0,4353
ABS	3	0	1	0,3460	-0,2890	-1,0000
ABS	4	0	1	0,9355	-0,9525	-1,0000
ABS	23	10	1	0,8606	-0,8889	-0,7536
ABS	2	0	2	0,0821	-0,0572	0,5670
ABS	4	0	2	-0,1790	0,1889	0,4012
ABS	4	0	1	0,5493	-0,6079	-0,8861
ABS	1	0	1	1,0000	-0,7867	-1,0000
ABS	3	0	2	-0,1217	0,1525	0,1220
ABS	39	10	1	0,5636	-0,6047	-0,1262
ABS	4	0	1	0,9807	-0,9845	-1,0000
ABS	2	0	2	-0,1111	0,1613	0,7828
ABS	37	10	1	0,5437	-0,5575	-0,4101
ABS	2	0	2	0,0417	-0,0186	0,3984
ABS	3	0	2	-0,1217	0,1525	0,1220
ABS	33	10	1	0,8602	-0,8973	-0,6680
ABS	2	0	1	-0,1534	0,1967	-0,4285
ABS	48	10	1	0,3740	-0,4532	-0,4387
ABS	24	10	1	0,1867	-0,2492	-0,1270
ABS	2	0	2	-0,1513	0,1691	0,3668
ABS	45	10	1	0,6385	-0,6819	-0,5472
ABS	1	0	1	1,0000	-0,7867	-1,0000
ABS	24	10	1	0,5704	-0,6323	-0,7594
ABS	4	0	2	-0,0013	0,0935	0,2161
ABS	24	10	1	0,7381	-0,5764	-0,3924
ABS	29	10	2	0,0804	0,0090	-0,2849
ABS	42	10	1	0,5449	-0,5457	-0,5953
ABS	25	10	2	0,1450	-0,2264	0,8145
ABS	1	0	2	-0,4366	0,7516	0,9956
ABS	1	0	2	0,4006	-0,0248	0,3760
ABS	38	10	1	0,8557	-0,8991	-0,4513
ABS	3	0	1	0,5452	-0,5564	-0,7634
ABS	5	0	1	0,9456	-0,9674	-0,8402
ABS	1	0	2	-0,4366	0,7516	0,9956
ABS	29	10	1	0,6498	-0,6293	-0,2922
ABS	4	0	1	0,1292	-0,1800	-0,2095
ABS	1	0	2	-0,4366	0,7516	0,9956
ABS	4	0	2	0,8150	0,0585	-0,8789
ABS	28	10	1	0,7012	-0,7530	-0,0305
ABS	32	10	1	0,2939	-0,3217	-0,5766
ABS	29	10	2	0,9251	-0,9198	0,3122
ABS	2	0	2	-0,1513	0,1691	0,3668
ABS	44	10	1	0,3827	-0,4213	-0,0867
ABS	1	0	1	1,0000	-0,7867	-1,0000
ABS	24	10	1	0,5704	-0,6323	-0,7594
ABS	4	0	2	-0,0013	0,0935	0,2161
ABS	1	0	2	0,0697	0,3747	-1,0000
ABS	3	0	1	0,9783	-0,9883	-1,0000
ABS	1	0	1	-0,1430	0,5664	-1,0000
ABS	3	0	2	0,0987	-0,1301	0,7083
ABS	4	0	1	0,2333	-0,1492	-0,1625
ABS	1	0	2	-0,4366	0,7516	0,9956
ABS	5	0	1	0,9719	-0,9830	-0,2419
ABS	57	10	1	0,5806	-0,6140	-0,6026
ABS	1	0	1	1,0000	-0,7867	-1,0000
ABS	40	10	1	0,5534	-0,6337	-0,4696
ABS	1	0	3	1,0000	0,6186	0,9990
ABS	48	10	1	0,3487	-0,3963	-0,3066
ABS	44	10	1	0,5718	-0,5931	-0,7315
ABS	2	0	1	-0,1534	0,1967	-0,4285
ABS	17	13	2	0,8561	-0,6279	0,8156
ABS	25	10	1	0,6969	-0,7043	-0,2375
ABS	37	10	1	0,7065	-0,7344	-0,0335
ABS	46	10	1	0,5474	-0,6215	-0,6889
ABS	2	0	2	-0,1513	0,1691	0,3668
ABS	5	0	1	0,9367	-0,9582	-0,8402
ABS	5	0	1	0,8220	-0,8974	-0,9005
ABS	1	0	1	1,0000	-0,7867	-1,0000
ABS	2	0	2	-0,1513	0,1691	0,3668
ABS	3	0	1	0,2458	-0,3329	-0,7829
ABS	24	10	1	0,6501	-0,6786	-0,2434
ABS	5	0	1	0,9790	-0,9864	-0,8605
ABS	1	0	3	1,0000	0,6186	0,9990
ABS	5	0	1	0,9937	-0,9965	-1,0000
ABS	1	0	2	-0,4366	0,7516	0,9956
ABS	4	0	2	-0,6933	0,6833	0,0386
ABS	3	0	2	-0,0054	0,0411	0,3422
ABS	5	0	1	0,9937	-0,9965	-1,0000
ABS	1	0	2	-0,4366	0,7516	0,9956
CNE	3	0	2	-0,1775	0,2819	0,9897
ABS	33	10	1	0,7863	-0,7493	-0,4282
ABS	2	0	2	0,0739	-0,1507	0,4187
ABS	1	0	2	-0,4366	0,7516	0,9956
ABS	3	0	1	0,9948	-0,9919	-1,0000
ABS	3	0	2	-0,0054	0,0411	0,3422
ABS	34	10	1	0,8830	-0,8913	-0,4969
ABS	29	10	2	0,0804	0,0090	-0,2849
ABS	42	10	1	0,5449	-0,5457	-0,5953
ABS	25	10	2	0,1450	-0,2264	0,8145
ABS	1	0	2	-0,4366	0,7516	0,9956
ABS	1	0	2	0,4006	-0,0248	0,3760
ABS	1	0	2	0,0697	0,3747	-1,0000
ABS	3	0	1	-0,3313	0,5626	-0,5081
ABS	1	0	2	-0,4366	0,7516	0,9956
ABS	1	0	2	0,4006	-0,0248	0,3760
ABS	1	0	1	-0,1430	0,5664	-1,0000
ABS	38	10	1	0,8557	-0,8991	-0,4513
ABS	2	0	2	-0,1513	0,1691	0,3668
ABS	44	10	1	0,3827	-0,4213	-0,0867
ABS	20	10	2	0,9473	-0,9482	0,2914
ABS	1	0	1	1,0000	-0,7867	-1,0000
ABS	1	0	3	0,2532	0,0532	0,5220
ABS	3	0	1	0,5452	-0,5564	-0,7634
ABS	5	0	1	0,9456	-0,9674	-0,8402
ABS	29	10	1	0,6498	-0,6293	-0,2922
ABS	4	0	1	0,1292	-0,1800	-0,2095
ABS	1	0	2	-0,4366	0,7516	0,9956
ABS	4	0	2	0,8150	0,0585	-0,8789
ABS	28	10	1	0,7012	-0,7530	-0,0305
ABS	1	0	2	0,0697	0,3747	-1,0000
ABS	3	0	1	0,8525	-0,8370	-0,8395
ABS	1	0	1	-0,1430	0,5664	-1,0000
ABS	32	10	1	0,2939	-0,3217	-0,5766
ABS	29	10	2	0,9251	-0,9198	0,3122
ABS	1	0	1	1,0000	-0,7867	-1,0000
ABS	5	0	1	0,9456	-0,9674	-0,8402
ABS	2	0	1	0,0750	-0,1202	-0,4353
ABS	2	0	2	-0,1017	0,1245	0,5892
ABS	24	10	1	0,2878	-0,2550	-0,2044
ABS	25	10	2	0,1450	-0,2264	0,8145
ABS	3	0	1	0,2424	-0,2474	-1,0000
ABS	4	0	1	0,1097	-0,0642	-0,7543
ABS	4	0	1	0,9582	-0,9667	-0,8861
ABS	2	0	2	0,0417	-0,0186	0,3984
ABS	28	10	1	0,7649	-0,7539	-0,3953
ABS	2	0	2	0,0739	-0,1507	0,4187
ABS	1	0	2	-0,4366	0,7516	0,9956
ABS	3	0	1	0,9948	-0,9919	-1,0000
ABS	1	0	1	1,0000	-0,7867	-1,0000
ABS	33	10	2	0,5420	-0,6227	0,1668
ABS	38	10	1	0,8557	-0,8991	-0,4513
ABS	2	0	1	-0,1534	0,1967	-0,4285
ABS	5	0	1	0,9456	-0,9674	-0,8402
ABS	2	0	1	-0,0731	0,0733	-0,4285
ABS	3	0	2	0,3832	-0,4678	0,2857
ABS	4	0	1	0,6436	-0,5738	-1,0000
ABS	5	0	1	0,9392	-0,9604	-0,2419
ABS	2	0	1	-0,0731	0,0733	-0,4285
ABS	2	0	2	0,0798	-0,0233	0,5173
ABS	1	0	2	-0,4366	0,7516	0,9956
ABS	32	10	1	0,7503	-0,7258	-0,6177
ABS	4	0	1	0,6436	-0,5738	-1,0000
ABS	1	0	3	0,0003	0,0498	0,7224
ABS	2	0	2	0,0739	-0,1507	0,4187
ABS	1	0	2	-0,4366	0,7516	0,9956
ABS	3	0	1	0,9948	-0,9919	-1,0000
ABS	33	10	1	0,6762	-0,2180	-0,0118
ABS	49	10	1	0,7427	-0,7972	-0,4847
ABS	35	10	1	0,6443	-0,7028	-0,3257
ABS	17	13	2	0,8561	-0,6279	0,8156
ABS	1	0	2	-0,4366	0,7516	0,9956
ABS	24	10	1	0,7381	-0,5764	-0,3924
ABS	2	0	2	0,0739	-0,1507	0,4187
ABS	1	0	2	-0,4366	0,7516	0,9956
ABS	3	0	1	0,9948	-0,9919	-1,0000
ABS	28	10	1	0,7940	-0,8101	-0,2931
ABS	3	0	2	-0,0054	0,0411	0,3422
ABS	3	0	1	-0,3313	0,5626	-0,5081
ABS	1	0	2	-0,4366	0,7516	0,9956
ABS	1	0	2	0,4006	-0,0248	0,3760
ABS	38	10	1	0,8557	-0,8991	-0,4513
ABS	1	0	1	1,0000	-0,7867	-1,0000
ABS	3	0	2	-0,1217	0,1525	0,1220
ABS	29	10	1	0,8656	-0,9130	-0,5193
ABS	4	0	1	0,9582	-0,9667	-0,8861
ABS	5	0	1	0,8729	-0,9261	-0,8402
ABS	20	10	1	0,1295	-0,1006	-0,3439
ABS	19	10	1	0,3362	-0,3931	-0,2343
ABS	2	0	2	-0,0809	0,0895	0,1835
ABS	3	0	2	-0,1217	0,1525	0,1220
ABS	4	0	2	0,2845	-0,2231	0,3125
ABS	25	10	1	0,6321	-0,6388	-0,2159
ABS	2	0	1	-0,0731	0,0733	-0,4285
ABS	19	10	1	0,0768	-0,0945	-0,0654
ABS	2	0	1	-0,1534	0,1967	-0,4285
ABS	5	0	2	0,6191	-0,5896	0,1518
ABS	1	0	1	1,0000	-0,7867	-1,0000
ABS	2	0	2	0,0798	-0,0233	0,5173
ABS	1	0	2	-0,4366	0,7516	0,9956
ABS	32	10	1	0,7503	-0,7258	-0,6177
ABS	4	0	1	0,6436	-0,5738	-1,0000
ABS	1	0	3	0,0003	0,0498	0,7224
ABS	4	0	1	0,9582	-0,9667	-0,8861
ABS	33	10	1	0,6762	-0,2180	-0,0118
ABS	38	10	1	0,7681	-0,7349	-0,0369
ABS	33	10	1	0,7327	-0,7915	-0,3276
ABS	3	0	1	-0,3313	0,5626	-0,5081
ABS	1	0	2	-0,4366	0,7516	0,9956
ABS	1	0	2	0,4006	-0,0248	0,3760
ABS	33	10	1	0,8178	-0,8235	-0,6531
ABS	2	0	2	0,4451	-0,4465	0,7828
ABS	5	0	1	0,9937	-0,9965	-1,0000
ABS	1	0	2	-0,4366	0,7516	0,9956
CNE	3	0	2	-0,1775	0,2819	0,9897
ABS	46	10	1	0,7182	-0,8170	-0,5585
ABS	1	0	3	1,0000	0,6186	0,9990
ABS	5	0	1	0,9937	-0,9965	-1,0000
ABS	1	0	2	-0,4366	0,7516	0,9956
CNE	4	0	2	-0,6933	0,6833	0,0386
ABS	25	10	2	0,4741	-0,4520	0,0701
ABS	23	10	1	0,6691	-0,6621	-0,2635
ABS	5	0	2	0,6191	-0,5896	0,1518
ABS	1	0	3	1,0000	0,6186	0,9990
ABS	3	0	2	-0,0054	0,0411	0,3422
ABS	2	0	2	0,0798	-0,0233	0,5173
ABS	1	0	2	-0,4366	0,7516	0,9956
ABS	32	10	1	0,7503	-0,7258	-0,6177
ABS	4	0	1	0,6436	-0,5738	-1,0000
ABS	19	10	1	0,3362	-0,3931	-0,2343
ABS	38	10	2	0,7308	-0,3260	0,1095
ABS	2	0	1	-0,1534	0,1967	-0,4285
ABS	43	10	1	0,0524	-0,0777	-0,3654
ABS	2	0	1	-0,0731	0,0733	-0,4285
ABS	51	10	1	0,6265	-0,7165	-0,3166
ABS	4	0	1	0,9582	-0,9667	-0,8861
ABS	33	10	1	0,7327	-0,7915	-0,3276
ABS	3	0	1	-0,3313	0,5626	-0,5081
ABS	1	0	2	-0,4366	0,7516	0,9956
ABS	1	0	2	0,4006	-0,0248	0,3760
ABS	33	10	1	0,8178	-0,8235	-0,6531
ABS	1	0	1	1,0000	-0,7867	-1,0000
ABS	5	0	1	0,5368	-0,6212	-0,5202
ABS	27	10	1	0,4897	-0,5510	-0,1661
ABS	29	10	1	0,1347	-0,1252	-0,1675
ABS	4	0	1	-0,3603	0,3681	-0,2192
ABS	1	0	3	1,0000	0,6186	0,9990
ABS	32	10	2	0,5097	-0,5304	0,1508
ABS	2	0	2	-0,0809	0,0895	0,1835
ABS	5	0	2	0,2325	0,8276	-0,5202
ABS	25	10	1	0,6321	-0,6388	-0,2159
ABS	47	10	1	0,7251	-0,5795	-0,6889
ABS	1	0	3	1,0000	0,6186	0,9990
ABS	14	16	2	0,4094	-0,1130	0,8632
ABS	28	10	1	0,7649	-0,7539	-0,3953
ABS	5	0	1	0,9456	-0,9674	-0,8402
ABS	29	10	1	0,6498	-0,6293	-0,2922
ABS	1	0	2	-0,4366	0,7516	0,9956
ABS	4	0	1	0,9582	-0,9667	-0,8861
ABS	2	0	2	0,0821	-0,0572	0,5670
ABS	3	0	2	-0,1217	0,1525	0,1220
ABS	25	10	1	0,6321	-0,6388	-0,2159
ABS	2	0	1	-0,0731	0,0733	-0,4285
ABS	19	10	1	0,0768	-0,0945	-0,0654
ABS	2	0	1	-0,1534	0,1967	-0,4285
ABS	3	0	2	-0,1217	0,1525	0,1220
ABS	5	0	2	0,6191	-0,5896	0,1518
ABS	1	0	3	1,0000	0,6186	0,9990
ABS	5	0	1	0,9980	-0,9984	-1,0000
ABS	2	0	1	0,0750	-0,1202	-0,4353
ABS	2	0	2	-0,1017	0,1245	0,5892
ABS	34	10	1	0,4508	-0,5185	-0,5870
ABS	34	10	1	0,2939	-0,3435	-0,5368
ABS	3	0	1	0,2424	-0,2474	-1,0000
ABS	53	10	1	0,3899	-0,3741	-0,3428
ABS	1	0	2	-0,4366	0,7516	0,9956
ABS	24	10	1	0,7381	-0,5764	-0,3924
ABS	48	10	1	0,4248	-0,5148	-0,4202
ABS	31	10	1	0,8730	-0,9158	-0,6875
ABS	1	0	1	1,0000	-0,7867	-1,0000
ABS	3	0	2	-0,4450	0,5555	0,6294
ABS	5	0	1	0,1865	-0,2733	-0,2453
ABS	5	0	1	0,9456	-0,9674	-0,8402
ABS	1	0	2	-0,4366	0,7516	0,9956
ABS	36	10	1	0,6252	-0,6413	-0,4096
ABS	29	10	2	0,9251	-0,9198	0,3122
ABS	3	0	1	0,4568	-0,4667	-0,5081
ABS	4	0	1	0,2743	-0,3010	-0,3853
ABS	24	10	1	0,8005	-0,8675	-0,4919
ABS	2	0	2	-0,1513	0,1691	0,3668
ABS	5	0	1	0,5368	-0,6212	-0,5202
ABS	31	10	1	0,8730	-0,9158	-0,6875
ABS	1	0	1	1,0000	-0,7867	-1,0000
ABS	28	10	2	0,2329	-0,2809	0,4409
ABS	2	0	1	-0,1534	0,1967	-0,4285
CNE	61	10	2	-0,8586	0,8690	0,2339
ABS	2	0	2	-0,0809	0,0895	0,1835
ABS	5	0	1	0,9381	-0,9701	-0,8993
ABS	40	10	1	0,2606	-0,2111	-0,1443
ABS	50	10	1	0,5834	-0,6423	-0,1431
ABS	3	0	2	-0,0054	0,0411	0,3422
ABS	44	10	1	0,3531	-0,3685	-0,1855
ABS	1	0	1	1,0000	-0,7867	-1,0000
CNE	61	10	2	-0,8586	0,8690	0,2339
ABS	3	0	2	-0,1032	0,1852	0,2677
ABS	5	0	1	0,8998	-0,9285	-0,2479
ABS	43	10	2	0,0812	-0,0674	0,0551
ABS	3	0	2	-0,0054	0,0411	0,3422
ABS	62	10	1	0,3013	-0,3872	-0,3748
ABS	1	0	1	1,0000	-0,7867	-1,0000
ABS	3	0	2	-0,1217	0,1525	0,1220
ABS	3	0	1	0,7303	-0,8132	-0,0155
ABS	2	0	1	-0,1534	0,1967	-0,4285
ABS	3	0	2	-0,1217	0,1525	0,1220
ABS	24	10	1	0,6975	-0,7728	-0,5188
ABS	54	10	1	0,8944	-0,9168	-0,6984
ABS	3	0	1	0,9895	-0,9876	-1,0000
ABS	2	0	2	0,0417	-0,0186	0,3984
ABS	25	10	2	0,7272	-0,7189	0,1481
ABS	43	10	2	0,4277	-0,4895	0,2039
ABS	2	0	1	-0,1534	0,1967	-0,4285
CNE	43	10	2	-0,6849	0,7054	0,1386
CNE	43	10	2	-0,5774	0,5718	0,3117
CNE	43	10	2	-0,5774	0,5718	0,3117
CNE	44	10	2	-0,5049	0,5836	0,2284
ABS	3	0	2	-0,0054	0,0411	0,3422
CNE	34	10	2	-0,5034	0,5230	0,3501
ABS	3	0	1	0,2424	-0,2474	-1,0000
ABS	5	0	1	0,9381	-0,9701	-0,8993
ABS	40	10	1	0,2606	-0,2111	-0,1443
ABS	50	10	1	0,5834	-0,6423	-0,1431
ABS	4	0	1	0,6436	-0,5738	-1,0000
ABS	3	0	2	-0,1217	0,1525	0,1220
ABS	28	10	2	0,2329	-0,2809	0,4409
ABS	3	0	1	0,2424	-0,2474	-1,0000
ABS	44	10	1	0,3531	-0,3685	-0,1855
ABS	3	0	2	-0,0054	0,0411	0,3422
ABS	2	0	2	0,0417	-0,0186	0,3984
ABS	42	10	1	0,8062	-0,8170	-0,5407
ABS	39	10	1	0,7618	-0,8374	-0,3066
ABS	38	10	1	0,4249	-0,4794	-0,1192
ABS	1	0	1	1,0000	-0,7867	-1,0000
ABS	3	0	1	0,2424	-0,2474	-1,0000
ABS	50	10	1	0,5834	-0,6423	-0,1431
ABS	1	0	3	1,0000	0,6186	0,9990
CNE	43	10	2	-0,5774	0,5718	0,3117
CNE	43	10	2	-0,6849	0,7054	0,1386
CNE	43	10	2	-0,5774	0,5718	0,3117
CNE	44	10	2	-0,5049	0,5836	0,2284
ABS	3	0	2	-0,0054	0,0411	0,3422
CNE	34	10	2	-0,5034	0,5230	0,3501
ABS	4	0	1	0,9660	-0,9661	-1,0000
ABS	49	10	1	0,8144	-0,8731	-0,6685
ABS	1	0	2	-0,4366	0,7516	0,9956
ABS	39	10	1	0,7745	-0,7829	-0,2265
ABS	5	0	2	0,3290	-0,3405	0,7894
ABS	29	10	1	0,4906	-0,5262	-0,1003
ABS	2	0	2	0,0821	-0,0572	0,5670
ABS	5	0	1	0,5693	-0,4687	-0,8788
ABS	1	0	1	1,0000	-0,7867	-1,0000
ABS	43	10	2	0,4277	-0,4895	0,2039
ABS	5	0	1	0,7054	-0,7912	-0,2479
ABS	2	0	2	-0,1111	0,1613	0,7828
ABS	33	10	1	0,7327	-0,7915	-0,3276
ABS	2	0	2	0,4451	-0,4465	0,7828
ABS	3	0	2	-0,1217	0,1525	0,1220
ABS	62	10	2	0,0126	-0,0161	0,2471
ABS	33	10	1	0,6762	-0,2180	-0,0118
CNE	5	0	1	-0,5057	0,5139	-0,6302
ABS	3	0	2	-0,4450	0,5555	0,6294
ABS	3	0	2	-0,1794	0,1842	0,3616
ABS	2	0	2	0,4451	-0,4465	0,7828
ABS	3	0	2	-0,1217	0,1525	0,1220
ABS	38	10	2	-0,0350	0,0249	0,2168
ABS	4	0	2	0,8855	-0,9349	0,0625
ABS	33	10	1	0,6762	-0,2180	-0,0118
CNE	47	10	1	-0,5758	0,8035	-0,5499
ABS	3	0	1	0,1159	-0,0971	-0,0155
ABS	34	10	1	0,8982	-0,6065	-0,5207
ABS	4	0	1	0,9660	-0,9661	-1,0000
ABS	4	0	1	0,2743	-0,3010	-0,3853
ABS	5	0	2	0,3290	-0,3405	0,7894
ABS	3	0	1	0,2424	-0,2474	-1,0000
ABS	44	10	1	0,3531	-0,3685	-0,1855
ABS	1	0	3	1,0000	0,6186	0,9990
ABS	3	0	2	-0,4450	0,5555	0,6294
ABS	43	10	2	0,4277	-0,4895	0,2039
ABS	24	10	1	0,5168	-0,5203	-0,1887
ABS	2	0	2	0,0821	-0,0572	0,5670
ABS	19	10	1	0,9866	-0,9808	-0,0738
ABS	3	0	2	-0,0054	0,0411	0,3422
ABS	5	0	1	0,7054	-0,7912	-0,2479
ABS	3	0	2	-0,1794	0,1842	0,3616
ABS	2	0	2	-0,1111	0,1613	0,7828
ABS	33	10	1	0,7327	-0,7915	-0,3276
ABS	2	0	2	0,4451	-0,4465	0,7828
CNE	5	0	1	-0,5057	0,5139	-0,6302
ABS	2	0	1	-0,0731	0,0733	-0,4285
CNE	47	10	1	-0,5758	0,8035	-0,5499
ABS	50	10	1	0,5834	-0,6423	-0,1431
ABS	44	10	1	0,4075	-0,3849	-0,5261
CNE	43	10	2	-0,6849	0,7054	0,1386
CNE	43	10	2	-0,5774	0,5718	0,3117
CNE	43	10	2	-0,5774	0,5718	0,3117
CNE	44	10	2	-0,5049	0,5836	0,2284
ABS	3	0	2	-0,0054	0,0411	0,3422
CNE	34	10	2	-0,5034	0,5230	0,3501
ABS	3	0	2	-0,0054	0,0411	0,3422
ABS	56	10	1	0,5402	-0,5982	-0,6434
ABS	3	0	1	0,9895	-0,9876	-1,0000
ABS	33	10	1	0,7592	-0,4208	-0,0397
ABS	2	0	2	0,4451	-0,4465	0,7828
CNE	5	0	1	-0,5057	0,5139	-0,6302
ABS	3	0	2	-0,4450	0,5555	0,6294
ABS	3	0	2	-0,1794	0,1842	0,3616
ABS	2	0	2	0,4451	-0,4465	0,7828
CNE	47	10	1	-0,5758	0,8035	-0,5499
ABS	39	10	1	0,4090	-0,4495	-0,5264
ABS	2	0	1	-0,1534	0,1967	-0,4285
ABS	5	0	1	0,5368	-0,6212	-0,5202
ABS	34	10	1	0,8982	-0,6065	-0,5207
ABS	2	0	2	0,4451	-0,4465	0,7828
ABS	44	10	1	0,3531	-0,3685	-0,1855
ABS	3	0	1	0,9895	-0,9876	-1,0000
ABS	4	0	1	0,9627	-0,9685	-0,7543
ABS	20	10	1	0,9416	-0,9470	-0,7632
ABS	3	0	2	-0,0054	0,0411	0,3422
ABS	5	0	1	0,7054	-0,7912	-0,2479
ABS	3	0	2	-0,1794	0,1842	0,3616
ABS	2	0	2	-0,1111	0,1613	0,7828
ABS	33	10	1	0,7592	-0,4208	-0,0397
ABS	2	0	2	0,4451	-0,4465	0,7828
CNE	47	10	1	-0,5758	0,8035	-0,5499
ABS	2	0	1	-0,0731	0,0733	-0,4285
CNE	5	0	1	-0,5057	0,5139	-0,6302
ABS	2	0	2	-0,1513	0,1691	0,3668
ABS	45	10	1	0,3084	-0,2752	-0,0801
ABS	1	0	3	1,0000	0,6186	0,9990
ABS	3	0	1	0,1159	-0,0971	-0,0155
ABS	34	10	1	0,8982	-0,6065	-0,5207
ABS	47	10	1	0,8165	-0,7923	-0,5503
ABS	32	10	1	0,8944	-0,8978	-0,7473
ABS	3	0	2	-0,1217	0,1525	0,1220
ABS	37	10	1	0,5857	-0,6328	-0,3576
ABS	34	10	1	0,5846	-0,5682	-0,2529
ABS	19	10	2	0,3041	-0,3284	0,0755
ABS	3	0	2	-0,1217	0,1525	0,1220
ABS	5	0	1	0,4761	-0,6275	-0,5799
ABS	53	10	1	0,1998	-0,2431	-0,6137
ABS	28	10	2	0,1137	-0,0709	0,1711
ABS	1	0	3	1,0000	0,6186	0,9990
ABS	4	0	1	0,9660	-0,9661	-1,0000
ABS	38	10	1	0,7292	-0,7278	-0,7264
ABS	4	0	1	0,6436	-0,5738	-1,0000
ABS	28	10	1	0,6728	-0,7569	-0,1418
ABS	47	10	1	0,8475	-0,8651	-0,6109
ABS	2	0	1	-0,1534	0,1967	-0,4285
ABS	3	0	2	-0,1252	0,1540	0,3501
ABS	1	0	3	1,0000	0,6186	0,9990
ABS	53	10	1	0,1998	-0,2431	-0,6137
ABS	4	0	1	0,2544	-0,3624	-0,8789
ABS	2	0	1	-0,1534	0,1967	-0,4285
ABS	38	10	2	-0,0350	0,0249	0,2168
ABS	1	0	3	0,0260	0,0709	0,8095
ABS	3	0	2	-0,0054	0,0411	0,3422
ABS	33	10	1	0,8178	-0,8235	-0,6531
ABS	2	0	1	-0,1534	0,1967	-0,4285
ABS	32	10	1	0,2517	-0,3049	-0,7084
ABS	29	10	1	0,4906	-0,5262	-0,1003
ABS	2	0	2	0,0821	-0,0572	0,5670
ABS	5	0	1	0,5693	-0,4687	-0,8788
ABS	1	0	1	1,0000	-0,7867	-1,0000
ABS	3	0	1	0,1159	-0,0971	-0,0155
ABS	2	0	1	-0,1534	0,1967	-0,4285
ABS	5	0	1	0,5368	-0,6212	-0,5202
ABS	23	10	1	0,8687	-0,8583	-0,8565
ABS	5	0	1	0,7054	-0,7912	-0,2479
ABS	2	0	2	-0,1111	0,1613	0,7828
ABS	33	10	1	0,7592	-0,4208	-0,0397
ABS	2	0	2	0,4451	-0,4465	0,7828
CNE	5	0	1	-0,5057	0,5139	-0,6302
ABS	3	0	2	-0,4450	0,5555	0,6294
ABS	3	0	2	-0,1794	0,1842	0,3616
ABS	2	0	2	0,4451	-0,4465	0,7828
CNE	47	10	1	-0,5758	0,8035	-0,5499
ABS	24	10	2	0,4003	-0,3956	0,0430
ABS	27	10	1	0,4897	-0,5510	-0,1661
ABS	4	0	1	0,9660	-0,9661	-1,0000
ABS	30	10	2	0,1526	-0,1677	0,4286
ABS	2	0	2	-0,1513	0,1691	0,3668
ABS	44	10	1	0,3531	-0,3685	-0,1855
ABS	1	0	1	1,0000	-1,0000	-1,0000
ABS	3	0	2	-0,4450	0,5555	0,6294
ABS	30	10	2	0,7779	-0,7593	0,0804
ABS	2	0	2	0,0417	-0,0186	0,3984
ABS	45	10	1	0,3084	-0,2752	-0,0801
ABS	1	0	3	1,0000	0,6186	0,9990
ABS	3	0	2	-0,1217	0,1525	0,1220
ABS	23	10	1	0,8687	-0,8583	-0,8565
ABS	4	0	1	0,9660	-0,9661	-1,0000
ABS	37	10	1	0,7090	-0,7109	-0,2716
ABS	4	0	1	0,8276	-0,8964	-0,6384
ABS	2	0	2	0,0821	-0,0572	0,5670
ABS	19	10	1	0,8167	-0,6237	-0,1537
ABS	54	10	1	0,8455	-0,8973	-0,6915
ABS	3	0	2	-0,0054	0,0411	0,3422
ABS	4	0	1	0,9660	-0,9661	-1,0000
ABS	3	0	2	-0,1794	0,1842	0,3616
ABS	33	10	1	0,7592	-0,4208	-0,0397
ABS	2	0	2	0,4451	-0,4465	0,7828
CNE	5	0	1	-0,5057	0,5139	-0,6302
ABS	2	0	2	-0,1513	0,1691	0,3668
ABS	36	10	1	0,8061	-0,8594	-0,7359
ABS	1	0	3	1,0000	0,6186	0,9990
CNE	43	10	2	-0,6849	0,7054	0,1386
CNE	43	10	2	-0,5774	0,5718	0,3117
CNE	43	10	2	-0,5774	0,5718	0,3117
CNE	44	10	2	-0,5049	0,5836	0,2284
ABS	3	0	2	-0,0054	0,0411	0,3422
CNE	34	10	2	-0,5034	0,5230	0,3501
ABS	3	0	2	0,0987	-0,1301	0,7083
ABS	5	0	2	0,3290	-0,3405	0,7894
ABS	3	0	1	0,2424	-0,2474	-1,0000
ABS	4	0	2	0,3875	-0,4659	0,6237
ABS	50	10	1	0,5834	-0,6423	-0,1431
ABS	3	0	2	-0,0054	0,0411	0,3422
ABS	44	10	1	0,3531	-0,3685	-0,1855
ABS	1	0	1	1,0000	-0,7867	-1,0000
ABS	2	0	2	-0,1513	0,1691	0,3668
ABS	50	10	1	0,5834	-0,6423	-0,1431
ABS	1	0	3	1,0000	0,6186	0,9990
ABS	43	10	2	0,4277	-0,4895	0,2039
ABS	2	0	1	0,0750	-0,1202	-0,4353
ABS	4	0	1	0,3094	-0,3501	-0,7543
ABS	41	10	1	0,7324	-0,7699	-0,4573
ABS	4	0	1	-0,5728	0,6088	-0,2192
ABS	2	0	2	-0,1513	0,1691	0,3668
ABS	44	10	1	0,3531	-0,3685	-0,1855
ABS	3	0	2	-0,0054	0,0411	0,3422
ABS	23	10	2	0,6711	-0,6430	0,0440
ABS	2	0	2	-0,0809	0,0895	0,1835
ABS	56	10	1	0,5402	-0,5982	-0,6434
ABS	2	0	2	0,4451	-0,4465	0,7828
ABS	62	10	2	0,0126	-0,0161	0,2471
ABS	1	0	1	1,0000	-0,7867	-1,0000
ABS	5	0	1	0,5368	-0,6212	-0,5202
ABS	27	10	1	0,4897	-0,5510	-0,1661
ABS	23	10	1	0,7996	-0,7639	-0,5401
ABS	1	0	3	0,0003	0,0498	0,7224
ABS	53	10	1	0,1998	-0,2431	-0,6137
ABS	34	10	1	0,2939	-0,3435	-0,5368
ABS	3	0	1	0,2424	-0,2474	-1,0000
ABS	43	10	2	0,4277	-0,4895	0,2039
ABS	3	0	1	0,2424	-0,2474	-1,0000
ABS	4	0	2	0,3875	-0,4659	0,6237
ABS	62	10	2	0,0126	-0,0161	0,2471
ABS	1	0	2	-0,4366	0,7516	0,9956
ABS	38	10	1	0,7292	-0,7278	-0,7264
ABS	43	10	1	0,2693	-0,1914	-0,5327
ABS	3	0	2	-0,0054	0,0411	0,3422
ABS	1	0	3	1,0000	0,6186	0,9990
ABS	2	0	2	0,0821	-0,0572	0,5670
ABS	19	10	1	0,8167	-0,6237	-0,1537
ABS	54	10	1	0,8455	-0,8973	-0,6915
ABS	1	0	3	1,0000	0,6186	0,9990
ABS	4	0	1	0,2743	-0,3010	-0,3853
ABS	3	0	1	0,2424	-0,2474	-1,0000
ABS	3	0	2	-0,1217	0,1525	0,1220
ABS	20	10	2	0,3745	-0,4047	0,2359
ABS	34	10	1	0,8982	-0,6065	-0,5207
ABS	1	0	1	1,0000	-0,7867	-1,0000
ABS	44	10	2	0,5319	-0,6064	0,1974
ABS	30	10	2	0,2565	-0,3452	0,7774
ABS	4	0	1	-0,3603	0,3681	-0,2192
ABS	23	10	2	0,7172	-0,7638	0,0694
ABS	39	10	1	0,7653	-0,7858	-0,3250
ABS	2	0	1	-0,1534	0,1967	-0,4285
ABS	39	10	1	0,2968	-0,3237	-0,1777
ABS	42	10	1	0,7923	-0,8270	-0,5008
ABS	34	10	1	0,2780	-0,3413	-0,3598
ABS	38	10	2	0,0957	-0,0590	0,4603
ABS	5	0	1	0,9980	-0,9984	-1,0000
ABS	3	0	2	-0,1794	0,1842	0,3616
ABS	36	10	1	0,8725	-0,8401	-0,5143
ABS	32	10	1	0,8684	-0,9279	-0,7469
ABS	2	0	1	-0,1534	0,1967	-0,4285
ABS	4	0	2	-0,1790	0,1889	0,4012
ABS	5	0	2	-0,0385	0,1263	0,7894
ABS	1	0	1	1,0000	-0,7867	-1,0000
ABS	32	10	1	0,8684	-0,9279	-0,7469
ABS	31	10	1	0,9041	-0,8984	-0,5418
ABS	28	10	1	0,2692	-0,3138	-0,2837
ABS	2	0	1	-0,1534	0,1967	-0,4285
ABS	35	10	2	0,4184	-0,4305	0,4774
ABS	3	0	2	-0,1032	0,1852	0,2677
ABS	2	0	2	-0,1111	0,1613	0,7828
ABS	4	0	1	0,7967	-0,9083	-0,9162
ABS	2	0	2	0,2560	-0,1706	0,3275
ABS	32	10	1	0,9208	-0,9114	-0,8507
ABS	5	0	1	0,9607	-0,9769	-0,5122
ABS	3	0	1	0,2424	-0,2474	-1,0000
ABS	4	0	1	0,8397	-0,5566	-1,0000
ABS	43	10	1	0,7140	-0,7978	-0,5825
ABS	3	0	2	-0,0054	0,0411	0,3422
ABS	64	10	1	0,7256	-0,7893	-0,5109
ABS	2	0	1	-0,1534	0,1967	-0,4285
ABS	30	10	2	0,4615	-0,4885	0,5636
ABS	1	0	2	-0,4366	0,7516	0,9956
ABS	28	10	1	0,8245	-0,8364	-0,4646
ABS	39	10	1	0,2968	-0,3237	-0,1777
ABS	1	0	1	1,0000	-0,7867	-1,0000
ABS	2	0	2	0,0417	-0,0186	0,3984
ABS	43	10	1	0,5299	-0,5870	-0,6236
ABS	4	0	2	-0,1790	0,1889	0,4012
ABS	1	0	3	1,0000	0,6186	0,9990
ABS	2	0	1	0,9525	-0,8491	-1,0000
ABS	4	0	1	0,7967	-0,9083	-0,9162
ABS	5	0	2	0,3072	-0,3277	0,1985
ABS	29	10	1	0,6158	-0,6745	-0,2473
ABS	3	0	2	-0,0054	0,0411	0,3422
ABS	30	10	1	-0,0570	0,1374	-0,2561
ABS	1	0	3	0,0003	0,0498	0,7224
ABS	20	10	2	0,4940	-0,4903	0,1205
ABS	2	0	1	-0,1534	0,1967	-0,4285
ABS	5	0	1	0,9608	-0,1016	-0,8605
ABS	28	10	1	-0,0564	0,2191	-0,1570
ABS	31	10	1	0,9041	-0,8984	-0,5418
ABS	28	10	1	0,2692	-0,3138	-0,2837
ABS	2	0	1	-0,1534	0,1967	-0,4285
ABS	34	10	1	0,2780	-0,3413	-0,3598
ABS	38	10	2	0,0957	-0,0590	0,4603
ABS	29	10	2	0,3706	-0,2991	0,1401
ABS	1	0	3	0,0003	0,0498	0,7224
ABS	1	0	2	0,0697	0,3747	-1,0000
ABS	4	0	2	0,3659	-0,3702	0,6237
ABS	1	0	1	0,9787	-0,1072	-1,0000
ABS	1	0	3	0,0003	0,0498	0,7224
ABS	2	0	2	0,7600	0,8611	-1,0000
ABS	33	10	1	0,7519	-0,7775	-0,4009
ABS	4	0	1	0,4784	-0,3819	-0,3428
ABS	23	10	1	0,7996	-0,7639	-0,5401
ABS	4	0	1	-0,3603	0,3681	-0,2192
ABS	4	0	1	0,6733	-0,4688	-0,8021
ABS	2	0	1	-0,1534	0,1967	-0,4285
ABS	5	0	1	0,5368	-0,6212	-0,5202
ABS	28	10	1	-0,0564	0,2191	-0,1570
ABS	5	0	1	0,8146	-0,6421	-0,8402
ABS	20	10	3	0,0015	0,0616	0,1504
ABS	28	10	1	0,2692	-0,3138	-0,2837
ABS	5	0	1	0,9980	-0,9984	-1,0000
ABS	20	10	2	0,1297	-0,1469	0,2015
ABS	5	0	1	0,8146	-0,6421	-0,8402
ABS	37	10	1	0,7860	-0,7963	-0,7984
ABS	28	10	1	0,2692	-0,3138	-0,2837
ABS	2	0	1	-0,1534	0,1967	-0,4285
ABS	4	0	2	0,3659	-0,3702	0,6237
ABS	1	0	1	0,9787	-0,1072	-1,0000
ABS	1	0	3	0,0003	0,0498	0,7224
ABS	1	0	1	1,0000	-0,7867	-1,0000
ABS	3	0	1	0,1159	-0,0971	-0,0155
ABS	17	10	1	0,4712	-0,4250	-0,6556
ABS	28	10	1	-0,0564	0,2191	-0,1570
ABS	29	10	1	0,0966	-0,0799	-0,3611
ABS	5	0	2	0,2325	0,8276	-0,5202
ABS	24	10	2	0,5698	-0,6108	0,2261
ABS	2	0	2	0,0417	-0,0186	0,3984
ABS	2	0	2	-0,1111	0,1613	0,7828
ABS	39	10	1	0,8922	-0,8890	-0,3463
ABS	2	0	2	0,4451	-0,4465	0,7828
ABS	4	0	2	0,3659	-0,3702	0,6237
ABS	1	0	1	0,9787	-0,1072	-1,0000
ABS	1	0	3	0,0003	0,0498	0,7224
ABS	1	0	2	-0,4366	0,7516	0,9956
ABS	28	10	1	0,8245	-0,8364	-0,4646
ABS	39	10	1	0,2968	-0,3237	-0,1777
ABS	4	0	1	0,6397	-0,7754	-0,8640
ABS	4	0	1	0,9968	-0,9976	-1,0000
ABS	42	10	1	0,6440	-0,6818	-0,7494
ABS	4	0	1	0,6497	-0,7661	-0,2972
ABS	3	0	2	0,0690	-0,1159	0,4591
ABS	23	10	2	0,6491	-0,7424	0,2337
ABS	30	10	2	0,2565	-0,3452	0,7774
ABS	1	0	1	1,0000	-0,7867	-1,0000
ABS	2	0	1	0,9525	-0,8491	-1,0000
ABS	47	10	1	0,5970	-0,5930	-0,6950
ABS	3	0	2	0,3499	-0,4065	0,1509
ABS	4	0	1	0,5512	-0,2383	-0,8021
ABS	3	0	2	0,0690	-0,1159	0,4591
ABS	25	10	2	0,2477	-0,2595	0,1336
ABS	3	0	2	-0,1032	0,1852	0,2677
ABS	2	0	2	-0,1111	0,1613	0,7828
ABS	4	0	1	0,7967	-0,9083	-0,9162
ABS	3	0	1	0,2424	-0,2474	-1,0000
ABS	4	0	1	0,8397	-0,5566	-1,0000
ABS	37	10	1	0,8822	-0,9203	-0,1072
ABS	2	0	1	-0,1534	0,1967	-0,4285
ABS	30	10	2	0,4615	-0,4885	0,5636
ABS	1	0	2	-0,4366	0,7516	0,9956
ABS	28	10	1	0,8245	-0,8364	-0,4646
ABS	18	11	2	0,5325	-0,5840	0,1961
ABS	4	0	1	0,6497	-0,7661	-0,2972
ABS	20	10	1	-0,0230	-0,0150	0,6166
ABS	2	0	1	-0,1534	0,1967	-0,4285
ABS	4	0	1	-0,1033	0,2105	-0,7543
ABS	1	0	2	-0,4366	0,7516	0,9956
ABS	23	10	1	0,2620	-0,3020	-0,2022
ABS	28	10	1	0,8245	-0,8364	-0,4646
ABS	39	10	1	0,2968	-0,3237	-0,1777
ABS	1	0	1	1,0000	-0,7867	-1,0000
ABS	2	0	1	0,9525	-0,8491	-1,0000
ABS	4	0	1	0,2743	-0,3010	-0,3853
ABS	47	10	1	0,5970	-0,5930	-0,6950
ABS	4	0	1	-0,3603	0,3681	-0,2192
ABS	20	10	2	0,1500	-0,1568	0,2432
ABS	30	10	2	0,2565	-0,3452	0,7774
ABS	29	10	2	0,7619	-0,8447	0,1517
ABS	3	0	2	0,3433	-0,3462	0,2677
ABS	30	10	1	-0,0570	0,1374	-0,2561
ABS	28	10	1	-0,0564	0,2191	-0,1570
ABS	3	0	2	-0,1032	0,1852	0,2677
ABS	2	0	2	-0,1111	0,1613	0,7828
ABS	4	0	1	0,7967	-0,9083	-0,9162
ABS	2	0	2	0,2560	-0,1706	0,3275
ABS	1	0	3	0,0003	0,0498	0,7224
ABS	36	10	1	0,3344	-0,2124	-0,8252
ABS	3	0	1	0,2424	-0,2474	-1,0000
ABS	4	0	2	0,3659	-0,3702	0,6237
ABS	1	0	1	0,9787	-0,1072	-1,0000
ABS	1	0	3	0,0003	0,0498	0,7224
ABS	2	0	2	-0,1513	0,1691	0,3668
ABS	46	10	1	0,9177	-0,9499	-0,7956
ABS	24	10	1	0,5620	-0,6584	-0,5699
ABS	3	0	2	-0,0054	0,0411	0,3422
ABS	28	10	2	0,8023	-0,8301	0,1748
ABS	39	10	1	0,7653	-0,7858	-0,3250
ABS	2	0	1	-0,1534	0,1967	-0,4285
ABS	4	0	2	0,3659	-0,3702	0,6237
ABS	1	0	1	0,9787	-0,1072	-1,0000
ABS	1	0	3	0,0003	0,0498	0,7224
ABS	1	0	2	-0,4366	0,7516	0,9956
ABS	28	10	1	0,8245	-0,8364	-0,4646
ABS	39	10	1	0,2968	-0,3237	-0,1777
ABS	1	0	1	1,0000	-0,7867	-1,0000
ABS	33	10	2	0,5744	-0,6835	0,0861
ABS	3	0	2	-0,0054	0,0411	0,3422
ABS	38	10	1	0,6867	-0,7145	-0,7873
ABS	28	10	1	0,7940	-0,8101	-0,2931
ABS	2	0	1	-0,1534	0,1967	-0,4285
ABS	1	0	3	0,0260	0,0709	0,8095
ABS	1	0	2	-0,4366	0,7516	0,9956
ABS	2	0	3	0,1156	0,2446	0,8704
CNE	29	10	2	-0,1707	0,3387	0,0040
ABS	4	0	1	0,6436	-0,5738	-1,0000
ABS	2	0	2	-0,1017	0,1245	0,5892
ABS	29	10	2	0,2747	-0,1419	0,1097
ABS	1	0	2	-0,1421	0,2336	0,7332
ABS	4	0	3	0,0181	0,0160	0,1814
ABS	1	0	1	1,0000	-0,7867	-1,0000
ABS	3	0	2	0,7601	-0,7896	0,2728
ABS	34	10	1	0,5069	-0,5853	-0,4829
ABS	2	0	1	-0,1534	0,1967	-0,4285
CNE	54	13	1	-0,3658	0,4125	-0,2830
ABS	4	0	1	0,6436	-0,5738	-1,0000
ABS	1	0	3	0,0003	0,0498	0,7224
ABS	38	10	1	0,9216	-0,8925	-0,7321
ABS	4	0	2	-0,3141	0,3701	0,0447
ABS	5	0	2	0,7561	0,1857	-0,2479
ABS	1	0	2	0,0697	0,3747	-1,0000
ABS	1	0	3	0,0990	0,1738	0,4329
ABS	1	0	2	-0,4366	0,7516	0,9956
ABS	2	0	2	0,3735	-0,0419	0,6201
ABS	1	0	1	-0,1430	0,5664	-1,0000
ABS	4	0	1	0,9660	-0,9661	-1,0000
ABS	43	10	1	0,7214	-0,7857	-0,0726
ABS	5	0	1	0,8106	-0,9198	-0,9248
ABS	1	0	3	0,0003	0,0498	0,7224
ABS	3	0	2	0,0690	-0,1159	0,4591
ABS	43	10	0	-0,0216	-0,0099	-0,2950
ABS	2	0	2	0,0417	-0,0186	0,3984
ABS	20	10	2	0,2486	-0,2829	0,6019
CNE	29	10	2	-0,1707	0,3387	0,0040
ABS	4	0	1	0,6436	-0,5738	-1,0000
ABS	2	0	2	-0,1017	0,1245	0,5892
ABS	29	10	2	0,2747	-0,1419	0,1097
ABS	1	0	2	-0,1421	0,2336	0,7332
ABS	1	0	2	-0,4366	0,7516	0,9956
ABS	4	0	3	0,0181	0,0160	0,1814
ABS	1	0	1	1,0000	-0,7867	-1,0000
ABS	3	0	2	-0,1217	0,1525	0,1220
ABS	3	0	1	0,8730	-0,8228	-0,8417
ABS	4	0	1	0,6484	-0,6319	-0,8021
ABS	3	0	1	0,9895	-0,9876	-1,0000
ABS	3	0	2	-0,1217	0,1525	0,1220
ABS	42	10	1	0,2621	-0,3216	-0,6915
ABS	2	0	1	-0,1534	0,1967	-0,4285
CNE	3	0	1	-0,7250	0,7841	-0,8173
ABS	2	0	2	-0,1513	0,1691	0,3668
ABS	1	0	3	0,0003	0,0498	0,7224
CNE	24	10	2	0,1281	0,1397	-0,4047
CNE	24	10	2	-0,5066	0,5136	0,1533
CNE	1	0	2	-0,1421	0,2336	0,7332
CNE	1	0	2	-0,4366	0,7516	0,9956
CNE	43	10	1	-0,2440	0,3505	-0,1993
ABS	2	0	2	0,4451	-0,4465	0,7828
ABS	32	10	1	0,7503	-0,7258	-0,6177
ABS	4	0	1	0,6436	-0,5738	-1,0000
CNE	1	0	2	0,4006	-0,0248	0,3760
CNE	1	0	3	1,0000	0,6186	0,9990
CNE	1	0	3	0,2345	0,1716	0,9646
CNE	1	0	2	-0,4366	0,7516	0,9956
CNE	46	11	1	-0,7604	0,7886	-0,0431
CNE	1	0	1	-0,2639	0,6271	-1,0000
CNE	1	0	3	0,1946	0,1093	0,8891
CNE	1	0	1	1,0000	-0,7867	-1,0000
CNE	1	0	3	0,1946	0,1093	0,8891
CNE	1	0	1	1,0000	-0,7867	-1,0000
CNE	1	0	3	0,1946	0,1093	0,8891
CNE	1	0	1	-0,4404	0,8544	-1,0000
CNE	20	10	2	-0,4336	0,4890	0,1895
ABS	1	0	2	0,0697	0,3747	-1,0000
CNE	5	0	1	-0,9437	0,9345	-0,6124
ABS	1	0	1	1,0000	-0,7867	-1,0000
ABS	3	0	1	0,1159	-0,0971	-0,0155
ABS	3	0	2	0,0690	-0,1159	0,4591
ABS	34	10	1	0,8982	-0,6065	-0,5207
ABS	4	0	1	0,9660	-0,9661	-1,0000
ABS	38	10	1	0,7681	-0,7349	-0,0369
ABS	51	10	1	0,6633	-0,6976	-0,3956
ABS	2	0	2	0,4451	-0,4465	0,7828
ABS	2	0	3	0,1741	0,2005	0,7266
ABS	3	0	2	0,4795	-0,4604	0,1592
ABS	39	10	1	0,3757	-0,4673	-0,7406
ABS	3	0	2	-0,0054	0,0411	0,3422
ABS	17	10	1	0,4712	-0,4250	-0,6556
ABS	2	0	2	-0,0809	0,0895	0,1835
ABS	3	0	1	0,8502	-0,8855	-0,8395
ABS	20	10	1	0,4248	-0,3901	-0,4748
ABS	40	10	2	0,3334	-0,3466	0,6757
ABS	23	10	1	0,8021	-0,8316	-0,0464
ABS	1	0	3	1,0000	0,6186	0,9990
ABS	29	10	1	0,0773	-0,0258	-0,5196
ABS	44	14	1	0,0308	-0,0723	-0,4219
ABS	3	0	2	-0,0054	0,0411	0,3422
ABS	29	10	1	0,0773	-0,0258	-0,5196
ABS	20	10	2	-0,2778	0,3251	0,5015
ABS	1	0	1	1,0000	-0,7867	-1,0000
ABS	2	0	2	-0,1513	0,1691	0,3668
ABS	5	0	1	0,8352	-0,8750	-0,8881
ABS	1	0	3	1,0000	0,6186	0,9990
ABS	2	0	1	0,0684	-0,0963	-0,4246
ABS	4	0	1	0,9515	-0,9638	-0,8561
ABS	3	0	2	-0,0054	0,0411	0,3422
ABS	2	0	2	-0,1513	0,1691	0,3668
ABS	4	0	1	0,9515	-0,9638	-0,8561
ABS	42	10	2	-0,0325	0,0136	0,2174
ABS	2	0	1	-0,1534	0,1967	-0,4285
ABS	19	10	1	0,4354	-0,4772	-0,1785
ABS	39	10	1	0,7079	-0,7593	-0,3748
ABS	2	0	1	-0,1534	0,1967	-0,4285
CNE	36	10	1	-0,4746	0,4837	-0,4847
ABS	4	0	1	0,6436	-0,5738	-1,0000
ABS	25	10	2	0,6678	-0,7512	0,2030
ABS	2	0	2	-0,1992	0,2795	0,7347
ABS	2	0	2	-0,1513	0,1691	0,3668
ABS	5	0	1	0,9552	-0,9711	-0,6057
ABS	4	0	2	0,2845	-0,2231	0,3125
ABS	24	10	1	0,8261	-0,8658	-0,7680
ABS	1	0	3	1,0000	0,6186	0,9990
ABS	25	10	1	-0,1211	0,1236	-0,0997
ABS	19	10	1	0,4354	-0,4772	-0,1785
ABS	20	10	1	0,0317	-0,0212	-0,5414
ABS	3	0	2	-0,0054	0,0411	0,3422
ABS	31	16	1	0,4932	-0,5978	-0,3988
ABS	28	10	1	0,3764	-0,3293	-0,2945
ABS	1	0	1	1,0000	-0,7867	-1,0000
ABS	4	0	2	-0,1790	0,1889	0,4012
ABS	4	0	1	0,9766	-0,9871	-1,0000
ABS	24	10	1	0,6820	-0,7659	-0,6491
ABS	3	0	2	-0,1217	0,1525	0,1220
ABS	19	10	1	0,4354	-0,4772	-0,1785
ABS	39	10	1	0,7079	-0,7593	-0,3748
ABS	2	0	1	-0,1534	0,1967	-0,4285
CNE	36	10	1	-0,4746	0,4837	-0,4847
ABS	2	0	2	-0,1513	0,1691	0,3668
ABS	5	0	1	0,8352	-0,8750	-0,8881
ABS	1	0	3	1,0000	0,6186	0,9990
ABS	2	0	1	0,0684	-0,0963	-0,4246
ABS	4	0	1	0,9515	-0,9638	-0,8561
ABS	3	0	2	-0,0054	0,0411	0,3422
ABS	2	0	2	-0,1513	0,1691	0,3668
ABS	4	0	1	0,9515	-0,9638	-0,8561
ABS	2	0	2	0,2560	-0,1706	0,3275
ABS	1	0	3	0,0003	0,0498	0,7224
ABS	29	10	1	0,8767	-0,6802	-0,7524
ABS	2	0	1	-0,1534	0,1967	-0,4285
ABS	28	10	1	0,8301	-0,7933	-0,6544
ABS	2	0	2	-0,1992	0,2795	0,7347
ABS	2	0	2	0,0821	-0,0572	0,5670
ABS	1	0	3	0,2532	0,0532	0,5220
ABS	1	0	1	1,0000	-0,7867	-1,0000
ABS	1	0	3	0,2345	0,1716	0,9646
ABS	1	0	3	1,0000	0,6186	0,9990
ABS	1	0	3	0,2009	0,0848	0,7348
ABS	1	0	1	1,0000	-0,7867	-1,0000
ABS	1	0	2	0,3525	0,1034	-1,0000
ABS	1	0	3	1,0000	0,6186	0,9990
ABS	1	0	2	0,3443	-0,1839	0,7589
ABS	1	0	1	1,0000	-0,7867	-1,0000
ABS	1	0	2	0,3777	-0,1299	0,9877
ABS	3	0	2	-0,0054	0,0411	0,3422
ABS	1	0	2	0,3443	-0,1839	0,7589
ABS	1	0	1	1,0000	-0,7867	-1,0000
ABS	1	0	2	0,3525	0,1034	-1,0000
ABS	1	0	1	1,0000	-0,7867	-1,0000
ABS	48	10	2	0,7170	-0,7450	0,2244
ABS	24	10	1	0,5620	-0,6584	-0,5699
ABS	20	10	1	0,9464	-0,9495	-0,6898
ABS	1	0	3	0,0003	0,0498	0,7224
ABS	43	10	1	0,6870	-0,7107	-0,5468
ABS	1	0	2	0,0697	0,3747	-1,0000
ABS	1	0	2	0,0877	-0,0856	0,7301
ABS	1	0	2	0,0697	0,3747	-1,0000
ABS	1	0	3	0,1946	0,1093	0,8891
ABS	2	0	1	0,7600	-0,3520	-1,0000
ABS	1	0	2	0,3777	-0,1299	0,9877
ABS	1	0	1	1,0000	-0,7867	-1,0000
ABS	2	0	2	0,6481	-0,1137	0,3918
ABS	1	0	1	-0,1430	0,5664	-1,0000
ABS	23	10	1	0,3520	-0,4049	-0,4009
ABS	2	0	2	-0,1513	0,1691	0,3668
ABS	5	0	1	0,8352	-0,8750	-0,8881
ABS	5	0	1	0,9552	-0,9711	-0,6057
ABS	4	0	2	0,2845	-0,2231	0,3125
ABS	24	10	1	0,8261	-0,8658	-0,7680
ABS	3	0	2	-0,0054	0,0411	0,3422
ABS	2	0	1	0,0684	-0,0963	-0,4246
ABS	4	0	1	0,9515	-0,9638	-0,8561
ABS	25	10	1	-0,1211	0,1236	-0,0997
ABS	19	10	1	0,4354	-0,4772	-0,1785
ABS	20	10	1	0,0317	-0,0212	-0,5414
ABS	2	0	2	-0,1513	0,1691	0,3668
ABS	1	0	3	0,0003	0,0498	0,7224
ABS	28	10	1	0,7543	-0,3570	-0,7654
ABS	19	10	1	0,7342	-0,7217	-0,1441
ABS	25	10	2	0,2749	-0,2006	0,2182
ABS	1	0	1	1,0000	-0,7867	-1,0000
ABS	1	0	3	0,0003	0,0498	0,7224
ABS	19	10	1	0,8167	-0,6237	-0,1537
ABS	28	10	1	0,4851	-0,5014	-0,0810
ABS	48	10	2	0,7170	-0,7450	0,2244
ABS	3	0	1	0,9895	-0,9876	-1,0000
ABS	29	10	1	0,9008	-0,9198	-0,2798
ABS	2	0	2	0,0821	-0,0572	0,5670
ABS	19	10	1	0,8167	-0,6237	-0,1537
ABS	2	0	2	-0,1992	0,2795	0,7347
ABS	20	10	1	0,5977	-0,6296	-0,7122
ABS	1	0	3	1,0000	0,6186	0,9990
ABS	1	0	2	-0,0354	0,0429	0,3050
ABS	1	0	1	1,0000	-0,7867	-1,0000
ABS	1	0	2	0,0118	-0,0125	0,3094
ABS	1	0	1	1,0000	-0,7867	-1,0000
ABS	3	0	2	-0,1217	0,1525	0,1220
ABS	4	0	1	0,3094	-0,3501	-0,7543
ABS	29	10	1	0,8595	-0,4641	-0,4214
ABS	4	0	1	-0,3603	0,3681	-0,2192
ABS	3	0	1	0,9895	-0,9876	-1,0000
ABS	32	10	1	0,5336	-0,5040	-0,6905
ABS	3	0	2	-0,1217	0,1525	0,1220
ABS	19	10	1	0,8167	-0,6237	-0,1537
ABS	3	0	2	-0,1217	0,1525	0,1220
ABS	48	10	2	0,7170	-0,7450	0,2244
ABS	1	0	1	1,0000	-0,7867	-1,0000
ABS	2	0	2	-0,1513	0,1691	0,3668
ABS	4	0	1	0,9515	-0,9638	-0,8561
ABS	24	10	1	0,5620	-0,6584	-0,5699
ABS	4	0	1	0,9660	-0,9661	-1,0000
ABS	33	10	1	0,8772	-0,8727	-0,7143
ABS	2	0	2	-0,1513	0,1691	0,3668
ABS	50	10	1	0,8160	-0,8639	-0,6317
ABS	31	16	1	0,4932	-0,5978	-0,3988
ABS	4	0	1	-0,1172	0,1089	-0,7543
ABS	1	0	2	-0,4366	0,7516	0,9956
ABS	4	0	2	0,7486	-0,7478	0,0625
ABS	1	0	1	1,0000	-0,7867	-1,0000
ABS	1	0	3	0,0003	0,0498	0,7224
ABS	5	0	1	0,8519	-0,8447	-0,2479
ABS	33	10	1	0,5106	-0,5922	-0,7112
ABS	2	0	1	-0,1534	0,1967	-0,4285
ABS	2	0	2	-0,1992	0,2795	0,7347
ABS	2	0	2	-0,0809	0,0895	0,1835
ABS	3	0	2	-0,1217	0,1525	0,1220
ABS	39	10	1	0,7079	-0,7593	-0,3748
ABS	3	0	1	0,9895	-0,9876	-1,0000
ABS	4	0	1	0,9657	-0,9756	-0,8021
ABS	3	0	2	-0,0054	0,0411	0,3422
ABS	1	0	3	0,0003	0,0498	0,7224
ABS	42	10	1	0,7399	-0,7100	-0,5460
ABS	19	10	1	0,8167	-0,6237	-0,1537
ABS	30	10	1	0,3461	-0,3095	-0,4635
ABS	56	10	1	0,8575	-0,8900	-0,4049
ABS	3	0	1	0,9895	-0,9876	-1,0000
ABS	30	10	2	0,1526	-0,1677	0,4286
ABS	5	0	1	0,9519	-0,7043	-0,6504
ABS	19	10	1	0,4354	-0,4772	-0,1785
ABS	20	10	2	0,1332	-0,1395	0,1319
ABS	1	0	2	0,0697	0,3747	-1,0000
ABS	2	0	2	0,3302	0,1579	-1,0000
ABS	1	0	2	-0,4366	0,7516	0,9956
ABS	3	0	2	0,8878	0,2215	-0,7233
ABS	2	0	1	1,0000	-1,0000	-1,0000
ABS	30	10	2	0,7779	-0,7593	0,0804
ABS	2	0	2	0,0417	-0,0186	0,3984
ABS	4	0	1	0,1740	-0,1850	-0,8649
ABS	1	0	2	0,0697	0,3747	-1,0000
ABS	1	0	3	0,3141	0,0666	0,3863
ABS	2	0	1	1,0000	-1,0000	-1,0000
ABS	55	10	1	0,5730	-0,5816	-0,7093
ABS	1	0	3	1,0000	0,6186	0,9990
ABS	22	10	1	0,3896	-0,4373	-0,1411
ABS	2	0	2	0,3302	0,1579	-1,0000
ABS	1	0	2	-0,4366	0,7516	0,9956
ABS	3	0	2	0,8878	0,2215	-0,7233
ABS	1	0	1	1,0000	-1,0000	-1,0000
ABS	3	0	2	-0,0054	0,0411	0,3422
ABS	1	0	3	0,3141	0,0666	0,3863
ABS	2	0	1	1,0000	-1,0000	-1,0000
ABS	48	10	1	0,9210	-0,9260	-0,2159
ABS	1	0	1	1,0000	-0,7867	-1,0000
ABS	60	10	1	0,3987	-0,4441	-0,5757
ABS	1	0	3	1,0000	0,6186	0,9990
ABS	2	0	2	-0,2772	0,3062	0,6097
ABS	5	0	1	0,5326	-0,6724	-0,9005
ABS	5	0	2	0,3290	-0,3405	0,7894
ABS	23	10	1	0,8687	-0,8583	-0,8565
ABS	4	0	1	0,9660	-0,9661	-1,0000
ABS	29	10	1	0,9008	-0,9198	-0,2798
ABS	2	0	2	0,4451	-0,4465	0,7828
ABS	20	10	1	0,4622	-0,5255	-0,7718
ABS	38	10	1	0,8658	-0,8747	-0,3628
ABS	2	0	1	-0,1534	0,1967	-0,4285
ABS	4	0	1	-0,1172	0,1089	-0,7543
ABS	1	0	2	-0,4366	0,7516	0,9956
ABS	3	0	2	0,3294	-0,2821	0,2857
ABS	16	13	1	0,8799	-0,9105	-0,4480
ABS	1	0	1	1,0000	-0,7867	-1,0000
ABS	1	0	3	0,0003	0,0498	0,7224
ABS	4	0	2	0,9473	-0,9566	0,0764
ABS	5	0	1	0,8519	-0,8447	-0,2479
ABS	5	0	1	0,4007	-0,5536	-0,7136
ABS	1	0	3	0,0260	0,0709	0,8095
ABS	2	0	2	-0,1513	0,1691	0,3668
ABS	5	0	1	0,8352	-0,8750	-0,8881
ABS	2	0	2	-0,1513	0,1691	0,3668
ABS	4	0	1	0,9515	-0,9638	-0,8561
ABS	43	10	1	0,6870	-0,7107	-0,5468
ABS	1	0	2	0,0697	0,3747	-1,0000
ABS	1	0	2	0,0877	-0,0856	0,7301
ABS	1	0	2	0,0697	0,3747	-1,0000
ABS	1	0	3	0,1946	0,1093	0,8891
ABS	2	0	1	0,7600	-0,3520	-1,0000
ABS	1	0	2	0,3777	-0,1299	0,9877
ABS	1	0	1	1,0000	-0,7867	-1,0000
ABS	2	0	2	0,5343	-0,5500	0,3918
ABS	1	0	1	-0,1430	0,5664	-1,0000
ABS	3	0	1	0,9895	-0,9876	-1,0000
ABS	30	10	2	0,1526	-0,1677	0,4286
ABS	23	10	1	0,3520	-0,4049	-0,4009
ABS	3	0	2	-0,1217	0,1525	0,1220
ABS	29	10	1	0,9008	-0,9198	-0,2798
ABS	2	0	2	-0,1513	0,1691	0,3668
ABS	5	0	1	0,8352	-0,8750	-0,8881
ABS	56	10	2	0,8077	-0,8398	0,1026
ABS	3	0	2	-0,0054	0,0411	0,3422
ABS	3	0	2	-0,1217	0,1525	0,1220
ABS	56	10	1	0,8575	-0,8900	-0,4049
ABS	29	10	1	0,9008	-0,9198	-0,2798
ABS	2	0	2	-0,1513	0,1691	0,3668
ABS	4	0	1	0,9515	-0,9638	-0,8561
ABS	1	0	3	1,0000	0,6186	0,9990
ABS	37	10	1	0,8374	-0,7357	-0,6577
ABS	4	0	1	-0,3603	0,3681	-0,2192
ABS	3	0	2	-0,1217	0,1525	0,1220
ABS	3	0	1	0,8502	-0,8855	-0,8395
ABS	2	0	2	-0,1513	0,1691	0,3668
ABS	5	0	1	0,8352	-0,8750	-0,8881
ABS	20	10	2	0,4726	-0,5428	0,3675
ABS	4	0	1	0,7023	-0,7791	-0,8769
ABS	4	0	2	0,9717	-0,9736	0,2446
ABS	38	10	1	0,8812	-0,8871	-0,4368
ABS	5	0	1	0,9619	-0,9730	-0,2210
ABS	3	0	1	0,2424	-0,2474	-1,0000
ABS	4	0	1	0,6450	-0,7444	-0,3428
ABS	29	10	1	0,6147	-0,7103	-0,2289
ABS	1	0	3	1,0000	0,6186	0,9990
ABS	5	0	1	0,9980	-0,9984	-1,0000
ABS	5	0	1	0,7054	-0,7912	-0,2479
ABS	2	0	2	-0,1111	0,1613	0,7828
ABS	1	0	3	0,0003	0,0498	0,7224
ABS	19	10	1	0,8396	-0,8871	-0,8939
ABS	4	0	1	0,9045	-0,9389	-0,2095
ABS	3	0	1	0,2424	-0,2474	-1,0000
ABS	19	10	1	0,8433	-0,8694	-0,8723
ABS	24	10	1	0,4276	-0,4944	-0,3033
ABS	48	10	1	0,7891	-0,8595	-0,6337
ABS	27	10	1	0,7028	-0,6069	-0,6619
ABS	3	0	1	0,2424	-0,2474	-1,0000
ABS	19	10	1	0,4354	-0,4772	-0,1785
ABS	29	10	1	0,6147	-0,7103	-0,2289
ABS	1	0	1	1,0000	-0,7867	-1,0000
ABS	3	0	2	-0,1217	0,1525	0,1220
ABS	33	10	1	0,5106	-0,5922	-0,7112
ABS	2	0	1	-0,1534	0,1967	-0,4285
ABS	24	10	1	0,1546	-0,2093	-0,1855
ABS	29	10	1	0,8257	-0,8419	-0,4913
ABS	2	0	2	-0,0809	0,0895	0,1835
ABS	3	0	2	-0,1217	0,1525	0,1220
ABS	5	0	1	0,9891	-0,9874	-0,8605
ABS	35	10	1	0,5190	-0,5602	-0,3255
ABS	2	0	1	-0,1534	0,1967	-0,4285
ABS	3	0	2	-0,3245	0,3508	0,6725
ABS	1	0	2	-0,4366	0,7516	0,9956
ABS	29	10	1	0,5454	-0,6065	-0,4434
ABS	57	10	1	0,6481	-0,7029	-0,0200
ABS	30	10	2	0,5665	-0,6651	0,0776
ABS	1	0	2	-0,4366	0,7516	0,9956
ABS	2	0	2	-0,1017	0,1245	0,5892
ABS	48	10	1	0,3740	-0,4532	-0,4387
ABS	3	0	2	-0,0054	0,0411	0,3422
ABS	35	10	1	0,4252	-0,4596	-0,4693
ABS	50	10	1	0,8672	-0,8908	-0,6425
ABS	1	0	1	1,0000	-0,7867	-1,0000
ABS	25	10	2	0,5038	-0,5984	0,1494
ABS	5	0	1	0,9891	-0,9874	-0,8605
ABS	35	10	1	0,5190	-0,5602	-0,3255
ABS	3	0	1	0,9895	-0,9876	-1,0000
ABS	47	10	1	0,8165	-0,7923	-0,5503
ABS	57	10	1	0,4241	-0,5095	-0,3842
ABS	3	0	2	-0,0054	0,0411	0,3422
ABS	44	10	1	0,4661	-0,5188	-0,3945
ABS	2	0	2	0,0417	-0,0186	0,3984
ABS	28	10	1	0,6809	-0,6833	-0,8238
ABS	3	0	2	-0,1217	0,1525	0,1220
ABS	41	10	1	0,7790	-0,8437	-0,0867
ABS	2	0	1	-0,1534	0,1967	-0,4285
ABS	3	0	2	-0,1217	0,1525	0,1220
ABS	35	10	1	0,4252	-0,4596	-0,4693
ABS	5	0	1	0,8378	-0,8406	-0,8402
ABS	1	0	1	1,0000	-0,7867	-1,0000
ABS	46	10	1	0,6835	-0,7069	-0,6519
ABS	1	0	3	1,0000	0,6186	0,9990
ABS	37	10	2	0,1651	-0,1591	0,3073
ABS	34	10	1	0,5552	-0,5741	-0,5727
ABS	3	0	2	-0,1217	0,1525	0,1220
ABS	24	10	1	0,7049	-0,7789	-0,3678
[truncated: 492,949 more rows]
