# Supplementary material for: Chemical named entity recognition in the texts of scientific publications using the naïve Bayes classifier approach
Source: J Cheminform. 2022 Aug 13;14:55. doi: 10.1186/s13321-022-00633-4 (PMC9375066; doi:10.1186/s13321-022-00633-4)
Supplement: Supplementary file 5 — Additional file 5. The SDF files created from CNEMDNER for 5-fold cross validation. A set of SDF files provided in gzip format. The results of naïve-Bayes CNER calculated for 5-fold cross validation using CHEMDNER, each file in CSV format. The results of CNER for the Sars-CoV-2 Mpro set. [file 13321_2022_633_MOESM5_ESM.zip › Additional file 5/5-fold-results/CHEMDNER_1 (2-5)-token.CSV]

MultiPASS 2021 Professional - Prediction of Activity Spectra for Substances
Copyright (C) 1992-2021 V.Poroikov, D.Filimonov & Associates
Chemical Structure File: CHEMDNER_1.sdf
Table of Pa-Pi for all 3 predictable activities.
<TARGET_TOKEN>	Substructure Descriptors	New Descriptors	Possible Activities at Pa > Pi	ABS	CNE	NO CLASS
DPP6	3	8	1	-0.2737	0.6889	-0.1949
as	2	0	2	0.2444	-0.1450	0.8311
a	1	0	3	0.0027	0.0524	0.8959
candidate	33	10	1	0.1023	-0.1053	-0.0801
gene	4	0	2	0.6599	-0.6364	0.7577
for	3	0	1	0.3123	-0.2305	-1.0000
neuroleptic	44	10	1	0.1090	-0.1043	-0.2904
-	1	0	2	-0.4467	0.8641	0.9977
induced	24	10	1	0.7240	-0.5633	-0.3866
tardive	25	10	2	0.7005	-0.7578	0.0295
dyskinesia	38	10	2	0.5504	-0.6133	0.0104
.	1	0	1	1.0000	-0.7646	-1.0000
We	2	0	1	0.9506	-0.8724	-1.0000
implemented	42	10	1	0.7935	-0.8231	-0.7701
a	1	0	3	0.0027	0.0524	0.8959
two	3	0	1	0.8771	-0.9073	-0.8445
-	1	0	2	-0.4467	0.8641	0.9977
step	4	0	1	0.3760	-0.3716	-0.1773
approach	28	10	1	0.3195	-0.3703	-0.1347
to	2	0	1	0.0574	-0.0396	-0.6838
detect	18	10	2	0.5066	-0.5204	0.0090
potential	34	10	1	0.4694	-0.5320	-0.2296
predictor	34	10	1	0.6606	-0.6676	-0.6026
gene	4	0	2	0.6599	-0.6364	0.7577
variants	29	10	1	0.5899	-0.6410	-0.0096
for	3	0	1	0.3123	-0.2305	-1.0000
neuroleptic	44	10	1	0.1090	-0.1043	-0.2904
-	1	0	2	-0.4467	0.8641	0.9977
induced	24	10	1	0.7240	-0.5633	-0.3866
tardive	25	10	2	0.7005	-0.7578	0.0295
dyskinesia	38	10	2	0.5504	-0.6133	0.0104
(	1	0	2	0.0562	0.3488	-1.0000
TD	2	0	2	0.1575	0.0877	-0.6838
)	1	0	1	-0.0884	0.5421	-1.0000
in	2	0	2	-0.1515	0.1676	0.5401
schizophrenic	52	10	1	0.1058	-0.1492	-0.0280
subjects	29	10	1	0.9615	-0.9742	-0.6637
.	1	0	1	1.0000	-0.7646	-1.0000
First	5	0	1	0.9614	-0.9752	-1.0000
,	1	0	3	0.9843	0.7158	0.9995
we	2	0	1	0.9506	-0.8724	-1.0000
screened	28	10	1	0.6969	-0.7720	-0.3511
associations	45	10	1	0.8754	-0.9210	-0.0994
by	2	0	2	0.4523	-0.4526	0.8276
using	5	0	1	0.7872	-0.9058	-0.9153
a	1	0	3	0.0027	0.0524	0.8959
genome	19	10	2	0.0886	-0.1156	0.2462
-	1	0	2	-0.4467	0.8641	0.9977
wide	4	0	1	0.9909	-0.9920	-1.0000
(	1	0	2	0.0562	0.3488	-1.0000
Illumina	28	10	1	0.0363	-0.0633	-0.4794
HumanHapCNV370	38	29	1	0.2226	-0.2078	-0.4730
)	1	0	1	-0.0884	0.5421	-1.0000
SNP	3	0	2	0.7767	0.1525	-0.6915
array	5	0	2	0.8075	-0.8740	0.5917
in	2	0	2	-0.1515	0.1676	0.5401
61	2	0	1	0.1309	-0.0508	-0.4336
Japanese	28	10	2	-0.0074	0.0391	0.3929
schizophrenia	53	10	1	0.1876	-0.2461	-0.2235
patients	29	10	2	0.6720	-0.7130	0.3708
with	4	0	1	0.9433	-0.9039	-1.0000
treatment	32	10	1	0.7706	-0.8164	-0.6119
-	1	0	2	-0.4467	0.8641	0.9977
resistant	33	10	1	0.4672	-0.5588	-0.5373
TD	2	0	2	0.1575	0.0877	-0.6838
and	3	0	2	-0.0069	0.0419	0.8021
61	2	0	1	0.1309	-0.0508	-0.4336
Japanese	28	10	2	-0.0074	0.0391	0.3929
schizophrenia	53	10	1	0.1876	-0.2461	-0.2235
patients	29	10	2	0.6720	-0.7130	0.3708
without	24	10	1	0.5018	-0.5472	-0.8397
TD	2	0	2	0.1575	0.0877	-0.6838
.	1	0	1	1.0000	-0.7646	-1.0000
Next	4	0	2	0.1917	-0.2815	0.3219
,	1	0	3	0.9843	0.7158	0.9995
we	2	0	1	0.9506	-0.8724	-1.0000
performed	33	10	1	0.5013	-0.5199	-0.0328
a	1	0	3	0.0027	0.0524	0.8959
replication	44	10	2	0.6500	-0.6658	0.1565
analysis	28	10	1	0.2488	-0.2789	-0.3431
in	2	0	2	-0.1515	0.1676	0.5401
36	2	0	1	0.5679	-0.1376	-0.5565
treatment	32	10	1	0.7706	-0.8164	-0.6119
-	1	0	2	-0.4467	0.8641	0.9977
resistant	33	10	1	0.4672	-0.5588	-0.5373
TD	2	0	2	0.1575	0.0877	-0.6838
and	3	0	2	-0.0069	0.0419	0.8021
138	3	0	2	0.7636	-0.3992	0.5892
non	3	0	2	-0.3001	0.3348	0.7330
-	1	0	2	-0.4467	0.8641	0.9977
TD	2	0	2	0.1575	0.0877	-0.6838
subjects	29	10	1	0.9615	-0.9742	-0.6637
.	1	0	1	1.0000	-0.7646	-1.0000
An	2	0	2	-0.0952	0.1324	0.8010
association	41	10	1	0.8359	-0.8896	-0.0141
of	2	0	1	-0.1688	0.2076	-0.6485
an	2	0	2	-0.0952	0.1324	0.8010
SNP	3	0	2	0.7767	0.1525	-0.6915
in	2	0	2	-0.1515	0.1676	0.5401
the	3	0	2	-0.1190	0.1395	0.0397
DPP6	3	8	1	-0.2737	0.6889	-0.1949
(	1	0	2	0.0562	0.3488	-1.0000
dipeptidyl	37	10	1	-0.1831	0.3469	-0.4379
peptidase	33	10	1	0.3295	-0.2097	-0.2645
-	1	0	2	-0.4467	0.8641	0.9977
like	4	0	2	0.8134	0.0590	-0.8708
protein	25	10	2	0.1249	-0.2111	0.8888
-	1	0	2	-0.4467	0.8641	0.9977
6	1	0	3	0.1951	0.0995	0.4663
)	1	0	1	-0.0884	0.5421	-1.0000
gene	4	0	2	0.6599	-0.6364	0.7577
,	1	0	3	0.9843	0.7158	0.9995
rs6977820	25	19	2	0.8836	-0.5434	0.2128
,	1	0	3	0.9843	0.7158	0.9995
the	3	0	2	-0.1190	0.1395	0.0397
most	4	0	1	0.1097	-0.0680	-0.8234
promising	34	10	2	0.3281	-0.3570	0.0788
association	41	10	1	0.8359	-0.8896	-0.0141
identified	36	10	1	0.6984	-0.6965	-0.7973
by	2	0	2	0.4523	-0.4526	0.8276
the	3	0	2	-0.1190	0.1395	0.0397
screen	19	10	1	0.8872	-0.9224	-0.3548
,	1	0	3	0.9843	0.7158	0.9995
was	3	0	1	0.9885	-0.9868	-1.0000
significant	42	10	1	0.6006	-0.6078	-0.6308
in	2	0	2	-0.1515	0.1676	0.5401
the	3	0	2	-0.1190	0.1395	0.0397
replication	44	10	2	0.6500	-0.6658	0.1565
sample	20	10	2	0.5643	-0.4636	0.0912
(	1	0	2	0.0562	0.3488	-1.0000
allelic	23	10	1	0.5874	-0.6674	-0.4508
P	1	0	2	-0.0342	0.1349	0.8706
=	1	0	2	1.0000	0.4634	-1.0000
0	1	0	2	0.4293	-0.2312	0.9087
.	1	0	1	1.0000	-0.7646	-1.0000
008	3	0	2	0.7272	-0.6850	0.4083
in	2	0	2	-0.1515	0.1676	0.5401
the	3	0	2	-0.1190	0.1395	0.0397
replication	44	10	2	0.6500	-0.6658	0.1565
sample	20	10	2	0.5643	-0.4636	0.0912
,	1	0	3	0.9843	0.7158	0.9995
allelic	23	10	1	0.5874	-0.6674	-0.4508
P	1	0	2	-0.0342	0.1349	0.8706
=	1	0	2	1.0000	0.4634	-1.0000
4	1	0	3	0.3875	0.0928	0.9721
.	1	0	1	1.0000	-0.7646	-1.0000
6	1	0	3	0.1951	0.0995	0.4663
×	2	0	1	0.9971	-0.9986	-1.0000
10	2	0	2	0.4385	-0.0108	0.7949
(-	2	0	1	-0.1337	0.5928	-1.0000
6	1	0	3	0.1951	0.0995	0.4663
),	2	0	1	-0.1801	0.7510	-1.0000
odds	4	0	1	0.8312	-0.8729	-0.8840
ratio	5	0	1	0.7957	-0.8564	-0.7459
2	1	0	3	0.2407	0.1165	0.9673
.	1	0	1	1.0000	-0.7646	-1.0000
32	2	0	1	0.5647	-0.1593	-0.5565
in	2	0	2	-0.1515	0.1676	0.5401
the	3	0	2	-0.1190	0.1395	0.0397
combined	30	10	2	0.1997	-0.2401	0.5228
sample	20	10	2	0.5643	-0.4636	0.0912
).	2	0	2	0.8135	0.8467	-1.0000
The	3	0	2	-0.1190	0.1395	0.0397
SNP	3	0	2	0.7767	0.1525	-0.6915
is	2	0	1	0.1040	-0.1518	-0.4244
located	25	10	2	0.2299	-0.1819	0.0258
in	2	0	2	-0.1515	0.1676	0.5401
intron	19	10	1	0.1783	-0.2512	-0.1417
-	1	0	2	-0.4467	0.8641	0.9977
1	1	0	2	0.3837	-0.0149	0.9546
of	2	0	1	-0.1688	0.2076	-0.6485
the	3	0	2	-0.1190	0.1395	0.0397
DPP6	3	8	1	-0.2737	0.6889	-0.1949
gene	4	0	2	0.6599	-0.6364	0.7577
and	3	0	2	-0.0069	0.0419	0.8021
the	3	0	2	-0.1190	0.1395	0.0397
risk	4	0	2	0.4497	-0.5589	0.3593
allele	16	10	1	0.7730	-0.8420	-0.5264
was	3	0	1	0.9885	-0.9868	-1.0000
associated	38	10	1	0.7507	-0.7446	-0.6192
with	4	0	1	0.9433	-0.9039	-1.0000
decreased	32	10	1	0.8651	-0.8689	-0.6100
DPP6	3	8	1	-0.2737	0.6889	-0.1949
gene	4	0	2	0.6599	-0.6364	0.7577
expression	38	10	1	0.8242	-0.8739	-0.4864
in	2	0	2	-0.1515	0.1676	0.5401
the	3	0	2	-0.1190	0.1395	0.0397
human	5	0	1	0.9245	-0.9646	-0.9101
postmortem	37	10	1	0.4931	-0.4794	-0.7813
prefrontal	39	10	1	0.7544	-0.7865	-0.6630
cortex	20	10	1	0.3146	-0.3508	-0.5337
.	1	0	1	1.0000	-0.7646	-1.0000
Chronic	24	10	2	-0.0289	0.0170	0.2996
administration	55	10	2	0.5709	-0.6136	0.0343
of	2	0	1	-0.1688	0.2076	-0.6485
haloperidol	43	10	1	-0.4350	0.4577	-0.4179
increased	34	10	1	0.8625	-0.8720	-0.4458
Dpp6	3	8	1	-0.2737	0.6889	-0.1949
expression	38	10	1	0.8242	-0.8739	-0.4864
in	2	0	2	-0.1515	0.1676	0.5401
mouse	5	0	1	0.9346	-0.9600	-0.8685
brains	20	10	2	0.5462	-0.5649	0.3498
.	1	0	1	1.0000	-0.7646	-1.0000
DPP6	3	8	1	-0.2737	0.6889	-0.1949
is	2	0	1	0.1040	-0.1518	-0.4244
an	2	0	2	-0.0952	0.1324	0.8010
auxiliary	33	10	1	0.3949	-0.4553	-0.2021
subunit	24	10	1	0.5964	-0.6715	-0.5582
of	2	0	1	-0.1688	0.2076	-0.6485
Kv4	2	9	1	0.8719	-0.8680	-0.4344
and	3	0	2	-0.0069	0.0419	0.8021
regulates	34	10	2	0.5283	-0.5512	0.3183
the	3	0	2	-0.1190	0.1395	0.0397
properties	37	10	1	0.2512	-0.3279	-0.3782
of	2	0	1	-0.1688	0.2076	-0.6485
Kv4	2	9	1	0.8719	-0.8680	-0.4344
,	1	0	3	0.9843	0.7158	0.9995
which	5	0	1	0.9981	-0.9985	-1.0000
regulates	34	10	2	0.5283	-0.5512	0.3183
the	3	0	2	-0.1190	0.1395	0.0397
activity	28	10	1	0.7884	-0.8136	-0.3935
of	2	0	1	-0.1688	0.2076	-0.6485
dopaminergic	49	10	2	-0.1465	0.2190	0.7384
neurons	24	10	2	0.3674	-0.3861	0.0380
.	1	0	1	1.0000	-0.7646	-1.0000
The	3	0	2	-0.1190	0.1395	0.0397
findings	27	10	1	0.4897	-0.5654	-0.5770
of	2	0	1	-0.1688	0.2076	-0.6485
this	4	0	2	-0.1727	0.2040	0.4430
study	5	0	1	0.9769	-0.9847	-0.5221
indicate	29	10	1	0.0561	-0.0742	-0.0291
that	4	0	1	-0.3571	0.3703	-0.4531
an	2	0	2	-0.0952	0.1324	0.8010
altered	24	10	1	0.5308	-0.4596	-0.4525
response	28	10	1	0.8120	-0.8665	-0.4944
of	2	0	1	-0.1688	0.2076	-0.6485
Kv4	2	9	1	0.8719	-0.8680	-0.4344
/	1	0	1	0.9792	-0.3470	-1.0000
DPP6	3	8	1	-0.2737	0.6889	-0.1949
to	2	0	1	0.0574	-0.0396	-0.6838
long	4	0	2	0.0391	0.1411	-0.8708
-	1	0	2	-0.4467	0.8641	0.9977
term	4	0	2	0.4889	-0.4462	0.0753
neuroleptic	44	10	1	0.1090	-0.1043	-0.2904
administration	55	10	2	0.5709	-0.6136	0.0343
is	2	0	1	0.1040	-0.1518	-0.4244
involved	29	10	1	0.8813	-0.9177	-0.7199
in	2	0	2	-0.1515	0.1676	0.5401
neuroleptic	44	10	1	0.1090	-0.1043	-0.2904
-	1	0	2	-0.4467	0.8641	0.9977
induced	24	10	1	0.7240	-0.5633	-0.3866
TD	2	0	2	0.1575	0.0877	-0.6838
.	1	0	1	1.0000	-0.7646	-1.0000
Nanosilver	39	10	1	-0.0123	0.2402	-0.1315
effects	23	10	1	0.8340	-0.8442	-0.8056
on	2	0	2	-0.0787	0.0841	0.3788
growth	20	10	2	0.9336	-0.1173	0.0938
parameters	37	10	2	0.2118	-0.1944	0.3637
in	2	0	2	-0.1515	0.1676	0.5401
experimental	48	10	1	0.3191	-0.3880	-0.5537
aflatoxicosis	51	10	1	-0.1935	0.2129	-0.6630
in	2	0	2	-0.1515	0.1676	0.5401
broiler	24	10	2	0.4538	-0.4277	0.0663
chickens	29	10	2	0.7104	-0.6858	0.3018
.	1	0	1	1.0000	-0.7646	-1.0000
Aflatoxicosis	51	10	1	-0.1935	0.2129	-0.6630
is	2	0	1	0.1040	-0.1518	-0.4244
a	1	0	3	0.0027	0.0524	0.8959
cause	5	0	1	0.8780	-0.9082	-0.1570
of	2	0	1	-0.1688	0.2076	-0.6485
economic	28	10	1	0.3822	-0.4449	-0.4379
losses	18	10	1	0.6836	-0.7796	-0.8237
in	2	0	2	-0.1515	0.1676	0.5401
broiler	24	10	2	0.4538	-0.4277	0.0663
production	39	10	1	0.7959	-0.8368	-0.0886
.	1	0	1	1.0000	-0.7646	-1.0000
In	2	0	2	-0.1515	0.1676	0.5401
this	4	0	2	-0.1727	0.2040	0.4430
study	5	0	1	0.9769	-0.9847	-0.5221
,	1	0	3	0.9843	0.7158	0.9995
the	3	0	2	-0.1190	0.1395	0.0397
effect	18	10	1	0.6719	-0.6816	-0.7886
of	2	0	1	-0.1688	0.2076	-0.6485
one	3	0	1	-0.3510	0.4092	-0.1321
commercial	38	10	1	0.6999	-0.7465	-0.7403
nanocompound	46	10	1	0.6328	-0.3217	-0.6433
,	1	0	3	0.9843	0.7158	0.9995
Nanocid	24	10	1	-0.1423	0.1699	-0.1798
(	1	0	2	0.0562	0.3488	-1.0000
Nano	4	0	1	0.1466	-0.0709	-0.4058
Nasb	3	8	3	0.0617	0.0438	0.0848
Pars	4	0	2	0.4164	-0.3739	0.4240
Co	2	0	2	0.0718	-0.0030	0.5721
.,	2	0	1	1.0000	-0.9889	-1.0000
Iran	4	0	1	0.5306	-0.5703	-0.8516
)	1	0	1	-0.0884	0.5421	-1.0000
was	3	0	1	0.9885	-0.9868	-1.0000
evaluated	33	10	1	0.6217	-0.6363	-0.2450
in	2	0	2	-0.1515	0.1676	0.5401
reduction	35	10	1	0.8962	-0.8487	-0.2446
of	2	0	1	-0.1688	0.2076	-0.6485
aflatoxin	34	10	2	-0.4102	0.4481	0.0513
effects	23	10	1	0.8340	-0.8442	-0.8056
on	2	0	2	-0.0787	0.0841	0.3788
the	3	0	2	-0.1190	0.1395	0.0397
growth	20	10	2	0.9336	-0.1173	0.0938
and	3	0	2	-0.0069	0.0419	0.8021
performance	43	10	2	0.3880	-0.4066	0.0203
indices	24	10	1	0.2395	-0.3034	-0.0141
in	2	0	2	-0.1515	0.1676	0.5401
broiler	24	10	2	0.4538	-0.4277	0.0663
chickens	29	10	2	0.7104	-0.6858	0.3018
suffering	34	10	1	0.3132	-0.3609	-0.4224
from	4	0	1	0.9397	-0.9552	-1.0000
experimental	48	10	1	0.3191	-0.3880	-0.5537
aflatoxicosis	51	10	1	-0.1935	0.2129	-0.6630
.	1	0	1	1.0000	-0.7646	-1.0000
For	3	0	1	0.3123	-0.2305	-1.0000
this	4	0	2	-0.1727	0.2040	0.4430
,	1	0	3	0.9843	0.7158	0.9995
a	1	0	3	0.0027	0.0524	0.8959
total	5	0	1	0.4976	-0.6284	-0.9059
of	2	0	1	-0.1688	0.2076	-0.6485
300	3	0	1	0.7803	-0.3730	-0.8093
one	3	0	1	-0.3510	0.4092	-0.1321
-	1	0	2	-0.4467	0.8641	0.9977
day	3	0	1	0.3624	-0.3073	-0.1949
-	1	0	2	-0.4467	0.8641	0.9977
old	3	0	0	-0.0090	-0.0260	-0.1440
broiler	24	10	2	0.4538	-0.4277	0.0663
chicks	19	10	1	0.7359	-0.7543	-0.2880
(	1	0	2	0.0562	0.3488	-1.0000
Ross	4	0	2	0.0538	-0.0854	0.1411
strain	20	10	2	0.4387	-0.4506	0.3062
)	1	0	1	-0.0884	0.5421	-1.0000
were	4	0	1	0.9667	-0.9696	-1.0000
randomly	30	10	2	0.3718	-0.4250	0.1732
divided	22	10	1	0.5437	-0.6026	-0.8004
into	4	0	1	0.6856	-0.7986	-0.2608
4	1	0	3	0.3875	0.0928	0.9721
groups	20	10	2	0.8893	-0.6800	0.2158
with	4	0	1	0.9433	-0.9039	-1.0000
3	1	0	3	0.3072	0.0799	0.3935
replicates	39	10	1	0.4262	-0.4349	-0.4281
of	2	0	1	-0.1688	0.2076	-0.6485
15	2	0	3	0.2550	0.0413	0.7949
chicks	19	10	1	0.7359	-0.7543	-0.2880
in	2	0	2	-0.1515	0.1676	0.5401
each	4	0	1	0.8447	-0.9147	-0.7097
separated	33	10	2	0.3439	-0.2754	0.1468
pen	3	0	2	-0.1788	0.2515	0.7976
during	20	10	2	0.2245	-0.2963	0.3353
the	3	0	2	-0.1190	0.1395	0.0397
28	2	0	2	0.5482	-0.1520	0.9907
-	1	0	2	-0.4467	0.8641	0.9977
day	3	0	1	0.3624	-0.3073	-0.1949
experiment	38	10	1	0.3232	-0.3988	-0.4841
.	1	0	1	1.0000	-0.7646	-1.0000
Treatment	32	10	1	0.7706	-0.8164	-0.6119
groups	20	10	2	0.8893	-0.6800	0.2158
including	32	10	1	0.5653	-0.6200	-0.6026
group	5	0	2	0.9893	-0.3388	0.7205
A	1	0	3	0.0027	0.0524	0.8959
:	1	0	2	1.0000	0.5101	-1.0000
chickens	29	10	2	0.7104	-0.6858	0.3018
fed	3	0	1	0.0748	-0.0632	-1.0000
basal	5	0	2	0.6894	-0.5898	0.5113
diet	4	0	2	-0.3612	0.3700	0.0977
,	1	0	3	0.9843	0.7158	0.9995
group	5	0	2	0.9893	-0.3388	0.7205
B	1	0	3	0.0034	0.1222	0.9656
:	1	0	2	1.0000	0.5101	-1.0000
chickens	29	10	2	0.7104	-0.6858	0.3018
fed	3	0	1	0.0748	-0.0632	-1.0000
3	1	0	3	0.3072	0.0799	0.3935
ppm	3	0	2	0.4542	-0.3399	0.2652
productive	40	10	1	0.8624	-0.8897	-0.5902
aflatoxin	34	10	2	-0.4102	0.4481	0.0513
in	2	0	2	-0.1515	0.1676	0.5401
basal	5	0	2	0.6894	-0.5898	0.5113
diet	4	0	2	-0.3612	0.3700	0.0977
,	1	0	3	0.9843	0.7158	0.9995
group	5	0	2	0.9893	-0.3388	0.7205
C	1	0	3	0.0190	0.0786	0.8695
:	1	0	2	1.0000	0.5101	-1.0000
chickens	29	10	2	0.7104	-0.6858	0.3018
fed	3	0	1	0.0748	-0.0632	-1.0000
basal	5	0	2	0.6894	-0.5898	0.5113
diet	4	0	2	-0.3612	0.3700	0.0977
plus	4	0	2	0.1128	0.6157	-0.1527
2500	4	0	2	0.5378	-0.0327	0.9445
ppm	3	0	2	0.4542	-0.3399	0.2652
Nanocid	24	10	1	-0.1423	0.1699	-0.1798
,	1	0	3	0.9843	0.7158	0.9995
and	3	0	2	-0.0069	0.0419	0.8021
group	5	0	2	0.9893	-0.3388	0.7205
D	1	0	2	-0.1463	0.2479	0.7847
:	1	0	2	1.0000	0.5101	-1.0000
chickens	29	10	2	0.7104	-0.6858	0.3018
fed	3	0	1	0.0748	-0.0632	-1.0000
3	1	0	3	0.3072	0.0799	0.3935
ppm	3	0	2	0.4542	-0.3399	0.2652
productive	40	10	1	0.8624	-0.8897	-0.5902
aflatoxin	34	10	2	-0.4102	0.4481	0.0513
and	3	0	2	-0.0069	0.0419	0.8021
2500	4	0	2	0.5378	-0.0327	0.9445
ppm	3	0	2	0.4542	-0.3399	0.2652
Nanocid	24	10	1	-0.1423	0.1699	-0.1798
,	1	0	3	0.9843	0.7158	0.9995
in	2	0	2	-0.1515	0.1676	0.5401
basal	5	0	2	0.6894	-0.5898	0.5113
diet	4	0	2	-0.3612	0.3700	0.0977
.	1	0	1	1.0000	-0.7646	-1.0000
Data	4	0	1	0.4307	-0.2523	-0.6010
on	2	0	2	-0.0787	0.0841	0.3788
body	4	0	2	0.7300	-0.6446	0.6641
weight	20	10	1	0.9324	-0.9536	-0.4834
,	1	0	3	0.9843	0.7158	0.9995
body	4	0	2	0.7300	-0.6446	0.6641
weight	20	10	1	0.9324	-0.9536	-0.4834
gain	4	0	3	0.4787	0.1834	0.1947
(	1	0	2	0.0562	0.3488	-1.0000
BWG	2	9	2	0.8815	-0.8765	0.8276
),	2	0	1	-0.1801	0.7510	-1.0000
feed	4	0	1	0.0080	-0.0291	-1.0000
intake	20	10	1	0.2976	-0.3620	-0.0785
,	1	0	3	0.9843	0.7158	0.9995
and	3	0	2	-0.0069	0.0419	0.8021
feed	4	0	1	0.0080	-0.0291	-1.0000
conversion	37	10	1	0.8858	-0.9259	-0.2610
ratio	5	0	1	0.7957	-0.8564	-0.7459
(	1	0	2	0.0562	0.3488	-1.0000
FCR	3	0	1	0.7611	-0.4779	-1.0000
)	1	0	1	-0.0884	0.5421	-1.0000
were	4	0	1	0.9667	-0.9696	-1.0000
recorded	27	10	1	0.8504	-0.8951	-0.6375
at	2	0	2	0.0789	-0.0521	0.8090
weekly	19	10	1	0.9544	-0.9728	-0.5999
intervals	35	10	1	0.5428	-0.6329	-0.0204
.	1	0	1	1.0000	-0.7646	-1.0000
Also	4	0	2	0.2401	-0.2583	0.0341
cumulative	39	10	2	0.8656	-0.8848	0.1111
data	4	0	1	0.4307	-0.2523	-0.6010
were	4	0	1	0.9667	-0.9696	-1.0000
assessed	23	10	1	0.9480	-0.9685	-0.6619
.	1	0	1	1.0000	-0.7646	-1.0000
Results	24	10	1	0.6466	-0.7145	-0.7208
showed	20	10	1	0.9419	-0.9449	-0.7440
,	1	0	3	0.9843	0.7158	0.9995
although	29	10	1	0.6869	-0.7266	-0.6469
supplement	38	10	1	0.7555	-0.8078	-0.7839
of	2	0	1	-0.1688	0.2076	-0.6485
Nanocid	24	10	1	-0.1423	0.1699	-0.1798
to	2	0	1	0.0574	-0.0396	-0.6838
conventional	46	10	1	0.7869	-0.8387	-0.5517
diet	4	0	2	-0.3612	0.3700	0.0977
had	3	0	1	0.1885	-0.2325	-0.8598
no	2	0	2	-0.2715	0.3085	0.6831
effect	18	10	1	0.6719	-0.6816	-0.7886
on	2	0	2	-0.0787	0.0841	0.3788
performance	43	10	2	0.3880	-0.4066	0.0203
but	3	0	2	-0.4212	0.5188	0.6634
addition	28	10	1	0.6722	-0.6259	-0.0842
of	2	0	1	-0.1688	0.2076	-0.6485
Nanocid	24	10	1	-0.1423	0.1699	-0.1798
to	2	0	1	0.0574	-0.0396	-0.6838
diet	4	0	2	-0.3612	0.3700	0.0977
containing	36	10	1	0.5787	-0.6608	-0.5783
3	1	0	3	0.3072	0.0799	0.3935
ppm	3	0	2	0.4542	-0.3399	0.2652
aflatoxin	34	10	2	-0.4102	0.4481	0.0513
increased	34	10	1	0.8625	-0.8720	-0.4458
significantly	52	10	1	0.7135	-0.7354	-0.5669
the	3	0	2	-0.1190	0.1395	0.0397
cumulative	39	10	2	0.8656	-0.8848	0.1111
BWG	2	9	2	0.8815	-0.8765	0.8276
,	1	0	3	0.9843	0.7158	0.9995
cumulative	39	10	2	0.8656	-0.8848	0.1111
feed	4	0	1	0.0080	-0.0291	-1.0000
consumption	42	10	1	0.8285	-0.8519	-0.4652
and	3	0	2	-0.0069	0.0419	0.8021
decreased	32	10	1	0.8651	-0.8689	-0.6100
FCR	3	0	1	0.7611	-0.4779	-1.0000
in	2	0	2	-0.1515	0.1676	0.5401
the	3	0	2	-0.1190	0.1395	0.0397
last	4	0	1	0.2033	-0.2645	-0.1376
2	1	0	3	0.2407	0.1165	0.9673
weeks	5	0	1	0.9958	-0.9953	-1.0000
of	2	0	1	-0.1688	0.2076	-0.6485
experimental	48	10	1	0.3191	-0.3880	-0.5537
period	20	10	2	0.1947	-0.0721	0.2749
.	1	0	1	1.0000	-0.7646	-1.0000
The	3	0	2	-0.1190	0.1395	0.0397
improvement	43	10	1	0.7834	-0.8514	-0.7110
in	2	0	2	-0.1515	0.1676	0.5401
these	5	0	1	0.5318	-0.6322	-0.6751
performance	43	10	2	0.3880	-0.4066	0.0203
indices	24	10	1	0.2395	-0.3034	-0.0141
by	2	0	2	0.4523	-0.4526	0.8276
supplement	38	10	1	0.7555	-0.8078	-0.7839
of	2	0	1	-0.1688	0.2076	-0.6485
Nanocid	24	10	1	-0.1423	0.1699	-0.1798
to	2	0	1	0.0574	-0.0396	-0.6838
diet	4	0	2	-0.3612	0.3700	0.0977
containing	36	10	1	0.5787	-0.6608	-0.5783
aflatoxin	34	10	2	-0.4102	0.4481	0.0513
showed	20	10	1	0.9419	-0.9449	-0.7440
the	3	0	2	-0.1190	0.1395	0.0397
ability	24	10	2	0.5848	-0.6422	0.5106
of	2	0	1	-0.1688	0.2076	-0.6485
Nanocid	24	10	1	-0.1423	0.1699	-0.1798
to	2	0	1	0.0574	-0.0396	-0.6838
diminish	28	10	1	0.1404	-0.1675	-0.5227
the	3	0	2	-0.1190	0.1395	0.0397
inhibitory	38	10	1	0.5784	-0.2276	-0.0992
effects	23	10	1	0.8340	-0.8442	-0.8056
of	2	0	1	-0.1688	0.2076	-0.6485
aflatoxin	34	10	2	-0.4102	0.4481	0.0513
The	3	0	2	-0.1190	0.1395	0.0397
influence	33	10	1	0.6595	-0.7575	-0.7485
of	2	0	1	-0.1688	0.2076	-0.6485
the	3	0	2	-0.1190	0.1395	0.0397
intensity	32	10	1	0.6450	-0.6951	-0.4830
of	2	0	1	-0.1688	0.2076	-0.6485
smoking	25	10	1	0.8333	-0.8776	-0.5508
and	3	0	2	-0.0069	0.0419	0.8021
years	5	0	2	0.9371	-0.9686	0.0558
of	2	0	1	-0.1688	0.2076	-0.6485
work	4	0	1	0.9747	-0.9863	-1.0000
in	2	0	2	-0.1515	0.1676	0.5401
the	3	0	2	-0.1190	0.1395	0.0397
metallurgy	37	12	1	0.0333	-0.0123	-0.4778
on	2	0	2	-0.0787	0.0841	0.3788
pro	3	0	2	-0.0141	0.0567	0.7262
-	1	0	2	-0.4467	0.8641	0.9977
oxidant	25	10	1	0.0476	-0.0233	-0.0675
/	1	0	1	0.9792	-0.3470	-1.0000
antioxidant	38	10	1	0.1073	-0.1108	-0.4521
balance	24	10	2	0.4198	-0.4423	0.3332
in	2	0	2	-0.1515	0.1676	0.5401
the	3	0	2	-0.1190	0.1395	0.0397
blood	5	0	2	0.9898	-0.9608	0.2815
of	2	0	1	-0.1688	0.2076	-0.6485
smelters	28	10	1	0.6278	-0.6584	-0.2881
.	1	0	1	1.0000	-0.7646	-1.0000
The	3	0	2	-0.1190	0.1395	0.0397
aim	3	0	2	0.7406	-0.8227	0.3623
of	2	0	1	-0.1688	0.2076	-0.6485
this	4	0	2	-0.1727	0.2040	0.4430
study	5	0	1	0.9769	-0.9847	-0.5221
was	3	0	1	0.9885	-0.9868	-1.0000
to	2	0	1	0.0574	-0.0396	-0.6838
investigate	42	10	1	0.8373	-0.8469	-0.5801
the	3	0	2	-0.1190	0.1395	0.0397
effect	18	10	1	0.6719	-0.6816	-0.7886
of	2	0	1	-0.1688	0.2076	-0.6485
cigarette	33	10	1	0.4880	-0.5365	-0.3024
smoking	25	10	1	0.8333	-0.8776	-0.5508
and	3	0	2	-0.0069	0.0419	0.8021
occupational	47	10	2	0.7163	-0.7605	0.1636
exposure	29	10	1	0.7774	-0.8332	-0.6670
to	2	0	1	0.0574	-0.0396	-0.6838
heavy	5	0	1	0.7844	-0.7614	-0.8079
metals	20	10	1	-0.0266	0.1587	-0.1751
on	2	0	2	-0.0787	0.0841	0.3788
the	3	0	2	-0.1190	0.1395	0.0397
degree	18	10	2	0.9066	-0.8648	0.9154
of	2	0	1	-0.1688	0.2076	-0.6485
pro	3	0	2	-0.0141	0.0567	0.7262
-	1	0	2	-0.4467	0.8641	0.9977
oxidant	25	10	1	0.0476	-0.0233	-0.0675
/	1	0	1	0.9792	-0.3470	-1.0000
antioxidant	38	10	1	0.1073	-0.1108	-0.4521
imbalance	34	10	2	0.5153	-0.5427	0.1560
in	2	0	2	-0.1515	0.1676	0.5401
smelters	28	10	1	0.6278	-0.6584	-0.2881
.	1	0	1	1.0000	-0.7646	-1.0000
The	3	0	2	-0.1190	0.1395	0.0397
investigations	54	10	1	0.9054	-0.9287	-0.2174
were	4	0	1	0.9667	-0.9696	-1.0000
performed	33	10	1	0.5013	-0.5199	-0.0328
on	2	0	2	-0.0787	0.0841	0.3788
the	3	0	2	-0.1190	0.1395	0.0397
blood	5	0	2	0.9898	-0.9608	0.2815
and	3	0	2	-0.0069	0.0419	0.8021
urine	5	0	1	-0.2420	0.2634	-0.6654
of	2	0	1	-0.1688	0.2076	-0.6485
400	3	0	3	0.2918	0.3558	0.7127
subjects	29	10	1	0.9615	-0.9742	-0.6637
:	1	0	2	1.0000	0.5101	-1.0000
300	3	0	1	0.7803	-0.3730	-0.8093
male	4	0	1	-0.0358	0.0651	-0.8234
copper	19	10	2	-0.0373	0.2487	0.0327
smelters	28	10	1	0.6278	-0.6584	-0.2881
and	3	0	2	-0.0069	0.0419	0.8021
100	3	0	2	0.5669	-0.0790	0.5892
nonexposed	37	10	1	0.4982	-0.5680	-0.5886
male	4	0	1	-0.0358	0.0651	-0.8234
subjects	29	10	1	0.9615	-0.9742	-0.6637
.	1	0	1	1.0000	-0.7646	-1.0000
Biological	37	10	2	0.6422	-0.6795	0.2377
material	29	10	1	0.3989	-0.4433	-0.3731
was	3	0	1	0.9885	-0.9868	-1.0000
divided	22	10	1	0.5437	-0.6026	-0.8004
into	4	0	1	0.6856	-0.7986	-0.2608
three	5	0	2	0.0464	-0.0583	0.4789
groups	20	10	2	0.8893	-0.6800	0.2158
:	1	0	2	1.0000	0.5101	-1.0000
nonsmokers	37	10	1	0.9132	-0.9381	-0.2645
,	1	0	3	0.9843	0.7158	0.9995
those	5	0	1	-0.1082	0.0832	-0.6751
who	3	0	1	0.9948	-0.9960	-1.0000
smoked	20	10	1	0.8371	-0.8476	-0.5069
less	4	0	1	0.4333	-0.5266	-0.6124
than	4	0	1	-0.5497	0.5846	-0.4531
20	2	0	3	0.2876	0.0229	0.8333
cigarettes	38	10	1	0.5422	-0.5947	-0.3596
a	1	0	3	0.0027	0.0524	0.8959
day	3	0	1	0.3624	-0.3073	-0.1949
and	3	0	2	-0.0069	0.0419	0.8021
those	5	0	1	-0.1082	0.0832	-0.6751
who	3	0	1	0.9948	-0.9960	-1.0000
smoked	20	10	1	0.8371	-0.8476	-0.5069
more	4	0	1	0.3078	-0.3525	-0.8234
than	4	0	1	-0.5497	0.5846	-0.4531
20	2	0	3	0.2876	0.0229	0.8333
cigarettes	38	10	1	0.5422	-0.5947	-0.3596
a	1	0	3	0.0027	0.0524	0.8959
day	3	0	1	0.3624	-0.3073	-0.1949
.	1	0	1	1.0000	-0.7646	-1.0000
The	3	0	2	-0.1190	0.1395	0.0397
results	24	10	1	0.6466	-0.7145	-0.7208
showed	20	10	1	0.9419	-0.9449	-0.7440
a	1	0	3	0.0027	0.0524	0.8959
significant	42	10	1	0.6006	-0.6078	-0.6308
increase	29	10	1	0.8344	-0.8366	-0.3690
in	2	0	2	-0.1515	0.1676	0.5401
the	3	0	2	-0.1190	0.1395	0.0397
concentration	49	10	1	0.8261	-0.8812	-0.1015
of	2	0	1	-0.1688	0.2076	-0.6485
lead	4	0	2	0.5379	0.0935	-0.6124
,	1	0	3	0.9843	0.7158	0.9995
cadmium	24	10	2	0.2259	0.5698	-0.5707
and	3	0	2	-0.0069	0.0419	0.8021
arsenic	25	10	2	-0.1241	0.2630	0.6093
in	2	0	2	-0.1515	0.1676	0.5401
the	3	0	2	-0.1190	0.1395	0.0397
blood	5	0	2	0.9898	-0.9608	0.2815
and	3	0	2	-0.0069	0.0419	0.8021
urine	5	0	1	-0.2420	0.2634	-0.6654
of	2	0	1	-0.1688	0.2076	-0.6485
smelters	28	10	1	0.6278	-0.6584	-0.2881
,	1	0	3	0.9843	0.7158	0.9995
while	5	0	1	0.9981	-0.9985	-1.0000
smoking	25	10	1	0.8333	-0.8776	-0.5508
more	4	0	1	0.3078	-0.3525	-0.8234
than	4	0	1	-0.5497	0.5846	-0.4531
20	2	0	3	0.2876	0.0229	0.8333
cigarettes	38	10	1	0.5422	-0.5947	-0.3596
a	1	0	3	0.0027	0.0524	0.8959
day	3	0	1	0.3624	-0.3073	-0.1949
caused	20	10	1	0.7162	-0.7830	-0.3373
a	1	0	3	0.0027	0.0524	0.8959
further	24	10	1	0.3677	-0.3520	-0.6843
increase	29	10	1	0.8344	-0.8366	-0.3690
in	2	0	2	-0.1515	0.1676	0.5401
the	3	0	2	-0.1190	0.1395	0.0397
concentration	49	10	1	0.8261	-0.8812	-0.1015
of	2	0	1	-0.1688	0.2076	-0.6485
these	5	0	1	0.5318	-0.6322	-0.6751
metals	20	10	1	-0.0266	0.1587	-0.1751
.	1	0	1	1.0000	-0.7646	-1.0000
The	3	0	2	-0.1190	0.1395	0.0397
level	5	0	1	0.6006	-0.7383	-0.7651
of	2	0	1	-0.1688	0.2076	-0.6485
malondialdehyde	58	10	1	-0.7028	0.6860	-0.7899
was	3	0	1	0.9885	-0.9868	-1.0000
approximately	53	10	1	0.1713	-0.2091	-0.3012
twofold	24	10	1	0.4712	-0.5566	-0.8776
higher	19	10	1	0.8488	-0.6579	-0.2963
in	2	0	2	-0.1515	0.1676	0.5401
the	3	0	2	-0.1190	0.1395	0.0397
plasma	19	10	1	0.7605	-0.7815	-0.1791
of	2	0	1	-0.1688	0.2076	-0.6485
the	3	0	2	-0.1190	0.1395	0.0397
smelters	28	10	1	0.6278	-0.6584	-0.2881
compared	30	10	2	0.8087	-0.7659	0.0727
to	2	0	1	0.0574	-0.0396	-0.6838
the	3	0	2	-0.1190	0.1395	0.0397
control	24	10	1	0.2011	-0.2644	-0.2864
group	5	0	2	0.9893	-0.3388	0.7205
.	1	0	1	1.0000	-0.7646	-1.0000
We	2	0	1	0.9506	-0.8724	-1.0000
have	4	0	1	0.6665	-0.7500	-0.8951
observed	29	10	1	0.8842	-0.9227	-0.3366
a	1	0	3	0.0027	0.0524	0.8959
disturbance	45	10	1	0.7569	-0.7889	-0.1515
in	2	0	2	-0.1515	0.1676	0.5401
the	3	0	2	-0.1190	0.1395	0.0397
level	5	0	1	0.6006	-0.7383	-0.7651
of	2	0	1	-0.1688	0.2076	-0.6485
antioxidants	43	10	1	0.2233	-0.2376	-0.5299
in	2	0	2	-0.1515	0.1676	0.5401
erythrocyte	40	10	2	0.0377	-0.0252	0.2935
lysate	20	10	2	0.3201	-0.3280	0.1038
manifested	39	10	1	0.2934	-0.2952	-0.5942
by	2	0	2	0.4523	-0.4526	0.8276
an	2	0	2	-0.0952	0.1324	0.8010
increase	29	10	1	0.8344	-0.8366	-0.3690
in	2	0	2	-0.1515	0.1676	0.5401
metallothionein	59	10	1	-0.2684	0.3142	-0.0063
and	3	0	2	-0.0069	0.0419	0.8021
glutathione	44	10	2	-0.4357	0.5338	0.5612
concentrations	54	10	1	0.8538	-0.9025	-0.1457
as	2	0	2	0.2444	-0.1450	0.8311
well	4	0	1	0.9629	-0.9666	-1.0000
as	2	0	2	0.2444	-0.1450	0.8311
superoxide	39	10	1	-0.1940	0.3364	-0.3183
dismutase	34	10	1	0.3057	-0.3565	-0.7071
and	3	0	2	-0.0069	0.0419	0.8021
glutathione	44	10	2	-0.4357	0.5338	0.5612
peroxidase	39	10	1	-0.0337	0.1204	-0.0380
activities	36	10	1	0.8691	-0.9009	-0.5785
and	3	0	2	-0.0069	0.0419	0.8021
the	3	0	2	-0.1190	0.1395	0.0397
decrease	28	10	1	0.7984	-0.7877	-0.4560
in	2	0	2	-0.1515	0.1676	0.5401
glutathione	44	10	2	-0.4357	0.5338	0.5612
S	1	0	2	0.2761	-0.1958	0.5669
transferase	40	10	1	0.7790	-0.8145	-0.6838
activity	28	10	1	0.7884	-0.8136	-0.3935
.	1	0	1	1.0000	-0.7646	-1.0000
Cigarette	33	10	1	0.4880	-0.5365	-0.3024
smoking	25	10	1	0.8333	-0.8776	-0.5508
,	1	0	3	0.9843	0.7158	0.9995
years	5	0	2	0.9371	-0.9686	0.0558
of	2	0	1	-0.1688	0.2076	-0.6485
work	4	0	1	0.9747	-0.9863	-1.0000
in	2	0	2	-0.1515	0.1676	0.5401
metallurgy	37	12	1	0.0333	-0.0123	-0.4778
and	3	0	2	-0.0069	0.0419	0.8021
age	3	0	2	0.5648	-0.5854	0.3623
of	2	0	1	-0.1688	0.2076	-0.6485
smelters	28	10	1	0.6278	-0.6584	-0.2881
were	4	0	1	0.9667	-0.9696	-1.0000
additional	37	10	1	0.6384	-0.6056	-0.4728
factors	25	10	2	0.6106	-0.6340	0.0336
significantly	52	10	1	0.7135	-0.7354	-0.5669
affecting	34	10	1	0.5471	-0.5721	-0.4780
the	3	0	2	-0.1190	0.1395	0.0397
pro	3	0	2	-0.0141	0.0567	0.7262
-	1	0	2	-0.4467	0.8641	0.9977
oxidant	25	10	1	0.0476	-0.0233	-0.0675
/	1	0	1	0.9792	-0.3470	-1.0000
antioxidant	38	10	1	0.1073	-0.1108	-0.4521
balance	24	10	2	0.4198	-0.4423	0.3332
.	1	0	1	1.0000	-0.7646	-1.0000
Mercury	24	10	2	-0.1894	0.4768	0.2016
induces	25	10	1	0.6857	-0.6995	-0.2176
the	3	0	2	-0.1190	0.1395	0.0397
expression	38	10	1	0.8242	-0.8739	-0.4864
of	2	0	1	-0.1688	0.2076	-0.6485
cyclooxygenase	56	10	1	-0.0913	0.1659	-0.5221
-	1	0	2	-0.4467	0.8641	0.9977
2	1	0	3	0.2407	0.1165	0.9673
and	3	0	2	-0.0069	0.0419	0.8021
inducible	34	10	1	0.7994	-0.8360	-0.4226
nitric	19	10	2	-0.3137	0.4682	0.3361
oxide	5	0	1	-0.5136	0.7686	-0.6358
synthase	29	10	2	0.3936	-0.3566	0.1909
.	1	0	1	1.0000	-0.7646	-1.0000
Nuclear	25	10	2	0.4391	-0.3876	0.0038
factor	20	10	1	0.4710	-0.4819	-0.2578
-	1	0	2	-0.4467	0.8641	0.9977
κB	3	0	1	0.8960	-0.3735	-1.0000
(	1	0	2	0.0562	0.3488	-1.0000
NF	2	0	2	0.1227	-0.1968	0.4781
-	1	0	2	-0.4467	0.8641	0.9977
κB	3	0	1	0.8960	-0.3735	-1.0000
)	1	0	1	-0.0884	0.5421	-1.0000
is	2	0	1	0.1040	-0.1518	-0.4244
a	1	0	3	0.0027	0.0524	0.8959
transcription	51	10	1	0.4868	-0.5045	-0.3248
factor	20	10	1	0.4710	-0.4819	-0.2578
that	4	0	1	-0.3571	0.3703	-0.4531
mediates	29	10	1	0.3611	-0.3914	-0.5038
the	3	0	2	-0.1190	0.1395	0.0397
inducible	34	10	1	0.7994	-0.8360	-0.4226
expression	38	10	1	0.8242	-0.8739	-0.4864
of	2	0	1	-0.1688	0.2076	-0.6485
a	1	0	3	0.0027	0.0524	0.8959
variety	25	10	2	0.2112	-0.2845	0.4590
of	2	0	1	-0.1688	0.2076	-0.6485
genes	5	0	2	0.8840	-0.8963	0.6394
involved	29	10	1	0.8813	-0.9177	-0.7199
in	2	0	2	-0.1515	0.1676	0.5401
immune	19	10	1	0.7950	-0.8524	-0.6575
and	3	0	2	-0.0069	0.0419	0.8021
inflammatory	48	10	1	0.4782	-0.5533	-0.5788
responses	31	10	1	0.8458	-0.8998	-0.6107
.	1	0	1	1.0000	-0.7646	-1.0000
NF	2	0	2	0.1227	-0.1968	0.4781
-	1	0	2	-0.4467	0.8641	0.9977
κB	3	0	1	0.8960	-0.3735	-1.0000
activation	36	10	2	0.8594	-0.8841	0.1707
induces	25	10	1	0.6857	-0.6995	-0.2176
numerous	29	10	1	0.4969	-0.5966	-0.7281
proinflammatory	61	10	1	0.3379	-0.4120	-0.5280
gene	4	0	2	0.6599	-0.6364	0.7577
products	30	10	1	0.7906	-0.8273	-0.4560
including	32	10	1	0.5653	-0.6200	-0.6026
cytokines	35	10	2	0.2237	-0.2718	0.0266
,	1	0	3	0.9843	0.7158	0.9995
cyclooxygenase	56	10	1	-0.0913	0.1659	-0.5221
-	1	0	2	-0.4467	0.8641	0.9977
2	1	0	3	0.2407	0.1165	0.9673
(	1	0	2	0.0562	0.3488	-1.0000
COX	3	0	2	0.0941	-0.0963	0.2524
-	1	0	2	-0.4467	0.8641	0.9977
2	1	0	3	0.2407	0.1165	0.9673
),	2	0	1	-0.1801	0.7510	-1.0000
and	3	0	2	-0.0069	0.0419	0.8021
inducible	34	10	1	0.7994	-0.8360	-0.4226
nitric	19	10	2	-0.3137	0.4682	0.3361
oxide	5	0	1	-0.5136	0.7686	-0.6358
synthase	29	10	2	0.3936	-0.3566	0.1909
(	1	0	2	0.0562	0.3488	-1.0000
iNOS	4	0	2	-0.4511	0.4728	0.4434
).	2	0	2	0.8135	0.8467	-1.0000
The	3	0	2	-0.1190	0.1395	0.0397
divalent	30	10	1	-0.0414	0.1501	-0.4974
heavy	5	0	1	0.7844	-0.7614	-0.8079
metal	5	0	2	0.0071	0.2509	-0.8685
mercury	24	10	2	-0.1894	0.4768	0.2016
has	3	0	2	0.1991	0.0840	-0.8598
been	4	0	2	0.7934	-0.8469	0.4607
used	4	0	1	0.8320	-0.9265	-0.9022
for	3	0	1	0.3123	-0.2305	-1.0000
thousands	34	10	1	0.5514	-0.6285	-0.4568
of	2	0	1	-0.1688	0.2076	-0.6485
years	5	0	2	0.9371	-0.9686	0.0558
.	1	0	1	1.0000	-0.7646	-1.0000
Although	29	10	1	0.6869	-0.7266	-0.6469
mercury	24	10	2	-0.1894	0.4768	0.2016
is	2	0	1	0.1040	-0.1518	-0.4244
clearly	24	10	2	0.7835	-0.7846	0.2186
toxic	5	0	1	0.4022	-0.3556	-0.9059
to	2	0	1	0.0574	-0.0396	-0.6838
most	4	0	1	0.1097	-0.0680	-0.8234
mammalian	30	10	1	0.3779	-0.4021	-0.6756
organ	5	0	1	-0.0392	0.1748	-0.9026
systems	23	10	2	0.4654	-0.3705	0.4809
,	1	0	3	0.9843	0.7158	0.9995
especially	38	10	1	0.7015	-0.7452	-0.2156
the	3	0	2	-0.1190	0.1395	0.0397
immune	19	10	1	0.7950	-0.8524	-0.6575
system	19	10	2	0.3626	-0.3484	0.3585
,	1	0	3	0.9843	0.7158	0.9995
exposure	29	10	1	0.7774	-0.8332	-0.6670
has	3	0	2	0.1991	0.0840	-0.8598
still	5	0	1	0.4361	-0.5047	-0.5221
increased	34	10	1	0.8625	-0.8720	-0.4458
in	2	0	2	-0.1515	0.1676	0.5401
some	4	0	1	0.7416	-0.5916	-0.8220
areas	5	0	2	0.8107	-0.8761	0.5917
of	2	0	1	-0.1688	0.2076	-0.6485
the	3	0	2	-0.1190	0.1395	0.0397
world	5	0	1	0.9864	-0.9935	-1.0000
.	1	0	1	1.0000	-0.7646	-1.0000
However	24	10	1	0.9385	-0.9607	-0.0268
,	1	0	3	0.9843	0.7158	0.9995
the	3	0	2	-0.1190	0.1395	0.0397
underlying	39	10	1	0.7915	-0.8621	-0.3845
toxic	5	0	1	0.4022	-0.3556	-0.9059
mechanism	34	10	1	0.3346	-0.3051	-0.5055
is	2	0	1	0.1040	-0.1518	-0.4244
not	3	0	2	-0.1841	0.2028	0.3921
clearly	24	10	2	0.7835	-0.7846	0.2186
identified	36	10	1	0.6984	-0.6965	-0.7973
.	1	0	1	1.0000	-0.7646	-1.0000
Here	4	0	1	0.5186	-0.3904	-0.7165
,	1	0	3	0.9843	0.7158	0.9995
we	2	0	1	0.9506	-0.8724	-1.0000
report	19	10	1	0.6557	-0.6449	-0.4758
biochemical	43	10	1	0.3593	-0.3928	-0.0946
evidence	28	10	2	0.4818	-0.5429	0.1535
that	4	0	1	-0.3571	0.3703	-0.4531
mercury	24	10	2	-0.1894	0.4768	0.2016
alone	5	0	1	-0.2227	0.3003	-0.3609
induces	25	10	1	0.6857	-0.6995	-0.2176
NF	2	0	2	0.1227	-0.1968	0.4781
-	1	0	2	-0.4467	0.8641	0.9977
κB	3	0	1	0.8960	-0.3735	-1.0000
activation	36	10	2	0.8594	-0.8841	0.1707
,	1	0	3	0.9843	0.7158	0.9995
resulting	35	10	1	0.6008	-0.6850	-0.4723
in	2	0	2	-0.1515	0.1676	0.5401
the	3	0	2	-0.1190	0.1395	0.0397
induced	24	10	1	0.7240	-0.5633	-0.3866
expression	38	10	1	0.8242	-0.8739	-0.4864
of	2	0	1	-0.1688	0.2076	-0.6485
COX	3	0	2	0.0941	-0.0963	0.2524
-	1	0	2	-0.4467	0.8641	0.9977
2	1	0	3	0.2407	0.1165	0.9673
and	3	0	2	-0.0069	0.0419	0.8021
iNOS	4	0	2	-0.4511	0.4728	0.4434
.	1	0	1	1.0000	-0.7646	-1.0000
The	3	0	2	-0.1190	0.1395	0.0397
results	24	10	1	0.6466	-0.7145	-0.7208
suggest	23	10	1	0.7379	-0.6879	-0.4897
that	4	0	1	-0.3571	0.3703	-0.4531
mercury	24	10	2	-0.1894	0.4768	0.2016
can	3	0	2	-0.0340	0.1245	0.4482
induce	20	10	1	0.5653	-0.5549	-0.0583
inflammatory	48	10	1	0.4782	-0.5533	-0.5788
diseases	26	10	1	0.8330	-0.8428	-0.6051
by	2	0	2	0.4523	-0.4526	0.8276
lowering	30	10	1	0.7438	-0.7791	-0.2350
host	4	0	1	-0.1845	0.1918	-0.4623
defense	23	10	1	0.4822	-0.5275	-0.7145
.	1	0	1	1.0000	-0.7646	-1.0000
Toxic	5	0	1	0.4022	-0.3556	-0.9059
effects	23	10	1	0.8340	-0.8442	-0.8056
of	2	0	1	-0.1688	0.2076	-0.6485
chromium	29	10	2	-0.2852	0.3185	0.3070
on	2	0	2	-0.0787	0.0841	0.3788
tannery	23	11	2	0.1800	-0.1731	0.0210
workers	24	10	1	0.9156	-0.9353	-0.3263
at	2	0	2	0.0789	-0.0521	0.8090
Sialkot	22	13	2	-0.3088	0.3854	0.5736
(	1	0	2	0.0562	0.3488	-1.0000
Pakistan	29	10	1	0.2740	-0.3504	-0.4255
).	2	0	2	0.8135	0.8467	-1.0000
Chromium	29	10	2	-0.2852	0.3185	0.3070
is	2	0	1	0.1040	-0.1518	-0.4244
widely	20	10	1	0.5068	-0.5405	-0.0522
used	4	0	1	0.8320	-0.9265	-0.9022
in	2	0	2	-0.1515	0.1676	0.5401
the	3	0	2	-0.1190	0.1395	0.0397
leather	24	10	2	0.3781	-0.4283	0.0400
industry	30	10	2	0.4169	-0.4909	0.0824
,	1	0	3	0.9843	0.7158	0.9995
and	3	0	2	-0.0069	0.0419	0.8021
tannery	23	11	2	0.1800	-0.1731	0.0210
workers	24	10	1	0.9156	-0.9353	-0.3263
are	3	0	2	0.1075	-0.1241	0.8289
under	5	0	1	0.8126	-0.9063	-0.9153
constant	28	10	1	0.5239	-0.6005	-0.4270
threat	19	10	2	0.4193	-0.4483	0.2455
of	2	0	1	-0.1688	0.2076	-0.6485
adverse	24	10	1	0.9068	-0.9106	-0.1566
health	19	10	1	0.4280	-0.4146	-0.5641
effects	23	10	1	0.8340	-0.8442	-0.8056
due	3	0	1	0.7043	-0.7693	-0.1949
to	2	0	1	0.0574	-0.0396	-0.6838
its	3	0	2	0.3437	0.0315	-0.7754
excessive	32	10	1	0.9536	-0.9649	-0.7675
exposure	29	10	1	0.7774	-0.8332	-0.6670
.	1	0	1	1.0000	-0.7646	-1.0000
Our	3	0	1	0.1850	-0.2714	-0.8358
objective	34	10	1	0.9580	-0.9721	-0.7065
was	3	0	1	0.9885	-0.9868	-1.0000
to	2	0	1	0.0574	-0.0396	-0.6838
find	4	0	1	0.8051	-0.8039	-1.0000
out	3	0	1	0.6687	-0.7827	-0.8358
the	3	0	2	-0.1190	0.1395	0.0397
toxic	5	0	1	0.4022	-0.3556	-0.9059
effects	23	10	1	0.8340	-0.8442	-0.8056
of	2	0	1	-0.1688	0.2076	-0.6485
chromium	29	10	2	-0.2852	0.3185	0.3070
on	2	0	2	-0.0787	0.0841	0.3788
tannery	23	11	2	0.1800	-0.1731	0.0210
workers	24	10	1	0.9156	-0.9353	-0.3263
at	2	0	2	0.0789	-0.0521	0.8090
Sialkot	22	13	2	-0.3088	0.3854	0.5736
,	1	0	3	0.9843	0.7158	0.9995
Pakistan	29	10	1	0.2740	-0.3504	-0.4255
.	1	0	1	1.0000	-0.7646	-1.0000
A	1	0	3	0.0027	0.0524	0.8959
total	5	0	1	0.4976	-0.6284	-0.9059
of	2	0	1	-0.1688	0.2076	-0.6485
240	3	0	2	0.4372	-0.1837	0.6793
males	5	0	1	0.2319	-0.2561	-0.8685
consisting	37	10	1	0.7607	-0.8138	-0.4946
of	2	0	1	-0.1688	0.2076	-0.6485
120	3	0	2	0.4917	-0.2405	0.7860
workers	24	10	1	0.9156	-0.9353	-0.3263
from	4	0	1	0.9397	-0.9552	-1.0000
tanneries	32	11	2	0.4216	-0.4469	0.0503
at	2	0	2	0.0789	-0.0521	0.8090
Sialkot	22	13	2	-0.3088	0.3854	0.5736
and	3	0	2	-0.0069	0.0419	0.8021
equal	5	0	1	0.9298	-0.9692	-0.8027
number	20	10	2	0.5164	-0.5171	0.0899
of	2	0	1	-0.1688	0.2076	-0.6485
controls	29	10	1	0.0172	-0.0270	-0.1503
were	4	0	1	0.9667	-0.9696	-1.0000
included	29	10	1	0.6434	-0.6782	-0.6743
.	1	0	1	1.0000	-0.7646	-1.0000
Blood	5	0	2	0.9898	-0.9608	0.2815
complete	29	10	1	0.8103	-0.7174	-0.3042
counts	20	10	1	0.8153	-0.8562	-0.6838
,	1	0	3	0.9843	0.7158	0.9995
high	4	0	2	0.7747	0.1881	-0.5873
-	1	0	2	-0.4467	0.8641	0.9977
sensitive	32	10	1	0.9041	-0.9110	-0.7461
C	1	0	3	0.0190	0.0786	0.8695
-	1	0	2	-0.4467	0.8641	0.9977
reactive	29	10	1	0.9009	-0.9066	-0.4485
protein	25	10	2	0.1249	-0.2111	0.8888
,	1	0	3	0.9843	0.7158	0.9995
malondialdehyde	58	10	1	-0.7028	0.6860	-0.7899
and	3	0	2	-0.0069	0.0419	0.8021
routine	25	10	1	0.1994	-0.2655	-0.2773
biochemical	43	10	1	0.3593	-0.3928	-0.0946
tests	5	0	1	0.6235	-0.5952	-0.7973
were	4	0	1	0.9667	-0.9696	-1.0000
carried	24	10	2	0.4484	-0.5236	0.4354
out	3	0	1	0.6687	-0.7827	-0.8358
by	2	0	2	0.4523	-0.4526	0.8276
routine	25	10	1	0.1994	-0.2655	-0.2773
procedures	38	10	1	0.6515	-0.7152	-0.2409
.	1	0	1	1.0000	-0.7646	-1.0000
Chromium	29	10	2	-0.2852	0.3185	0.3070
levels	18	10	2	0.6681	-0.7992	0.6777
in	2	0	2	-0.1515	0.1676	0.5401
blood	5	0	2	0.9898	-0.9608	0.2815
(	1	0	2	0.0562	0.3488	-1.0000
BCr	3	0	2	0.9498	-0.9173	0.6634
)	1	0	1	-0.0884	0.5421	-1.0000
and	3	0	2	-0.0069	0.0419	0.8021
urine	5	0	1	-0.2420	0.2634	-0.6654
were	4	0	1	0.9667	-0.9696	-1.0000
analyzed	29	10	2	0.5372	-0.6132	0.4369
using	5	0	1	0.7872	-0.9058	-0.9153
graphite	30	10	3	0.1603	0.1345	0.1297
furnace	25	10	2	0.3231	-0.2994	0.0079
atomic	20	10	1	0.2384	-0.2849	-0.0964
absorption	39	10	2	0.7065	-0.7701	0.2197
spectrophotometer	67	10	1	0.5074	-0.5704	-0.3298
Perkin	17	13	2	0.5946	-0.6445	0.3423
Elmer	4	5	2	0.8074	-0.8971	0.2394
analyst	24	10	1	0.0747	-0.0403	-0.0950
-	1	0	2	-0.4467	0.8641	0.9977
200	3	0	2	0.5193	-0.1793	0.6793
.	1	0	1	1.0000	-0.7646	-1.0000
Results	24	10	1	0.6466	-0.7145	-0.7208
revealed	28	10	1	0.8792	-0.9218	-0.0059
that	4	0	1	-0.3571	0.3703	-0.4531
all	3	0	2	0.1302	-0.1049	0.3623
the	3	0	2	-0.1190	0.1395	0.0397
workers	24	10	1	0.9156	-0.9353	-0.3263
were	4	0	1	0.9667	-0.9696	-1.0000
male	4	0	1	-0.0358	0.0651	-0.8234
with	4	0	1	0.9433	-0.9039	-1.0000
average	23	10	1	0.7947	-0.8002	-0.3572
age	3	0	2	0.5648	-0.5854	0.3623
of	2	0	1	-0.1688	0.2076	-0.6485
33	2	0	2	0.2513	0.0558	-0.5565
years	5	0	2	0.9371	-0.9686	0.0558
and	3	0	2	-0.0069	0.0419	0.8021
15	2	0	3	0.2550	0.0413	0.7949
(	1	0	2	0.0562	0.3488	-1.0000
13	2	0	3	0.4625	0.0160	0.7949
%)	2	0	1	1.0000	-1.0000	-1.0000
had	3	0	1	0.1885	-0.2325	-0.8598
skin	4	0	1	0.9151	-0.8435	-0.8220
rashes	19	10	1	0.8849	-0.8623	-0.2286
,	1	0	3	0.9843	0.7158	0.9995
14	2	0	3	0.1467	0.0730	0.7949
(	1	0	2	0.0562	0.3488	-1.0000
12	2	0	3	0.3450	0.0282	0.8955
%)	2	0	1	1.0000	-1.0000	-1.0000
had	3	0	1	0.1885	-0.2325	-0.8598
chronic	24	10	2	-0.0289	0.0170	0.2996
bronchitis	39	10	1	0.4154	-0.4517	-0.5049
,	1	0	3	0.9843	0.7158	0.9995
10	2	0	2	0.4385	-0.0108	0.7949
(	1	0	2	0.0562	0.3488	-1.0000
8	1	0	2	0.4526	-0.0875	0.5191
%)	2	0	1	1.0000	-1.0000	-1.0000
had	3	0	1	0.1885	-0.2325	-0.8598
gastritis	32	10	2	0.2977	-0.2884	0.8012
and	3	0	2	-0.0069	0.0419	0.8021
4	1	0	3	0.3875	0.0928	0.9721
(	1	0	2	0.0562	0.3488	-1.0000
3	1	0	3	0.3072	0.0799	0.3935
%)	2	0	1	1.0000	-1.0000	-1.0000
conjunctivitis	54	10	1	0.9352	-0.9290	-0.8826
.	1	0	1	1.0000	-0.7646	-1.0000
The	3	0	2	-0.1190	0.1395	0.0397
tannery	23	11	2	0.1800	-0.1731	0.0210
workers	24	10	1	0.9156	-0.9353	-0.3263
had	3	0	1	0.1885	-0.2325	-0.8598
significantly	52	10	1	0.7135	-0.7354	-0.5669
raised	20	10	1	0.7663	-0.7562	-0.4539
median	20	10	1	0.1925	-0.2348	-0.0939
(	1	0	2	0.0562	0.3488	-1.0000
interquartile	51	10	1	0.8731	-0.8423	-0.6051
range	5	0	1	0.6943	-0.3149	-0.7459
)	1	0	1	-0.0884	0.5421	-1.0000
of	2	0	1	-0.1688	0.2076	-0.6485
BCr	3	0	2	0.9498	-0.9173	0.6634
569	3	0	2	0.9471	-0.6757	0.6275
(	1	0	2	0.0562	0.3488	-1.0000
377	3	0	1	0.9226	-0.7526	-0.8093
-	1	0	2	-0.4467	0.8641	0.9977
726	3	0	1	0.8782	-0.8458	-0.7122
)	1	0	1	-0.0884	0.5421	-1.0000
nmol	4	0	1	0.9071	-0.9078	-0.4058
/	1	0	1	0.9792	-0.3470	-1.0000
L	1	0	2	-0.0735	0.1076	0.4017
as	2	0	2	0.2444	-0.1450	0.8311
compared	30	10	2	0.8087	-0.7659	0.0727
to	2	0	1	0.0574	-0.0396	-0.6838
318	3	0	2	0.4647	0.1759	-0.8093
(	1	0	2	0.0562	0.3488	-1.0000
245	3	0	2	0.7914	-0.4700	0.6793
-	1	0	2	-0.4467	0.8641	0.9977
397	3	0	1	0.4294	-0.2040	-0.8093
)	1	0	1	-0.0884	0.5421	-1.0000
nmol	4	0	1	0.9071	-0.9078	-0.4058
/	1	0	1	0.9792	-0.3470	-1.0000
L	1	0	2	-0.0735	0.1076	0.4017
in	2	0	2	-0.1515	0.1676	0.5401
the	3	0	2	-0.1190	0.1395	0.0397
control	24	10	1	0.2011	-0.2644	-0.2864
(	1	0	2	0.0562	0.3488	-1.0000
p	1	0	2	-0.0342	0.1349	0.8706
<	1	0	2	0.8794	0.9797	-1.0000
0	1	0	2	0.4293	-0.2312	0.9087
.	1	0	1	1.0000	-0.7646	-1.0000
001	3	0	2	0.6614	-0.6170	0.4083
).	2	0	2	0.8135	0.8467	-1.0000
Sixty	5	0	1	0.9686	-0.9805	-0.4704
-	1	0	2	-0.4467	0.8641	0.9977
five	4	0	2	0.9658	0.6667	-1.0000
(	1	0	2	0.0562	0.3488	-1.0000
54	2	0	3	0.4883	0.0889	0.8114
%)	2	0	1	1.0000	-1.0000	-1.0000
workers	24	10	1	0.9156	-0.9353	-0.3263
had	3	0	1	0.1885	-0.2325	-0.8598
BCr	3	0	2	0.9498	-0.9173	0.6634
levels	18	10	2	0.6681	-0.7992	0.6777
above	5	0	2	0.8976	-0.9417	0.7195
the	3	0	2	-0.1190	0.1395	0.0397
upper	5	0	1	0.9806	-0.9908	-0.9153
limit	5	0	1	0.0949	-0.1686	-0.8945
set	3	0	1	0.5773	-0.4890	-0.6915
by	2	0	2	0.4523	-0.4526	0.8276
Agency	20	10	2	0.5606	-0.5902	0.4409
for	3	0	1	0.3123	-0.2305	-1.0000
Toxic	5	0	1	0.4022	-0.3556	-0.9059
Substance	34	10	1	0.5799	-0.3081	-0.3270
and	3	0	2	-0.0069	0.0419	0.8021
Drug	4	0	2	0.6291	-0.7084	0.0917
Registry	29	10	2	0.5929	-0.8180	0.9114
.	1	0	1	1.0000	-0.7646	-1.0000
The	3	0	2	-0.1190	0.1395	0.0397
urinary	24	10	2	0.0257	-0.0064	0.3856
chromium	29	10	2	-0.2852	0.3185	0.3070
excretion	34	10	1	0.7738	-0.7673	-0.2324
was	3	0	1	0.9885	-0.9868	-1.0000
significantly	52	10	1	0.7135	-0.7354	-0.5669
high	4	0	2	0.7747	0.1881	-0.5873
in	2	0	2	-0.1515	0.1676	0.5401
workers	24	10	1	0.9156	-0.9353	-0.3263
131	3	0	3	0.6863	0.2849	0.5892
(	1	0	2	0.0562	0.3488	-1.0000
46	2	0	2	0.7724	-0.5148	0.8496
-	1	0	2	-0.4467	0.8641	0.9977
312	3	0	1	0.2980	-0.0134	-0.8093
)	1	0	1	-0.0884	0.5421	-1.0000
nmol	4	0	1	0.9071	-0.9078	-0.4058
/	1	0	1	0.9792	-0.3470	-1.0000
L	1	0	2	-0.0735	0.1076	0.4017
as	2	0	2	0.2444	-0.1450	0.8311
compared	30	10	2	0.8087	-0.7659	0.0727
to	2	0	1	0.0574	-0.0396	-0.6838
13	2	0	3	0.4625	0.0160	0.7949
(	1	0	2	0.0562	0.3488	-1.0000
3	1	0	3	0.3072	0.0799	0.3935
-	1	0	2	-0.4467	0.8641	0.9977
26	2	0	2	0.4450	-0.0768	0.9554
)	1	0	1	-0.0884	0.5421	-1.0000
nmol	4	0	1	0.9071	-0.9078	-0.4058
/	1	0	1	0.9792	-0.3470	-1.0000
L	1	0	2	-0.0735	0.1076	0.4017
in	2	0	2	-0.1515	0.1676	0.5401
controls	29	10	1	0.0172	-0.0270	-0.1503
(	1	0	2	0.0562	0.3488	-1.0000
p	1	0	2	-0.0342	0.1349	0.8706
<	1	0	2	0.8794	0.9797	-1.0000
0	1	0	2	0.4293	-0.2312	0.9087
.	1	0	1	1.0000	-0.7646	-1.0000
01	2	0	3	0.1654	0.0777	0.9843
).	2	0	2	0.8135	0.8467	-1.0000
The	3	0	2	-0.1190	0.1395	0.0397
workers	24	10	1	0.9156	-0.9353	-0.3263
had	3	0	1	0.1885	-0.2325	-0.8598
hematological	52	10	1	0.5018	-0.5365	-0.7024
,	1	0	3	0.9843	0.7158	0.9995
hepatic	25	10	2	0.4618	-0.4436	0.6607
and	3	0	2	-0.0069	0.0419	0.8021
renal	5	0	1	0.3627	-0.4573	-0.7459
function	29	10	1	0.8755	-0.8065	-0.4123
impairment	38	10	1	0.7097	-0.7580	-0.0539
because	24	10	1	0.5889	-0.6843	-0.1628
of	2	0	1	-0.1688	0.2076	-0.6485
oxidative	34	10	1	0.4274	-0.4057	-0.3688
stress	18	10	2	0.5476	-0.6025	0.0312
on	2	0	2	-0.0787	0.0841	0.3788
body	4	0	2	0.7300	-0.6446	0.6641
systems	23	10	2	0.4654	-0.3705	0.4809
.	1	0	1	1.0000	-0.7646	-1.0000
It	2	0	1	-0.0136	0.0253	-0.4244
is	2	0	1	0.1040	-0.1518	-0.4244
concluded	33	10	1	0.7465	-0.7841	-0.7790
that	4	0	1	-0.3571	0.3703	-0.4531
about	5	0	2	0.8976	-0.9417	0.7195
half	4	0	2	0.1381	0.4996	-0.8951
of	2	0	1	-0.1688	0.2076	-0.6485
the	3	0	2	-0.1190	0.1395	0.0397
workers	24	10	1	0.9156	-0.9353	-0.3263
had	3	0	1	0.1885	-0.2325	-0.8598
excessive	32	10	1	0.9536	-0.9649	-0.7675
exposure	29	10	1	0.7774	-0.8332	-0.6670
to	2	0	1	0.0574	-0.0396	-0.6838
chromium	29	10	2	-0.2852	0.3185	0.3070
in	2	0	2	-0.1515	0.1676	0.5401
the	3	0	2	-0.1190	0.1395	0.0397
tanneries	32	11	2	0.4216	-0.4469	0.0503
at	2	0	2	0.0789	-0.0521	0.8090
Sialkot	22	13	2	-0.3088	0.3854	0.5736
.	1	0	1	1.0000	-0.7646	-1.0000
They	4	0	1	0.2051	-0.2642	-0.4531
had	3	0	1	0.1885	-0.2325	-0.8598
significantly	52	10	1	0.7135	-0.7354	-0.5669
raised	20	10	1	0.7663	-0.7562	-0.4539
chromium	29	10	2	-0.2852	0.3185	0.3070
levels	18	10	2	0.6681	-0.7992	0.6777
in	2	0	2	-0.1515	0.1676	0.5401
their	5	0	1	0.1618	-0.2420	-0.6751
biological	37	10	2	0.6422	-0.6795	0.2377
fluids	20	10	1	0.2470	-0.2743	-0.7954
and	3	0	2	-0.0069	0.0419	0.8021
adverse	24	10	1	0.9068	-0.9106	-0.1566
health	19	10	1	0.4280	-0.4146	-0.5641
effects	23	10	1	0.8340	-0.8442	-0.8056
due	3	0	1	0.7043	-0.7693	-0.1949
to	2	0	1	0.0574	-0.0396	-0.6838
enhanced	28	10	1	0.7185	-0.7704	-0.4232
oxidative	34	10	1	0.4274	-0.4057	-0.3688
stress	18	10	2	0.5476	-0.6025	0.0312
and	3	0	2	-0.0069	0.0419	0.8021
inflammatory	48	10	1	0.4782	-0.5533	-0.5788
changes	25	10	2	0.5714	-0.5975	0.1018
.	1	0	1	1.0000	-0.7646	-1.0000
Fish	4	0	1	0.9658	-0.9461	-1.0000
,	1	0	3	0.9843	0.7158	0.9995
contaminants	45	10	2	0.1106	-0.1332	0.1561
and	3	0	2	-0.0069	0.0419	0.8021
human	5	0	1	0.9245	-0.9646	-0.9101
health	19	10	1	0.4280	-0.4146	-0.5641
:	1	0	2	1.0000	0.5101	-1.0000
quantifying	43	10	1	0.8097	-0.8796	-0.7128
and	3	0	2	-0.0069	0.0419	0.8021
weighing	28	10	1	0.9195	-0.9493	-0.5131
benefits	29	10	1	0.1801	-0.1639	-0.4161
and	3	0	2	-0.0069	0.0419	0.8021
risks	5	0	2	0.7681	-0.8624	0.1245
.	1	0	1	1.0000	-0.7646	-1.0000
This	4	0	2	-0.1727	0.2040	0.4430
paper	5	0	2	0.5711	-0.6424	0.2147
describes	32	10	1	0.5272	-0.5929	-0.4306
a	1	0	3	0.0027	0.0524	0.8959
quantitative	45	10	1	0.6643	-0.7326	-0.8102
risk	4	0	2	0.4497	-0.5589	0.3593
-	1	0	2	-0.4467	0.8641	0.9977
benefit	24	10	1	0.0249	-0.0370	-0.2515
assessment	35	10	1	0.8961	-0.9379	-0.7438
of	2	0	1	-0.1688	0.2076	-0.6485
fish	4	0	1	0.9658	-0.9461	-1.0000
consumption	42	10	1	0.8285	-0.8519	-0.4652
.	1	0	1	1.0000	-0.7646	-1.0000
We	2	0	1	0.9506	-0.8724	-1.0000
compare	25	10	2	0.7735	-0.7295	0.1900
the	3	0	2	-0.1190	0.1395	0.0397
net	3	0	2	-0.2318	0.2435	0.5360
health	19	10	1	0.4280	-0.4146	-0.5641
effect	18	10	1	0.6719	-0.6816	-0.7886
expressed	32	10	1	0.9220	-0.9483	-0.7508
in	2	0	2	-0.1515	0.1676	0.5401
DALYs	5	0	1	0.7435	-0.7357	-0.7607
of	2	0	1	-0.1688	0.2076	-0.6485
two	3	0	1	0.8771	-0.9073	-0.8445
scenarios	34	10	2	0.0771	-0.1315	0.1370
.	1	0	1	1.0000	-0.7646	-1.0000
The	3	0	2	-0.1190	0.1395	0.0397
reference	30	10	1	0.7790	-0.8472	-0.7646
scenario	30	10	2	0.0903	-0.1399	0.2871
is	2	0	1	0.1040	-0.1518	-0.4244
the	3	0	2	-0.1190	0.1395	0.0397
current	24	10	2	0.6535	-0.7400	0.1290
fish	4	0	1	0.9658	-0.9461	-1.0000
intake	20	10	1	0.2976	-0.3620	-0.0785
of	2	0	1	-0.1688	0.2076	-0.6485
the	3	0	2	-0.1190	0.1395	0.0397
Dutch	5	0	1	0.5331	-0.6739	-0.7607
population	38	10	2	0.6983	-0.7544	0.4938
,	1	0	3	0.9843	0.7158	0.9995
which	5	0	1	0.9981	-0.9985	-1.0000
is	2	0	1	0.1040	-0.1518	-0.4244
less	4	0	1	0.4333	-0.5266	-0.6124
than	4	0	1	-0.5497	0.5846	-0.4531
what	4	0	1	0.9970	-0.9977	-1.0000
is	2	0	1	0.1040	-0.1518	-0.4244
recommended	41	10	1	0.8841	-0.8882	-0.7103
by	2	0	2	0.4523	-0.4526	0.8276
the	3	0	2	-0.1190	0.1395	0.0397
health	19	10	1	0.4280	-0.4146	-0.5641
authorities	43	10	1	0.4940	-0.6115	-0.6225
.	1	0	1	1.0000	-0.7646	-1.0000
The	3	0	2	-0.1190	0.1395	0.0397
alternative	42	10	1	0.6853	-0.6805	-0.6556
scenario	30	10	2	0.0903	-0.1399	0.2871
describes	32	10	1	0.5272	-0.5929	-0.4306
the	3	0	2	-0.1190	0.1395	0.0397
health	19	10	1	0.4280	-0.4146	-0.5641
effects	23	10	1	0.8340	-0.8442	-0.8056
if	2	0	1	0.0652	-0.1114	-0.4244
the	3	0	2	-0.1190	0.1395	0.0397
population	38	10	2	0.6983	-0.7544	0.4938
consumes	29	10	1	0.6695	-0.7445	-0.5999
200g	3	8	2	0.5193	-0.1793	0.6793
of	2	0	1	-0.1688	0.2076	-0.6485
fish	4	0	1	0.9658	-0.9461	-1.0000
per	3	0	3	0.0394	0.0197	0.7976
week	4	0	1	0.9934	-0.9923	-1.0000
,	1	0	3	0.9843	0.7158	0.9995
which	5	0	1	0.9981	-0.9985	-1.0000
is	2	0	1	0.1040	-0.1518	-0.4244
close	5	0	1	-0.0535	0.0319	-0.5156
to	2	0	1	0.0574	-0.0396	-0.6838
the	3	0	2	-0.1190	0.1395	0.0397
recommendation	56	10	1	0.8046	-0.8377	-0.1440
.	1	0	1	1.0000	-0.7646	-1.0000
All	3	0	2	0.1302	-0.1049	0.3623
health	19	10	1	0.4280	-0.4146	-0.5641
effects	23	10	1	0.8340	-0.8442	-0.8056
due	3	0	1	0.7043	-0.7693	-0.1949
to	2	0	1	0.0574	-0.0396	-0.6838
fish	4	0	1	0.9658	-0.9461	-1.0000
consumption	42	10	1	0.8285	-0.8519	-0.4652
for	3	0	1	0.3123	-0.2305	-1.0000
which	5	0	1	0.9981	-0.9985	-1.0000
there	5	0	1	0.2314	-0.1130	-0.6751
is	2	0	1	0.1040	-0.1518	-0.4244
convincing	35	10	1	0.8152	-0.8239	-0.7640
evidence	28	10	2	0.4818	-0.5429	0.1535
are	3	0	2	0.1075	-0.1241	0.8289
incorporated	47	10	1	0.5388	-0.5347	-0.5024
in	2	0	2	-0.1515	0.1676	0.5401
the	3	0	2	-0.1190	0.1395	0.0397
assessment	35	10	1	0.8961	-0.9379	-0.7438
.	1	0	1	1.0000	-0.7646	-1.0000
The	3	0	2	-0.1190	0.1395	0.0397
QALIBRA	24	10	1	0.5863	-0.5969	-0.6119
software	30	10	1	0.9126	-0.9295	-0.6615
(	1	0	2	0.0562	0.3488	-1.0000
www	3	0	1	0.9948	-0.9960	-1.0000
.	1	0	1	1.0000	-0.7646	-1.0000
qalibra	24	10	1	0.5863	-0.5969	-0.6119
.	1	0	1	1.0000	-0.7646	-1.0000
eu	2	0	2	0.1441	-0.0997	0.7880
)	1	0	1	-0.0884	0.5421	-1.0000
is	2	0	1	0.1040	-0.1518	-0.4244
used	4	0	1	0.8320	-0.9265	-0.9022
to	2	0	1	0.0574	-0.0396	-0.6838
simulate	30	10	2	0.5117	-0.4271	0.0724
the	3	0	2	-0.1190	0.1395	0.0397
two	3	0	1	0.8771	-0.9073	-0.8445
scenarios	34	10	2	0.0771	-0.1315	0.1370
.	1	0	1	1.0000	-0.7646	-1.0000
The	3	0	2	-0.1190	0.1395	0.0397
results	24	10	1	0.6466	-0.7145	-0.7208
show	4	0	1	0.9588	-0.9222	-0.8220
there	5	0	1	0.2314	-0.1130	-0.6751
is	2	0	1	0.1040	-0.1518	-0.4244
a	1	0	3	0.0027	0.0524	0.8959
net	3	0	2	-0.2318	0.2435	0.5360
benefit	24	10	1	0.0249	-0.0370	-0.2515
for	3	0	1	0.3123	-0.2305	-1.0000
the	3	0	2	-0.1190	0.1395	0.0397
population	38	10	2	0.6983	-0.7544	0.4938
if	2	0	1	0.0652	-0.1114	-0.4244
it	2	0	1	-0.0136	0.0253	-0.4244
consumes	29	10	1	0.6695	-0.7445	-0.5999
200g	3	8	2	0.5193	-0.1793	0.6793
of	2	0	1	-0.1688	0.2076	-0.6485
fish	4	0	1	0.9658	-0.9461	-1.0000
each	4	0	1	0.8447	-0.9147	-0.7097
week	4	0	1	0.9934	-0.9923	-1.0000
.	1	0	1	1.0000	-0.7646	-1.0000
Catalase	28	10	1	0.4670	-0.4627	-0.4426
-	1	0	2	-0.4467	0.8641	0.9977
like	4	0	2	0.8134	0.0590	-0.8708
and	3	0	2	-0.0069	0.0419	0.8021
peroxidase	39	10	1	-0.0337	0.1204	-0.0380
-	1	0	2	-0.4467	0.8641	0.9977
like	4	0	2	0.8134	0.0590	-0.8708
catalytic	32	10	1	0.6678	-0.5970	-0.4739
activities	36	10	1	0.8691	-0.9009	-0.5785
of	2	0	1	-0.1688	0.2076	-0.6485
silicon	24	10	2	-0.0936	0.2761	0.2173
nanowire	29	10	1	0.8053	-0.8323	-0.6709
arrays	18	10	2	0.8559	-0.9092	0.0929
.	1	0	1	1.0000	-0.7646	-1.0000
Silicon	24	10	2	-0.0936	0.2761	0.2173
nanowire	29	10	1	0.8053	-0.8323	-0.6709
arrays	18	10	2	0.8559	-0.9092	0.0929
(	1	0	2	0.0562	0.3488	-1.0000
SiNWAs	16	13	2	0.7580	-0.7951	0.0671
)	1	0	1	-0.0884	0.5421	-1.0000
were	4	0	1	0.9667	-0.9696	-1.0000
found	5	0	1	0.9481	-0.9676	-1.0000
to	2	0	1	0.0574	-0.0396	-0.6838
have	4	0	1	0.6665	-0.7500	-0.8951
catalytic	32	10	1	0.6678	-0.5970	-0.4739
activities	36	10	1	0.8691	-0.9009	-0.5785
similar	24	10	2	0.2715	-0.3171	0.4868
to	2	0	1	0.0574	-0.0396	-0.6838
those	5	0	1	-0.1082	0.0832	-0.6751
of	2	0	1	-0.1688	0.2076	-0.6485
biological	37	10	2	0.6422	-0.6795	0.2377
enzymes	24	10	2	0.0066	0.2311	-0.0029
catalase	28	10	1	0.4670	-0.4627	-0.4426
and	3	0	2	-0.0069	0.0419	0.8021
peroxidase	39	10	1	-0.0337	0.1204	-0.0380
.	1	0	1	1.0000	-0.7646	-1.0000
Thus	4	0	1	0.2740	-0.3511	-0.4531
not	3	0	2	-0.1841	0.2028	0.3921
only	4	0	1	0.8228	-0.8972	-0.5763
can	3	0	2	-0.0340	0.1245	0.4482
these	5	0	1	0.5318	-0.6322	-0.6751
materials	34	10	1	0.4641	-0.5113	-0.2653
catalyze	29	10	2	0.5894	-0.5554	0.4377
the	3	0	2	-0.1190	0.1395	0.0397
decomposition	52	10	1	0.7419	-0.7000	-0.4200
reaction	30	10	2	0.7598	-0.7917	0.2223
of	2	0	1	-0.1688	0.2076	-0.6485
H	1	0	2	-0.0906	0.1546	0.1739
(	1	0	2	0.0562	0.3488	-1.0000
2	1	0	3	0.2407	0.1165	0.9673
)	1	0	1	-0.0884	0.5421	-1.0000
O	1	0	2	-0.1431	0.1772	0.3085
(	1	0	2	0.0562	0.3488	-1.0000
2	1	0	3	0.2407	0.1165	0.9673
)	1	0	1	-0.0884	0.5421	-1.0000
into	4	0	1	0.6856	-0.7986	-0.2608
water	5	0	1	0.9964	-0.9963	-1.0000
and	3	0	2	-0.0069	0.0419	0.8021
oxygen	20	10	2	-0.2037	0.3426	0.3729
but	3	0	2	-0.4212	0.5188	0.6634
they	4	0	1	0.2051	-0.2642	-0.4531
can	3	0	2	-0.0340	0.1245	0.4482
also	4	0	2	0.2401	-0.2583	0.0341
catalyze	29	10	2	0.5894	-0.5554	0.4377
the	3	0	2	-0.1190	0.1395	0.0397
oxidation	33	10	2	0.2998	-0.2812	0.3171
of	2	0	1	-0.1688	0.2076	-0.6485
o	1	0	2	-0.1431	0.1772	0.3085
-	1	0	2	-0.4467	0.8641	0.9977
phenylenediamine	62	10	2	-0.9166	0.9093	0.2810
(	1	0	2	0.0562	0.3488	-1.0000
OPD	3	0	1	-0.1699	0.2084	-0.6485
,	1	0	3	0.9843	0.7158	0.9995
a	1	0	3	0.0027	0.0524	0.8959
common	18	10	1	0.4683	-0.4899	-0.5260
substrate	33	10	1	0.4308	-0.3613	-0.0797
for	3	0	1	0.3123	-0.2305	-1.0000
peroxidases	43	10	1	-0.0067	0.0780	-0.1637
,	1	0	3	0.9843	0.7158	0.9995
by	2	0	2	0.4523	-0.4526	0.8276
H	1	0	2	-0.0906	0.1546	0.1739
(	1	0	2	0.0562	0.3488	-1.0000
2	1	0	3	0.2407	0.1165	0.9673
)	1	0	1	-0.0884	0.5421	-1.0000
O	1	0	2	-0.1431	0.1772	0.3085
(	1	0	2	0.0562	0.3488	-1.0000
2	1	0	3	0.2407	0.1165	0.9673
)	1	0	1	-0.0884	0.5421	-1.0000
The	3	0	2	-0.1190	0.1395	0.0397
presence	28	10	1	0.7970	-0.8244	-0.3383
of	2	0	1	-0.1688	0.2076	-0.6485
Si	2	0	2	0.1536	-0.1229	0.6052
H	1	0	2	-0.0906	0.1546	0.1739
bonds	5	0	2	0.6521	-0.7001	0.5056
and	3	0	2	-0.0069	0.0419	0.8021
the	3	0	2	-0.1190	0.1395	0.0397
morphology	38	10	1	0.0507	-0.0650	-0.1668
of	2	0	1	-0.1688	0.2076	-0.6485
the	3	0	2	-0.1190	0.1395	0.0397
SiNWAs	16	13	2	0.7580	-0.7951	0.0671
are	3	0	2	0.1075	-0.1241	0.8289
found	5	0	1	0.9481	-0.9676	-1.0000
to	2	0	1	0.0574	-0.0396	-0.6838
be	2	0	2	-0.1073	0.1626	0.8276
crucial	24	10	1	0.5347	-0.6315	-0.6861
to	2	0	1	0.0574	-0.0396	-0.6838
the	3	0	2	-0.1190	0.1395	0.0397
occurrence	36	10	1	0.8583	-0.9147	-0.3776
of	2	0	1	-0.1688	0.2076	-0.6485
such	4	0	1	0.4418	-0.1841	-0.8220
catalytic	32	10	1	0.6678	-0.5970	-0.4739
activity	28	10	1	0.7884	-0.8136	-0.3935
.	1	0	1	1.0000	-0.7646	-1.0000
When	4	0	1	0.9970	-0.9977	-1.0000
the	3	0	2	-0.1190	0.1395	0.0397
SiNWAs	16	13	2	0.7580	-0.7951	0.0671
are	3	0	2	0.1075	-0.1241	0.8289
reacted	24	10	1	0.7789	-0.7778	-0.1065
with	4	0	1	0.9433	-0.9039	-1.0000
H	1	0	2	-0.0906	0.1546	0.1739
(	1	0	2	0.0562	0.3488	-1.0000
2	1	0	3	0.2407	0.1165	0.9673
)	1	0	1	-0.0884	0.5421	-1.0000
O	1	0	2	-0.1431	0.1772	0.3085
(	1	0	2	0.0562	0.3488	-1.0000
2	1	0	3	0.2407	0.1165	0.9673
)	1	0	1	-0.0884	0.5421	-1.0000
the	3	0	2	-0.1190	0.1395	0.0397
data	4	0	1	0.4307	-0.2523	-0.6010
from	4	0	1	0.9397	-0.9552	-1.0000
Raman	5	0	1	0.3426	-0.4384	-0.7459
spectroscopy	46	10	1	0.3588	-0.3971	-0.5501
suggests	27	10	1	0.8642	-0.8427	-0.6528
the	3	0	2	-0.1190	0.1395	0.0397
formation	34	10	2	0.4990	-0.5195	0.3964
of	2	0	1	-0.1688	0.2076	-0.6485
(	1	0	2	0.0562	0.3488	-1.0000
Si	2	0	2	0.1536	-0.1229	0.6052
-	1	0	2	-0.4467	0.8641	0.9977
H	1	0	2	-0.0906	0.1546	0.1739
)(	2	0	1	-0.1296	0.6442	-1.0000
2	1	0	3	0.2407	0.1165	0.9673
)	1	0	1	-0.0884	0.5421	-1.0000
··(	4	5	1	0.9164	-0.4069	-1.0000
O	1	0	2	-0.1431	0.1772	0.3085
species	23	10	2	0.8409	-0.8698	0.0178
)	1	0	1	-0.0884	0.5421	-1.0000
(	1	0	2	0.0562	0.3488	-1.0000
(	1	0	2	0.0562	0.3488	-1.0000
Si	2	0	2	0.1536	-0.1229	0.6052
-	1	0	2	-0.4467	0.8641	0.9977
H	1	0	2	-0.0906	0.1546	0.1739
)(	2	0	1	-0.1296	0.6442	-1.0000
2	1	0	3	0.2407	0.1165	0.9673
)	1	0	1	-0.0884	0.5421	-1.0000
··	4	0	1	0.9164	-0.4069	-1.0000
Os	2	0	1	-0.1995	0.2253	-0.6485
),	2	0	1	-0.1801	0.7510	-1.0000
which	5	0	1	0.9981	-0.9985	-1.0000
is	2	0	1	0.1040	-0.1518	-0.4244
presumably	40	10	2	0.7915	-0.8281	0.0928
responsible	43	10	1	0.8907	-0.9249	-0.4475
for	3	0	1	0.3123	-0.2305	-1.0000
the	3	0	2	-0.1190	0.1395	0.0397
catalytic	32	10	1	0.6678	-0.5970	-0.4739
activity	28	10	1	0.7884	-0.8136	-0.3935
.	1	0	1	1.0000	-0.7646	-1.0000
These	5	0	1	0.5318	-0.6322	-0.6751
findings	27	10	1	0.4897	-0.5654	-0.5770
suggest	23	10	1	0.7379	-0.6879	-0.4897
the	3	0	2	-0.1190	0.1395	0.0397
potential	34	10	1	0.4694	-0.5320	-0.2296
use	3	0	1	0.8256	-0.9154	-0.8760
of	2	0	1	-0.1688	0.2076	-0.6485
SiNWAs	16	13	2	0.7580	-0.7951	0.0671
as	2	0	2	0.2444	-0.1450	0.8311
enzyme	19	10	2	-0.1225	0.3214	0.1362
mimics	17	10	1	0.5687	-0.4647	-0.6580
in	2	0	2	-0.1515	0.1676	0.5401
medicine	28	10	1	-0.0924	0.1082	-0.3461
,	1	0	3	0.9843	0.7158	0.9995
biotechnology	53	10	2	0.3062	-0.3618	0.1111
,	1	0	3	0.9843	0.7158	0.9995
and	3	0	2	-0.0069	0.0419	0.8021
environmental	51	10	1	0.5018	-0.5399	-0.7894
chemistry	35	10	1	0.4799	-0.4979	-0.1166
.	1	0	1	1.0000	-0.7646	-1.0000
Protective	38	10	2	0.7406	-0.7079	0.3430
effect	18	10	1	0.6719	-0.6816	-0.7886
of	2	0	1	-0.1688	0.2076	-0.6485
honey	5	0	1	-0.0544	0.0029	-0.6801
against	24	10	2	0.6736	-0.5788	0.0994
cigarette	33	10	1	0.4880	-0.5365	-0.3024
smoke	5	0	1	0.9478	-0.9742	-0.8681
induced	24	10	1	0.7240	-0.5633	-0.3866
-	1	0	2	-0.4467	0.8641	0.9977
impaired	29	10	1	0.8112	-0.8077	-0.5110
sexual	20	10	1	0.8481	-0.9001	-0.6595
behavior	30	10	1	0.5316	-0.5988	-0.4844
and	3	0	2	-0.0069	0.0419	0.8021
fertility	33	10	1	0.6285	-0.7094	-0.7009
of	2	0	1	-0.1688	0.2076	-0.6485
male	4	0	1	-0.0358	0.0651	-0.8234
rats	4	0	1	0.5858	-0.6433	-0.5674
.	1	0	1	1.0000	-0.7646	-1.0000
Cigarette	33	10	1	0.4880	-0.5365	-0.3024
smoking	25	10	1	0.8333	-0.8776	-0.5508
is	2	0	1	0.1040	-0.1518	-0.4244
associated	38	10	1	0.7507	-0.7446	-0.6192
with	4	0	1	0.9433	-0.9039	-1.0000
sexual	20	10	1	0.8481	-0.9001	-0.6595
dysfunction	44	10	1	0.9108	-0.8869	-0.4967
and	3	0	2	-0.0069	0.0419	0.8021
impaired	29	10	1	0.8112	-0.8077	-0.5110
fertility	33	10	1	0.6285	-0.7094	-0.7009
in	2	0	2	-0.1515	0.1676	0.5401
males	5	0	1	0.2319	-0.2561	-0.8685
.	1	0	1	1.0000	-0.7646	-1.0000
The	3	0	2	-0.1190	0.1395	0.0397
aim	3	0	2	0.7406	-0.8227	0.3623
of	2	0	1	-0.1688	0.2076	-0.6485
this	4	0	2	-0.1727	0.2040	0.4430
study	5	0	1	0.9769	-0.9847	-0.5221
was	3	0	1	0.9885	-0.9868	-1.0000
to	2	0	1	0.0574	-0.0396	-0.6838
determine	33	10	2	0.1051	-0.1420	0.4903
the	3	0	2	-0.1190	0.1395	0.0397
potential	34	10	1	0.4694	-0.5320	-0.2296
protective	38	10	2	0.7406	-0.7079	0.3430
effect	18	10	1	0.6719	-0.6816	-0.7886
of	2	0	1	-0.1688	0.2076	-0.6485
honey	5	0	1	-0.0544	0.0029	-0.6801
against	24	10	2	0.6736	-0.5788	0.0994
the	3	0	2	-0.1190	0.1395	0.0397
toxic	5	0	1	0.4022	-0.3556	-0.9059
effect	18	10	1	0.6719	-0.6816	-0.7886
of	2	0	1	-0.1688	0.2076	-0.6485
cigarette	33	10	1	0.4880	-0.5365	-0.3024
smoke	5	0	1	0.9478	-0.9742	-0.8681
(	1	0	2	0.0562	0.3488	-1.0000
CS	2	0	2	0.4142	-0.2122	0.5721
)	1	0	1	-0.0884	0.5421	-1.0000
on	2	0	2	-0.0787	0.0841	0.3788
sexual	20	10	1	0.8481	-0.9001	-0.6595
behavior	30	10	1	0.5316	-0.5988	-0.4844
and	3	0	2	-0.0069	0.0419	0.8021
fertility	33	10	1	0.6285	-0.7094	-0.7009
of	2	0	1	-0.1688	0.2076	-0.6485
male	4	0	1	-0.0358	0.0651	-0.8234
rats	4	0	1	0.5858	-0.6433	-0.5674
.	1	0	1	1.0000	-0.7646	-1.0000
Thirty	19	10	1	0.2265	-0.2513	-0.0541
-	1	0	2	-0.4467	0.8641	0.9977
two	3	0	1	0.8771	-0.9073	-0.8445
adult	5	0	1	0.9601	-0.9766	-0.3609
Sprague	25	10	1	0.8441	-0.8874	-0.2694
-	1	0	2	-0.4467	0.8641	0.9977
Dawley	20	10	1	0.8946	-0.9358	-0.2970
rats	4	0	1	0.5858	-0.6433	-0.5674
were	4	0	1	0.9667	-0.9696	-1.0000
randomly	30	10	2	0.3718	-0.4250	0.1732
divided	22	10	1	0.5437	-0.6026	-0.8004
into	4	0	1	0.6856	-0.7986	-0.2608
four	4	0	1	0.8678	-0.8982	-1.0000
groups	20	10	2	0.8893	-0.6800	0.2158
(	1	0	2	0.0562	0.3488	-1.0000
8	1	0	2	0.4526	-0.0875	0.5191
rats	4	0	1	0.5858	-0.6433	-0.5674
/	1	0	1	0.9792	-0.3470	-1.0000
group	5	0	2	0.9893	-0.3388	0.7205
)	1	0	1	-0.0884	0.5421	-1.0000
as	2	0	2	0.2444	-0.1450	0.8311
control	24	10	1	0.2011	-0.2644	-0.2864
,	1	0	3	0.9843	0.7158	0.9995
honey	5	0	1	-0.0544	0.0029	-0.6801
(	1	0	2	0.0562	0.3488	-1.0000
H	1	0	2	-0.0906	0.1546	0.1739
),	2	0	1	-0.1801	0.7510	-1.0000
CS	2	0	2	0.4142	-0.2122	0.5721
and	3	0	2	-0.0069	0.0419	0.8021
H	1	0	2	-0.0906	0.1546	0.1739
plus	4	0	2	0.1128	0.6157	-0.1527
CS	2	0	2	0.4142	-0.2122	0.5721
(	1	0	2	0.0562	0.3488	-1.0000
H	1	0	2	-0.0906	0.1546	0.1739
+	1	0	2	0.3385	0.2621	-1.0000
CS	2	0	2	0.4142	-0.2122	0.5721
)	1	0	1	-0.0884	0.5421	-1.0000
groups	20	10	2	0.8893	-0.6800	0.2158
.	1	0	1	1.0000	-0.7646	-1.0000
Rats	4	0	1	0.5858	-0.6433	-0.5674
in	2	0	2	-0.1515	0.1676	0.5401
control	24	10	1	0.2011	-0.2644	-0.2864
and	3	0	2	-0.0069	0.0419	0.8021
CS	2	0	2	0.4142	-0.2122	0.5721
groups	20	10	2	0.8893	-0.6800	0.2158
received	28	10	1	0.9261	-0.9537	-0.4496
oral	4	0	1	0.1661	-0.2523	-0.8840
administration	55	10	2	0.5709	-0.6136	0.0343
of	2	0	1	-0.1688	0.2076	-0.6485
distilled	32	10	1	0.6955	-0.7452	-0.6561
water	5	0	1	0.9964	-0.9963	-1.0000
daily	5	0	1	0.6415	-0.6842	-0.7607
while	5	0	1	0.9981	-0.9985	-1.0000
rats	4	0	1	0.5858	-0.6433	-0.5674
in	2	0	2	-0.1515	0.1676	0.5401
H	1	0	2	-0.0906	0.1546	0.1739
and	3	0	2	-0.0069	0.0419	0.8021
H	1	0	2	-0.0906	0.1546	0.1739
+	1	0	2	0.3385	0.2621	-1.0000
CS	2	0	2	0.4142	-0.2122	0.5721
groups	20	10	2	0.8893	-0.6800	0.2158
received	28	10	1	0.9261	-0.9537	-0.4496
honey	5	0	1	-0.0544	0.0029	-0.6801
(	1	0	2	0.0562	0.3488	-1.0000
1	1	0	2	0.3837	-0.0149	0.9546
.	1	0	1	1.0000	-0.7646	-1.0000
2	1	0	3	0.2407	0.1165	0.9673
g	1	0	2	0.5071	-0.3130	0.9237
/	1	0	1	0.9792	-0.3470	-1.0000
kg	2	0	1	0.7865	-0.7813	-0.4344
body	4	0	2	0.7300	-0.6446	0.6641
weight	20	10	1	0.9324	-0.9536	-0.4834
/	1	0	1	0.9792	-0.3470	-1.0000
day	3	0	1	0.3624	-0.3073	-0.1949
)	1	0	1	-0.0884	0.5421	-1.0000
by	2	0	2	0.4523	-0.4526	0.8276
oral	4	0	1	0.1661	-0.2523	-0.8840
gavage	18	10	1	0.7700	-0.7905	-0.3122
.	1	0	1	1.0000	-0.7646	-1.0000
Rats	4	0	1	0.5858	-0.6433	-0.5674
in	2	0	2	-0.1515	0.1676	0.5401
CS	2	0	2	0.4142	-0.2122	0.5721
and	3	0	2	-0.0069	0.0419	0.8021
H	1	0	2	-0.0906	0.1546	0.1739
+	1	0	2	0.3385	0.2621	-1.0000
CS	2	0	2	0.4142	-0.2122	0.5721
groups	20	10	2	0.8893	-0.6800	0.2158
were	4	0	1	0.9667	-0.9696	-1.0000
also	4	0	2	0.2401	-0.2583	0.0341
exposed	24	10	1	0.7698	-0.8156	-0.6714
to	2	0	1	0.0574	-0.0396	-0.6838
CS	2	0	2	0.4142	-0.2122	0.5721
for	3	0	1	0.3123	-0.2305	-1.0000
8	1	0	2	0.4526	-0.0875	0.5191
min	3	0	2	-0.2351	0.2657	0.4418
3	1	0	3	0.3072	0.0799	0.3935
times	5	0	1	0.8485	-0.8954	-0.8067
/	1	0	1	0.9792	-0.3470	-1.0000
day	3	0	1	0.3624	-0.3073	-0.1949
.	1	0	1	1.0000	-0.7646	-1.0000
From	4	0	1	0.9397	-0.9552	-1.0000
10	2	0	2	0.4385	-0.0108	0.7949
to	2	0	1	0.0574	-0.0396	-0.6838
13	2	0	3	0.4625	0.0160	0.7949
weeks	5	0	1	0.9958	-0.9953	-1.0000
of	2	0	1	-0.1688	0.2076	-0.6485
treatment	32	10	1	0.7706	-0.8164	-0.6119
,	1	0	3	0.9843	0.7158	0.9995
each	4	0	1	0.8447	-0.9147	-0.7097
male	4	0	1	-0.0358	0.0651	-0.8234
rat	3	0	1	0.1666	-0.1735	-0.1162
was	3	0	1	0.9885	-0.9868	-1.0000
cohabited	34	11	2	0.5378	-0.5285	0.2881
with	4	0	1	0.9433	-0.9039	-1.0000
3	1	0	3	0.3072	0.0799	0.3935
untreated	33	10	1	0.7778	-0.7978	-0.5809
female	19	10	1	0.2574	-0.3021	-0.7288
rats	4	0	1	0.5858	-0.6433	-0.5674
for	3	0	1	0.3123	-0.2305	-1.0000
sexual	20	10	1	0.8481	-0.9001	-0.6595
behavioral	39	10	1	0.5978	-0.6745	-0.6775
and	3	0	2	-0.0069	0.0419	0.8021
reproductive	48	10	1	0.8849	-0.9131	-0.6825
performance	43	10	2	0.3880	-0.4066	0.0203
studies	24	10	1	0.5731	-0.6704	-0.5059
.	1	0	1	1.0000	-0.7646	-1.0000
Honey	5	0	1	-0.0544	0.0029	-0.6801
significantly	52	10	1	0.7135	-0.7354	-0.5669
increased	34	10	1	0.8625	-0.8720	-0.4458
the	3	0	2	-0.1190	0.1395	0.0397
percentages	43	10	1	0.4842	-0.5127	-0.0978
of	2	0	1	-0.1688	0.2076	-0.6485
rats	4	0	1	0.5858	-0.6433	-0.5674
achieving	34	10	2	0.6152	-0.6932	0.3207
intromission	45	10	1	0.7442	-0.8333	-0.4957
and	3	0	2	-0.0069	0.0419	0.8021
ejaculation	44	10	2	0.8473	-0.8873	0.4779
as	2	0	2	0.2444	-0.1450	0.8311
well	4	0	1	0.9629	-0.9666	-1.0000
as	2	0	2	0.2444	-0.1450	0.8311
increased	34	10	1	0.8625	-0.8720	-0.4458
mating	20	10	2	0.2912	-0.3144	0.2083
and	3	0	2	-0.0069	0.0419	0.8021
fertility	33	10	1	0.6285	-0.7094	-0.7009
indexes	24	10	1	0.3115	-0.2468	-0.4816
of	2	0	1	-0.1688	0.2076	-0.6485
male	4	0	1	-0.0358	0.0651	-0.8234
rats	4	0	1	0.5858	-0.6433	-0.5674
exposed	24	10	1	0.7698	-0.8156	-0.6714
to	2	0	1	0.0574	-0.0396	-0.6838
CS	2	0	2	0.4142	-0.2122	0.5721
.	1	0	1	1.0000	-0.7646	-1.0000
Thus	4	0	1	0.2740	-0.3511	-0.4531
,	1	0	3	0.9843	0.7158	0.9995
honey	5	0	1	-0.0544	0.0029	-0.6801
has	3	0	2	0.1991	0.0840	-0.8598
a	1	0	3	0.0027	0.0524	0.8959
protective	38	10	2	0.7406	-0.7079	0.3430
effect	18	10	1	0.6719	-0.6816	-0.7886
against	24	10	2	0.6736	-0.5788	0.0994
CS	2	0	2	0.4142	-0.2122	0.5721
-	1	0	2	-0.4467	0.8641	0.9977
induced	24	10	1	0.7240	-0.5633	-0.3866
impaired	29	10	1	0.8112	-0.8077	-0.5110
sexual	20	10	1	0.8481	-0.9001	-0.6595
behavior	30	10	1	0.5316	-0.5988	-0.4844
and	3	0	2	-0.0069	0.0419	0.8021
fertility	33	10	1	0.6285	-0.7094	-0.7009
in	2	0	2	-0.1515	0.1676	0.5401
male	4	0	1	-0.0358	0.0651	-0.8234
rats	4	0	1	0.5858	-0.6433	-0.5674
.	1	0	1	1.0000	-0.7646	-1.0000
Allelopathic	47	10	2	0.3288	-0.4346	0.5322
activity	28	10	1	0.7884	-0.8136	-0.3935
studies	24	10	1	0.5731	-0.6704	-0.5059
of	2	0	1	-0.1688	0.2076	-0.6485
Mikania	23	10	1	0.0918	-0.1490	-0.5235
scandens	28	10	2	0.1328	-0.1619	0.0090
.	1	0	1	1.0000	-0.7646	-1.0000
Preliminary	43	10	1	0.2211	-0.2365	-0.1383
investigation	50	10	1	0.8834	-0.9066	-0.1258
of	2	0	1	-0.1688	0.2076	-0.6485
a	1	0	3	0.0027	0.0524	0.8959
number	20	10	2	0.5164	-0.5171	0.0899
of	2	0	1	-0.1688	0.2076	-0.6485
plant	5	0	1	0.9151	-0.9021	-0.5086
extracts	29	10	1	0.6900	-0.6528	-0.2996
for	3	0	1	0.3123	-0.2305	-1.0000
allelopathic	47	10	2	0.3288	-0.4346	0.5322
activity	28	10	1	0.7884	-0.8136	-0.3935
using	5	0	1	0.7872	-0.9058	-0.9153
seed	4	0	1	0.9549	-0.9707	-0.8220
germination	43	10	2	0.3973	-0.4581	0.4290
inhibition	36	10	2	0.8161	-0.5691	0.1122
bioassay	28	10	2	0.7498	-0.8191	0.2447
showed	20	10	1	0.9419	-0.9449	-0.7440
a	1	0	3	0.0027	0.0524	0.8959
promising	34	10	2	0.3281	-0.3570	0.0788
activity	28	10	1	0.7884	-0.8136	-0.3935
of	2	0	1	-0.1688	0.2076	-0.6485
the	3	0	2	-0.1190	0.1395	0.0397
water	5	0	1	0.9964	-0.9963	-1.0000
extract	24	10	1	0.5114	-0.4594	-0.0782
of	2	0	1	-0.1688	0.2076	-0.6485
the	3	0	2	-0.1190	0.1395	0.0397
aerial	19	10	2	0.3634	-0.4622	0.0054
parts	5	0	2	0.6843	-0.6080	0.2147
of	2	0	1	-0.1688	0.2076	-0.6485
Mikania	23	10	1	0.0918	-0.1490	-0.5235
scandens	28	10	2	0.1328	-0.1619	0.0090
.	1	0	1	1.0000	-0.7646	-1.0000
Activity	28	10	1	0.7884	-0.8136	-0.3935
-	1	0	2	-0.4467	0.8641	0.9977
guided	19	10	1	0.4505	-0.5009	-0.5393
fractionation	44	10	1	0.5882	-0.6310	-0.0562
of	2	0	1	-0.1688	0.2076	-0.6485
the	3	0	2	-0.1190	0.1395	0.0397
M	1	0	3	0.0604	0.0236	0.5656
.	1	0	1	1.0000	-0.7646	-1.0000
scandens	28	10	2	0.1328	-0.1619	0.0090
extract	24	10	1	0.5114	-0.4594	-0.0782
led	3	0	1	0.3935	-0.3580	-0.2194
to	2	0	1	0.0574	-0.0396	-0.6838
the	3	0	2	-0.1190	0.1395	0.0397
isolation	33	10	2	0.1926	-0.1916	0.5358
of	2	0	1	-0.1688	0.2076	-0.6485
the	3	0	2	-0.1190	0.1395	0.0397
highly	19	10	1	0.8116	-0.6170	-0.1007
allelopathic	47	10	2	0.3288	-0.4346	0.5322
active	20	10	1	0.8153	-0.7817	-0.0325
compound	29	10	1	0.8525	-0.3485	-0.4976
mikanolide	37	12	1	-0.4589	0.4893	-0.5437
with	4	0	1	0.9433	-0.9039	-1.0000
minimum	22	10	1	0.2291	-0.3263	-0.6427
inhibitory	38	10	1	0.5784	-0.2276	-0.0992
concentration	49	10	1	0.8261	-0.8812	-0.1015
of	2	0	1	-0.1688	0.2076	-0.6485
0	1	0	2	0.4293	-0.2312	0.9087
.	1	0	1	1.0000	-0.7646	-1.0000
083	3	0	2	0.8753	-0.7981	0.4083
µM	3	0	1	0.9785	-0.9844	-1.0000
mL	2	0	2	0.0347	0.0247	-0.1850
(-	2	0	1	-0.1337	0.5928	-1.0000
1	1	0	2	0.3837	-0.0149	0.9546
).	2	0	2	0.8135	0.8467	-1.0000
As	2	0	2	0.2444	-0.1450	0.8311
M	1	0	3	0.0604	0.0236	0.5656
.	1	0	1	1.0000	-0.7646	-1.0000
scandens	28	10	2	0.1328	-0.1619	0.0090
is	2	0	1	0.1040	-0.1518	-0.4244
a	1	0	3	0.0027	0.0524	0.8959
highly	19	10	1	0.8116	-0.6170	-0.1007
abundant	28	10	2	0.5102	-0.5824	0.0359
invasive	28	10	1	0.8677	-0.9130	-0.5318
plant	5	0	1	0.9151	-0.9021	-0.5086
in	2	0	2	-0.1515	0.1676	0.5401
Sri	3	0	1	0.9490	-0.8162	-0.6915
Lanka	5	0	2	0.5636	-0.6740	0.3792
and	3	0	2	-0.0069	0.0419	0.8021
other	5	0	1	0.1495	-0.2244	-0.5266
South	5	0	1	0.9444	-0.9678	-0.8681
Asian	5	0	2	0.7527	-0.8061	0.2924
countries	35	10	2	0.5301	-0.6328	0.3348
,	1	0	3	0.9843	0.7158	0.9995
this	4	0	2	-0.1727	0.2040	0.4430
plant	5	0	1	0.9151	-0.9021	-0.5086
could	5	0	1	0.6612	-0.7448	-0.5156
be	2	0	2	-0.1073	0.1626	0.8276
developed	32	10	1	0.4636	-0.5756	-0.0040
as	2	0	2	0.2444	-0.1450	0.8311
an	2	0	2	-0.0952	0.1324	0.8010
environment	41	10	1	0.5558	-0.5943	-0.7953
friendly	30	10	2	0.5379	-0.6099	0.5158
natural	24	10	1	0.5687	-0.4068	-0.5122
herbicide	33	10	2	0.2460	-0.2017	0.0651
,	1	0	3	0.9843	0.7158	0.9995
either	19	10	1	0.3484	-0.4158	-0.2023
in	2	0	2	-0.1515	0.1676	0.5401
crude	5	0	1	0.9683	-0.9785	-0.5156
form	4	0	1	0.3327	-0.2480	-1.0000
as	2	0	2	0.2444	-0.1450	0.8311
shredded	21	15	1	0.4293	-0.4479	-0.6267
plant	5	0	1	0.9151	-0.9021	-0.5086
material	29	10	1	0.3989	-0.4433	-0.3731
or	2	0	1	-0.0611	0.0705	-0.6485
as	2	0	2	0.2444	-0.1450	0.8311
pure	4	0	1	0.3618	-0.3742	-0.1527
mikanolide	37	12	1	-0.4589	0.4893	-0.5437
which	5	0	1	0.9981	-0.9985	-1.0000
is	2	0	1	0.1040	-0.1518	-0.4244
the	3	0	2	-0.1190	0.1395	0.0397
major	5	0	1	0.9707	-0.9795	-0.8685
constituent	42	10	1	0.6725	-0.7299	-0.7308
(∼	4	0	1	0.9115	-0.8827	-1.0000
0	1	0	2	0.4293	-0.2312	0.9087
.	1	0	1	1.0000	-0.7646	-1.0000
02	2	0	2	0.6982	-0.4649	0.6946
%)	2	0	1	1.0000	-1.0000	-1.0000
in	2	0	2	-0.1515	0.1676	0.5401
the	3	0	2	-0.1190	0.1395	0.0397
plant	5	0	1	0.9151	-0.9021	-0.5086
.	1	0	1	1.0000	-0.7646	-1.0000
Detection	33	10	2	0.6942	-0.7267	0.0945
of	2	0	1	-0.1688	0.2076	-0.6485
polycyclic	35	10	1	-0.2099	0.5359	-0.2405
aromatic	29	10	2	0.1522	-0.1433	0.2268
hydrocarbons	48	10	2	-0.5112	0.6038	0.7501
in	2	0	2	-0.1515	0.1676	0.5401
different	33	10	1	0.6651	-0.6931	-0.7574
types	5	0	1	0.8847	-0.4759	-0.9059
of	2	0	1	-0.1688	0.2076	-0.6485
processed	33	10	1	0.6918	-0.7719	-0.1430
foods	5	0	1	0.7968	-0.8608	-1.0000
.	1	0	1	1.0000	-0.7646	-1.0000
Polycyclic	35	10	1	-0.2099	0.5359	-0.2405
aromatic	29	10	2	0.1522	-0.1433	0.2268
hydrocarbons	48	10	2	-0.5112	0.6038	0.7501
(	1	0	2	0.0562	0.3488	-1.0000
PCAHs	3	10	2	0.3838	-0.3105	0.2652
,	1	0	3	0.9843	0.7158	0.9995
particularly	46	10	2	0.8431	-0.8453	0.2960
those	5	0	1	-0.1082	0.0832	-0.6751
with	4	0	1	0.9433	-0.9039	-1.0000
a	1	0	3	0.0027	0.0524	0.8959
high	4	0	2	0.7747	0.1881	-0.5873
molecular	34	10	2	0.6248	-0.7286	0.4198
weight	20	10	1	0.9324	-0.9536	-0.4834
,	1	0	3	0.9843	0.7158	0.9995
have	4	0	1	0.6665	-0.7500	-0.8951
been	4	0	2	0.7934	-0.8469	0.4607
classified	38	10	1	0.8972	-0.8813	-0.5766
as	2	0	2	0.2444	-0.1450	0.8311
probable	29	10	2	0.7015	-0.7447	0.3146
carcinogens	43	10	2	0.1663	-0.1799	0.7523
to	2	0	1	0.0574	-0.0396	-0.6838
humans	20	10	1	0.4119	-0.4791	-0.3534
.	1	0	1	1.0000	-0.7646	-1.0000
The	3	0	2	-0.1190	0.1395	0.0397
aim	3	0	2	0.7406	-0.8227	0.3623
of	2	0	1	-0.1688	0.2076	-0.6485
[truncated: 493,216 more rows]
[truncated: 1 more columns]
