# Supplementary material for: Chemical named entity recognition in the texts of scientific publications using the naïve Bayes classifier approach
Source: J Cheminform. 2022 Aug 13;14:55. doi: 10.1186/s13321-022-00633-4 (PMC9375066; doi:10.1186/s13321-022-00633-4)
Supplement: Supplementary file 5 — Additional file 5. The SDF files created from CNEMDNER for 5-fold cross validation. A set of SDF files provided in gzip format. The results of naïve-Bayes CNER calculated for 5-fold cross validation using CHEMDNER, each file in CSV format. The results of CNER for the Sars-CoV-2 Mpro set. [file 13321_2022_633_MOESM5_ESM.zip › Additional file 5/5-fold-results/CHEMDNER_1 (2-5)-class.CSV]

MultiPASS 2021 Professional - Prediction of Activity Spectra for Substances
Copyright (C) 1992-2021 V.Poroikov, D.Filimonov & Associates
Chemical Structure File: CHEMDNER_1.sdf
Table of Pa-Pi for all 3 predictable activities.
<CLASS>	Substructure Descriptors	New Descriptors	Possible Activities at Pa > Pi	ABS	CNE	NO CLASS
ABS	3	8	1	-0.2737	0.6889	-0.1949
ABS	2	0	2	0.2444	-0.1450	0.8311
ABS	1	0	3	0.0027	0.0524	0.8959
ABS	33	10	1	0.1023	-0.1053	-0.0801
ABS	4	0	2	0.6599	-0.6364	0.7577
ABS	3	0	1	0.3123	-0.2305	-1.0000
ABS	44	10	1	0.1090	-0.1043	-0.2904
ABS	1	0	2	-0.4467	0.8641	0.9977
ABS	24	10	1	0.7240	-0.5633	-0.3866
ABS	25	10	2	0.7005	-0.7578	0.0295
ABS	38	10	2	0.5504	-0.6133	0.0104
ABS	1	0	1	1.0000	-0.7646	-1.0000
ABS	2	0	1	0.9506	-0.8724	-1.0000
ABS	42	10	1	0.7935	-0.8231	-0.7701
ABS	1	0	3	0.0027	0.0524	0.8959
ABS	3	0	1	0.8771	-0.9073	-0.8445
ABS	1	0	2	-0.4467	0.8641	0.9977
ABS	4	0	1	0.3760	-0.3716	-0.1773
ABS	28	10	1	0.3195	-0.3703	-0.1347
ABS	2	0	1	0.0574	-0.0396	-0.6838
ABS	18	10	2	0.5066	-0.5204	0.0090
ABS	34	10	1	0.4694	-0.5320	-0.2296
ABS	34	10	1	0.6606	-0.6676	-0.6026
ABS	4	0	2	0.6599	-0.6364	0.7577
ABS	29	10	1	0.5899	-0.6410	-0.0096
ABS	3	0	1	0.3123	-0.2305	-1.0000
ABS	44	10	1	0.1090	-0.1043	-0.2904
ABS	1	0	2	-0.4467	0.8641	0.9977
ABS	24	10	1	0.7240	-0.5633	-0.3866
ABS	25	10	2	0.7005	-0.7578	0.0295
ABS	38	10	2	0.5504	-0.6133	0.0104
ABS	1	0	2	0.0562	0.3488	-1.0000
ABS	2	0	2	0.1575	0.0877	-0.6838
ABS	1	0	1	-0.0884	0.5421	-1.0000
ABS	2	0	2	-0.1515	0.1676	0.5401
ABS	52	10	1	0.1058	-0.1492	-0.0280
ABS	29	10	1	0.9615	-0.9742	-0.6637
ABS	1	0	1	1.0000	-0.7646	-1.0000
ABS	5	0	1	0.9614	-0.9752	-1.0000
ABS	1	0	3	0.9843	0.7158	0.9995
ABS	2	0	1	0.9506	-0.8724	-1.0000
ABS	28	10	1	0.6969	-0.7720	-0.3511
ABS	45	10	1	0.8754	-0.9210	-0.0994
ABS	2	0	2	0.4523	-0.4526	0.8276
ABS	5	0	1	0.7872	-0.9058	-0.9153
ABS	1	0	3	0.0027	0.0524	0.8959
ABS	19	10	2	0.0886	-0.1156	0.2462
ABS	1	0	2	-0.4467	0.8641	0.9977
ABS	4	0	1	0.9909	-0.9920	-1.0000
ABS	1	0	2	0.0562	0.3488	-1.0000
ABS	28	10	1	0.0363	-0.0633	-0.4794
ABS	38	29	1	0.2226	-0.2078	-0.4730
ABS	1	0	1	-0.0884	0.5421	-1.0000
ABS	3	0	2	0.7767	0.1525	-0.6915
ABS	5	0	2	0.8075	-0.8740	0.5917
ABS	2	0	2	-0.1515	0.1676	0.5401
ABS	2	0	1	0.1309	-0.0508	-0.4336
ABS	28	10	2	-0.0074	0.0391	0.3929
ABS	53	10	1	0.1876	-0.2461	-0.2235
ABS	29	10	2	0.6720	-0.7130	0.3708
ABS	4	0	1	0.9433	-0.9039	-1.0000
ABS	32	10	1	0.7706	-0.8164	-0.6119
ABS	1	0	2	-0.4467	0.8641	0.9977
ABS	33	10	1	0.4672	-0.5588	-0.5373
ABS	2	0	2	0.1575	0.0877	-0.6838
ABS	3	0	2	-0.0069	0.0419	0.8021
ABS	2	0	1	0.1309	-0.0508	-0.4336
ABS	28	10	2	-0.0074	0.0391	0.3929
ABS	53	10	1	0.1876	-0.2461	-0.2235
ABS	29	10	2	0.6720	-0.7130	0.3708
ABS	24	10	1	0.5018	-0.5472	-0.8397
ABS	2	0	2	0.1575	0.0877	-0.6838
ABS	1	0	1	1.0000	-0.7646	-1.0000
ABS	4	0	2	0.1917	-0.2815	0.3219
ABS	1	0	3	0.9843	0.7158	0.9995
ABS	2	0	1	0.9506	-0.8724	-1.0000
ABS	33	10	1	0.5013	-0.5199	-0.0328
ABS	1	0	3	0.0027	0.0524	0.8959
ABS	44	10	2	0.6500	-0.6658	0.1565
ABS	28	10	1	0.2488	-0.2789	-0.3431
ABS	2	0	2	-0.1515	0.1676	0.5401
ABS	2	0	1	0.5679	-0.1376	-0.5565
ABS	32	10	1	0.7706	-0.8164	-0.6119
ABS	1	0	2	-0.4467	0.8641	0.9977
ABS	33	10	1	0.4672	-0.5588	-0.5373
ABS	2	0	2	0.1575	0.0877	-0.6838
ABS	3	0	2	-0.0069	0.0419	0.8021
ABS	3	0	2	0.7636	-0.3992	0.5892
ABS	3	0	2	-0.3001	0.3348	0.7330
ABS	1	0	2	-0.4467	0.8641	0.9977
ABS	2	0	2	0.1575	0.0877	-0.6838
ABS	29	10	1	0.9615	-0.9742	-0.6637
ABS	1	0	1	1.0000	-0.7646	-1.0000
ABS	2	0	2	-0.0952	0.1324	0.8010
ABS	41	10	1	0.8359	-0.8896	-0.0141
ABS	2	0	1	-0.1688	0.2076	-0.6485
ABS	2	0	2	-0.0952	0.1324	0.8010
ABS	3	0	2	0.7767	0.1525	-0.6915
ABS	2	0	2	-0.1515	0.1676	0.5401
ABS	3	0	2	-0.1190	0.1395	0.0397
ABS	3	8	1	-0.2737	0.6889	-0.1949
ABS	1	0	2	0.0562	0.3488	-1.0000
ABS	37	10	1	-0.1831	0.3469	-0.4379
ABS	33	10	1	0.3295	-0.2097	-0.2645
ABS	1	0	2	-0.4467	0.8641	0.9977
ABS	4	0	2	0.8134	0.0590	-0.8708
ABS	25	10	2	0.1249	-0.2111	0.8888
ABS	1	0	2	-0.4467	0.8641	0.9977
ABS	1	0	3	0.1951	0.0995	0.4663
ABS	1	0	1	-0.0884	0.5421	-1.0000
ABS	4	0	2	0.6599	-0.6364	0.7577
ABS	1	0	3	0.9843	0.7158	0.9995
ABS	25	19	2	0.8836	-0.5434	0.2128
ABS	1	0	3	0.9843	0.7158	0.9995
ABS	3	0	2	-0.1190	0.1395	0.0397
ABS	4	0	1	0.1097	-0.0680	-0.8234
ABS	34	10	2	0.3281	-0.3570	0.0788
ABS	41	10	1	0.8359	-0.8896	-0.0141
ABS	36	10	1	0.6984	-0.6965	-0.7973
ABS	2	0	2	0.4523	-0.4526	0.8276
ABS	3	0	2	-0.1190	0.1395	0.0397
ABS	19	10	1	0.8872	-0.9224	-0.3548
ABS	1	0	3	0.9843	0.7158	0.9995
ABS	3	0	1	0.9885	-0.9868	-1.0000
ABS	42	10	1	0.6006	-0.6078	-0.6308
ABS	2	0	2	-0.1515	0.1676	0.5401
ABS	3	0	2	-0.1190	0.1395	0.0397
ABS	44	10	2	0.6500	-0.6658	0.1565
ABS	20	10	2	0.5643	-0.4636	0.0912
ABS	1	0	2	0.0562	0.3488	-1.0000
ABS	23	10	1	0.5874	-0.6674	-0.4508
ABS	1	0	2	-0.0342	0.1349	0.8706
ABS	1	0	2	1.0000	0.4634	-1.0000
ABS	1	0	2	0.4293	-0.2312	0.9087
ABS	1	0	1	1.0000	-0.7646	-1.0000
ABS	3	0	2	0.7272	-0.6850	0.4083
ABS	2	0	2	-0.1515	0.1676	0.5401
ABS	3	0	2	-0.1190	0.1395	0.0397
ABS	44	10	2	0.6500	-0.6658	0.1565
ABS	20	10	2	0.5643	-0.4636	0.0912
ABS	1	0	3	0.9843	0.7158	0.9995
ABS	23	10	1	0.5874	-0.6674	-0.4508
ABS	1	0	2	-0.0342	0.1349	0.8706
ABS	1	0	2	1.0000	0.4634	-1.0000
ABS	1	0	3	0.3875	0.0928	0.9721
ABS	1	0	1	1.0000	-0.7646	-1.0000
ABS	1	0	3	0.1951	0.0995	0.4663
ABS	2	0	1	0.9971	-0.9986	-1.0000
ABS	2	0	2	0.4385	-0.0108	0.7949
ABS	2	0	1	-0.1337	0.5928	-1.0000
ABS	1	0	3	0.1951	0.0995	0.4663
ABS	2	0	1	-0.1801	0.7510	-1.0000
ABS	4	0	1	0.8312	-0.8729	-0.8840
ABS	5	0	1	0.7957	-0.8564	-0.7459
ABS	1	0	3	0.2407	0.1165	0.9673
ABS	1	0	1	1.0000	-0.7646	-1.0000
ABS	2	0	1	0.5647	-0.1593	-0.5565
ABS	2	0	2	-0.1515	0.1676	0.5401
ABS	3	0	2	-0.1190	0.1395	0.0397
ABS	30	10	2	0.1997	-0.2401	0.5228
ABS	20	10	2	0.5643	-0.4636	0.0912
ABS	2	0	2	0.8135	0.8467	-1.0000
ABS	3	0	2	-0.1190	0.1395	0.0397
ABS	3	0	2	0.7767	0.1525	-0.6915
ABS	2	0	1	0.1040	-0.1518	-0.4244
ABS	25	10	2	0.2299	-0.1819	0.0258
ABS	2	0	2	-0.1515	0.1676	0.5401
ABS	19	10	1	0.1783	-0.2512	-0.1417
ABS	1	0	2	-0.4467	0.8641	0.9977
ABS	1	0	2	0.3837	-0.0149	0.9546
ABS	2	0	1	-0.1688	0.2076	-0.6485
ABS	3	0	2	-0.1190	0.1395	0.0397
ABS	3	8	1	-0.2737	0.6889	-0.1949
ABS	4	0	2	0.6599	-0.6364	0.7577
ABS	3	0	2	-0.0069	0.0419	0.8021
ABS	3	0	2	-0.1190	0.1395	0.0397
ABS	4	0	2	0.4497	-0.5589	0.3593
ABS	16	10	1	0.7730	-0.8420	-0.5264
ABS	3	0	1	0.9885	-0.9868	-1.0000
ABS	38	10	1	0.7507	-0.7446	-0.6192
ABS	4	0	1	0.9433	-0.9039	-1.0000
ABS	32	10	1	0.8651	-0.8689	-0.6100
ABS	3	8	1	-0.2737	0.6889	-0.1949
ABS	4	0	2	0.6599	-0.6364	0.7577
ABS	38	10	1	0.8242	-0.8739	-0.4864
ABS	2	0	2	-0.1515	0.1676	0.5401
ABS	3	0	2	-0.1190	0.1395	0.0397
ABS	5	0	1	0.9245	-0.9646	-0.9101
ABS	37	10	1	0.4931	-0.4794	-0.7813
ABS	39	10	1	0.7544	-0.7865	-0.6630
ABS	20	10	1	0.3146	-0.3508	-0.5337
ABS	1	0	1	1.0000	-0.7646	-1.0000
ABS	24	10	2	-0.0289	0.0170	0.2996
ABS	55	10	2	0.5709	-0.6136	0.0343
ABS	2	0	1	-0.1688	0.2076	-0.6485
CNE	43	10	1	-0.4350	0.4577	-0.4179
ABS	34	10	1	0.8625	-0.8720	-0.4458
ABS	3	8	1	-0.2737	0.6889	-0.1949
ABS	38	10	1	0.8242	-0.8739	-0.4864
ABS	2	0	2	-0.1515	0.1676	0.5401
ABS	5	0	1	0.9346	-0.9600	-0.8685
ABS	20	10	2	0.5462	-0.5649	0.3498
ABS	1	0	1	1.0000	-0.7646	-1.0000
ABS	3	8	1	-0.2737	0.6889	-0.1949
ABS	2	0	1	0.1040	-0.1518	-0.4244
ABS	2	0	2	-0.0952	0.1324	0.8010
ABS	33	10	1	0.3949	-0.4553	-0.2021
ABS	24	10	1	0.5964	-0.6715	-0.5582
ABS	2	0	1	-0.1688	0.2076	-0.6485
ABS	2	9	1	0.8719	-0.8680	-0.4344
ABS	3	0	2	-0.0069	0.0419	0.8021
ABS	34	10	2	0.5283	-0.5512	0.3183
ABS	3	0	2	-0.1190	0.1395	0.0397
ABS	37	10	1	0.2512	-0.3279	-0.3782
ABS	2	0	1	-0.1688	0.2076	-0.6485
ABS	2	9	1	0.8719	-0.8680	-0.4344
ABS	1	0	3	0.9843	0.7158	0.9995
ABS	5	0	1	0.9981	-0.9985	-1.0000
ABS	34	10	2	0.5283	-0.5512	0.3183
ABS	3	0	2	-0.1190	0.1395	0.0397
ABS	28	10	1	0.7884	-0.8136	-0.3935
ABS	2	0	1	-0.1688	0.2076	-0.6485
ABS	49	10	2	-0.1465	0.2190	0.7384
ABS	24	10	2	0.3674	-0.3861	0.0380
ABS	1	0	1	1.0000	-0.7646	-1.0000
ABS	3	0	2	-0.1190	0.1395	0.0397
ABS	27	10	1	0.4897	-0.5654	-0.5770
ABS	2	0	1	-0.1688	0.2076	-0.6485
ABS	4	0	2	-0.1727	0.2040	0.4430
ABS	5	0	1	0.9769	-0.9847	-0.5221
ABS	29	10	1	0.0561	-0.0742	-0.0291
ABS	4	0	1	-0.3571	0.3703	-0.4531
ABS	2	0	2	-0.0952	0.1324	0.8010
ABS	24	10	1	0.5308	-0.4596	-0.4525
ABS	28	10	1	0.8120	-0.8665	-0.4944
ABS	2	0	1	-0.1688	0.2076	-0.6485
ABS	2	9	1	0.8719	-0.8680	-0.4344
ABS	1	0	1	0.9792	-0.3470	-1.0000
ABS	3	8	1	-0.2737	0.6889	-0.1949
ABS	2	0	1	0.0574	-0.0396	-0.6838
ABS	4	0	2	0.0391	0.1411	-0.8708
ABS	1	0	2	-0.4467	0.8641	0.9977
ABS	4	0	2	0.4889	-0.4462	0.0753
ABS	44	10	1	0.1090	-0.1043	-0.2904
ABS	55	10	2	0.5709	-0.6136	0.0343
ABS	2	0	1	0.1040	-0.1518	-0.4244
ABS	29	10	1	0.8813	-0.9177	-0.7199
ABS	2	0	2	-0.1515	0.1676	0.5401
ABS	44	10	1	0.1090	-0.1043	-0.2904
ABS	1	0	2	-0.4467	0.8641	0.9977
ABS	24	10	1	0.7240	-0.5633	-0.3866
ABS	2	0	2	0.1575	0.0877	-0.6838
ABS	1	0	1	1.0000	-0.7646	-1.0000
ABS	39	10	1	-0.0123	0.2402	-0.1315
ABS	23	10	1	0.8340	-0.8442	-0.8056
ABS	2	0	2	-0.0787	0.0841	0.3788
ABS	20	10	2	0.9336	-0.1173	0.0938
ABS	37	10	2	0.2118	-0.1944	0.3637
ABS	2	0	2	-0.1515	0.1676	0.5401
ABS	48	10	1	0.3191	-0.3880	-0.5537
ABS	51	10	1	-0.1935	0.2129	-0.6630
ABS	2	0	2	-0.1515	0.1676	0.5401
ABS	24	10	2	0.4538	-0.4277	0.0663
ABS	29	10	2	0.7104	-0.6858	0.3018
ABS	1	0	1	1.0000	-0.7646	-1.0000
ABS	51	10	1	-0.1935	0.2129	-0.6630
ABS	2	0	1	0.1040	-0.1518	-0.4244
ABS	1	0	3	0.0027	0.0524	0.8959
ABS	5	0	1	0.8780	-0.9082	-0.1570
ABS	2	0	1	-0.1688	0.2076	-0.6485
ABS	28	10	1	0.3822	-0.4449	-0.4379
ABS	18	10	1	0.6836	-0.7796	-0.8237
ABS	2	0	2	-0.1515	0.1676	0.5401
ABS	24	10	2	0.4538	-0.4277	0.0663
ABS	39	10	1	0.7959	-0.8368	-0.0886
ABS	1	0	1	1.0000	-0.7646	-1.0000
ABS	2	0	2	-0.1515	0.1676	0.5401
ABS	4	0	2	-0.1727	0.2040	0.4430
ABS	5	0	1	0.9769	-0.9847	-0.5221
ABS	1	0	3	0.9843	0.7158	0.9995
ABS	3	0	2	-0.1190	0.1395	0.0397
ABS	18	10	1	0.6719	-0.6816	-0.7886
ABS	2	0	1	-0.1688	0.2076	-0.6485
ABS	3	0	1	-0.3510	0.4092	-0.1321
ABS	38	10	1	0.6999	-0.7465	-0.7403
ABS	46	10	1	0.6328	-0.3217	-0.6433
ABS	1	0	3	0.9843	0.7158	0.9995
ABS	24	10	1	-0.1423	0.1699	-0.1798
ABS	1	0	2	0.0562	0.3488	-1.0000
ABS	4	0	1	0.1466	-0.0709	-0.4058
ABS	3	8	3	0.0617	0.0438	0.0848
ABS	4	0	2	0.4164	-0.3739	0.4240
ABS	2	0	2	0.0718	-0.0030	0.5721
ABS	2	0	1	1.0000	-0.9889	-1.0000
ABS	4	0	1	0.5306	-0.5703	-0.8516
ABS	1	0	1	-0.0884	0.5421	-1.0000
ABS	3	0	1	0.9885	-0.9868	-1.0000
ABS	33	10	1	0.6217	-0.6363	-0.2450
ABS	2	0	2	-0.1515	0.1676	0.5401
ABS	35	10	1	0.8962	-0.8487	-0.2446
ABS	2	0	1	-0.1688	0.2076	-0.6485
CNE	34	10	2	-0.4102	0.4481	0.0513
ABS	23	10	1	0.8340	-0.8442	-0.8056
ABS	2	0	2	-0.0787	0.0841	0.3788
ABS	3	0	2	-0.1190	0.1395	0.0397
ABS	20	10	2	0.9336	-0.1173	0.0938
ABS	3	0	2	-0.0069	0.0419	0.8021
ABS	43	10	2	0.3880	-0.4066	0.0203
ABS	24	10	1	0.2395	-0.3034	-0.0141
ABS	2	0	2	-0.1515	0.1676	0.5401
ABS	24	10	2	0.4538	-0.4277	0.0663
ABS	29	10	2	0.7104	-0.6858	0.3018
ABS	34	10	1	0.3132	-0.3609	-0.4224
ABS	4	0	1	0.9397	-0.9552	-1.0000
ABS	48	10	1	0.3191	-0.3880	-0.5537
ABS	51	10	1	-0.1935	0.2129	-0.6630
ABS	1	0	1	1.0000	-0.7646	-1.0000
ABS	3	0	1	0.3123	-0.2305	-1.0000
ABS	4	0	2	-0.1727	0.2040	0.4430
ABS	1	0	3	0.9843	0.7158	0.9995
ABS	1	0	3	0.0027	0.0524	0.8959
ABS	5	0	1	0.4976	-0.6284	-0.9059
ABS	2	0	1	-0.1688	0.2076	-0.6485
ABS	3	0	1	0.7803	-0.3730	-0.8093
ABS	3	0	1	-0.3510	0.4092	-0.1321
ABS	1	0	2	-0.4467	0.8641	0.9977
ABS	3	0	1	0.3624	-0.3073	-0.1949
ABS	1	0	2	-0.4467	0.8641	0.9977
ABS	3	0	0	-0.0090	-0.0260	-0.1440
ABS	24	10	2	0.4538	-0.4277	0.0663
ABS	19	10	1	0.7359	-0.7543	-0.2880
ABS	1	0	2	0.0562	0.3488	-1.0000
ABS	4	0	2	0.0538	-0.0854	0.1411
ABS	20	10	2	0.4387	-0.4506	0.3062
ABS	1	0	1	-0.0884	0.5421	-1.0000
ABS	4	0	1	0.9667	-0.9696	-1.0000
ABS	30	10	2	0.3718	-0.4250	0.1732
ABS	22	10	1	0.5437	-0.6026	-0.8004
ABS	4	0	1	0.6856	-0.7986	-0.2608
ABS	1	0	3	0.3875	0.0928	0.9721
ABS	20	10	2	0.8893	-0.6800	0.2158
ABS	4	0	1	0.9433	-0.9039	-1.0000
ABS	1	0	3	0.3072	0.0799	0.3935
ABS	39	10	1	0.4262	-0.4349	-0.4281
ABS	2	0	1	-0.1688	0.2076	-0.6485
ABS	2	0	3	0.2550	0.0413	0.7949
ABS	19	10	1	0.7359	-0.7543	-0.2880
ABS	2	0	2	-0.1515	0.1676	0.5401
ABS	4	0	1	0.8447	-0.9147	-0.7097
ABS	33	10	2	0.3439	-0.2754	0.1468
ABS	3	0	2	-0.1788	0.2515	0.7976
ABS	20	10	2	0.2245	-0.2963	0.3353
ABS	3	0	2	-0.1190	0.1395	0.0397
ABS	2	0	2	0.5482	-0.1520	0.9907
ABS	1	0	2	-0.4467	0.8641	0.9977
ABS	3	0	1	0.3624	-0.3073	-0.1949
ABS	38	10	1	0.3232	-0.3988	-0.4841
ABS	1	0	1	1.0000	-0.7646	-1.0000
ABS	32	10	1	0.7706	-0.8164	-0.6119
ABS	20	10	2	0.8893	-0.6800	0.2158
ABS	32	10	1	0.5653	-0.6200	-0.6026
ABS	5	0	2	0.9893	-0.3388	0.7205
ABS	1	0	3	0.0027	0.0524	0.8959
ABS	1	0	2	1.0000	0.5101	-1.0000
ABS	29	10	2	0.7104	-0.6858	0.3018
ABS	3	0	1	0.0748	-0.0632	-1.0000
ABS	5	0	2	0.6894	-0.5898	0.5113
ABS	4	0	2	-0.3612	0.3700	0.0977
ABS	1	0	3	0.9843	0.7158	0.9995
ABS	5	0	2	0.9893	-0.3388	0.7205
ABS	1	0	3	0.0034	0.1222	0.9656
ABS	1	0	2	1.0000	0.5101	-1.0000
ABS	29	10	2	0.7104	-0.6858	0.3018
ABS	3	0	1	0.0748	-0.0632	-1.0000
ABS	1	0	3	0.3072	0.0799	0.3935
ABS	3	0	2	0.4542	-0.3399	0.2652
ABS	40	10	1	0.8624	-0.8897	-0.5902
CNE	34	10	2	-0.4102	0.4481	0.0513
ABS	2	0	2	-0.1515	0.1676	0.5401
ABS	5	0	2	0.6894	-0.5898	0.5113
ABS	4	0	2	-0.3612	0.3700	0.0977
ABS	1	0	3	0.9843	0.7158	0.9995
ABS	5	0	2	0.9893	-0.3388	0.7205
ABS	1	0	3	0.0190	0.0786	0.8695
ABS	1	0	2	1.0000	0.5101	-1.0000
ABS	29	10	2	0.7104	-0.6858	0.3018
ABS	3	0	1	0.0748	-0.0632	-1.0000
ABS	5	0	2	0.6894	-0.5898	0.5113
ABS	4	0	2	-0.3612	0.3700	0.0977
ABS	4	0	2	0.1128	0.6157	-0.1527
ABS	4	0	2	0.5378	-0.0327	0.9445
ABS	3	0	2	0.4542	-0.3399	0.2652
ABS	24	10	1	-0.1423	0.1699	-0.1798
ABS	1	0	3	0.9843	0.7158	0.9995
ABS	3	0	2	-0.0069	0.0419	0.8021
ABS	5	0	2	0.9893	-0.3388	0.7205
ABS	1	0	2	-0.1463	0.2479	0.7847
ABS	1	0	2	1.0000	0.5101	-1.0000
ABS	29	10	2	0.7104	-0.6858	0.3018
ABS	3	0	1	0.0748	-0.0632	-1.0000
ABS	1	0	3	0.3072	0.0799	0.3935
ABS	3	0	2	0.4542	-0.3399	0.2652
ABS	40	10	1	0.8624	-0.8897	-0.5902
CNE	34	10	2	-0.4102	0.4481	0.0513
ABS	3	0	2	-0.0069	0.0419	0.8021
ABS	4	0	2	0.5378	-0.0327	0.9445
ABS	3	0	2	0.4542	-0.3399	0.2652
ABS	24	10	1	-0.1423	0.1699	-0.1798
ABS	1	0	3	0.9843	0.7158	0.9995
ABS	2	0	2	-0.1515	0.1676	0.5401
ABS	5	0	2	0.6894	-0.5898	0.5113
ABS	4	0	2	-0.3612	0.3700	0.0977
ABS	1	0	1	1.0000	-0.7646	-1.0000
ABS	4	0	1	0.4307	-0.2523	-0.6010
ABS	2	0	2	-0.0787	0.0841	0.3788
ABS	4	0	2	0.7300	-0.6446	0.6641
ABS	20	10	1	0.9324	-0.9536	-0.4834
ABS	1	0	3	0.9843	0.7158	0.9995
ABS	4	0	2	0.7300	-0.6446	0.6641
ABS	20	10	1	0.9324	-0.9536	-0.4834
ABS	4	0	3	0.4787	0.1834	0.1947
ABS	1	0	2	0.0562	0.3488	-1.0000
ABS	2	9	2	0.8815	-0.8765	0.8276
ABS	2	0	1	-0.1801	0.7510	-1.0000
ABS	4	0	1	0.0080	-0.0291	-1.0000
ABS	20	10	1	0.2976	-0.3620	-0.0785
ABS	1	0	3	0.9843	0.7158	0.9995
ABS	3	0	2	-0.0069	0.0419	0.8021
ABS	4	0	1	0.0080	-0.0291	-1.0000
ABS	37	10	1	0.8858	-0.9259	-0.2610
ABS	5	0	1	0.7957	-0.8564	-0.7459
ABS	1	0	2	0.0562	0.3488	-1.0000
ABS	3	0	1	0.7611	-0.4779	-1.0000
ABS	1	0	1	-0.0884	0.5421	-1.0000
ABS	4	0	1	0.9667	-0.9696	-1.0000
ABS	27	10	1	0.8504	-0.8951	-0.6375
ABS	2	0	2	0.0789	-0.0521	0.8090
ABS	19	10	1	0.9544	-0.9728	-0.5999
ABS	35	10	1	0.5428	-0.6329	-0.0204
ABS	1	0	1	1.0000	-0.7646	-1.0000
ABS	4	0	2	0.2401	-0.2583	0.0341
ABS	39	10	2	0.8656	-0.8848	0.1111
ABS	4	0	1	0.4307	-0.2523	-0.6010
ABS	4	0	1	0.9667	-0.9696	-1.0000
ABS	23	10	1	0.9480	-0.9685	-0.6619
ABS	1	0	1	1.0000	-0.7646	-1.0000
ABS	24	10	1	0.6466	-0.7145	-0.7208
ABS	20	10	1	0.9419	-0.9449	-0.7440
ABS	1	0	3	0.9843	0.7158	0.9995
ABS	29	10	1	0.6869	-0.7266	-0.6469
ABS	38	10	1	0.7555	-0.8078	-0.7839
ABS	2	0	1	-0.1688	0.2076	-0.6485
ABS	24	10	1	-0.1423	0.1699	-0.1798
ABS	2	0	1	0.0574	-0.0396	-0.6838
ABS	46	10	1	0.7869	-0.8387	-0.5517
ABS	4	0	2	-0.3612	0.3700	0.0977
ABS	3	0	1	0.1885	-0.2325	-0.8598
ABS	2	0	2	-0.2715	0.3085	0.6831
ABS	18	10	1	0.6719	-0.6816	-0.7886
ABS	2	0	2	-0.0787	0.0841	0.3788
ABS	43	10	2	0.3880	-0.4066	0.0203
ABS	3	0	2	-0.4212	0.5188	0.6634
ABS	28	10	1	0.6722	-0.6259	-0.0842
ABS	2	0	1	-0.1688	0.2076	-0.6485
ABS	24	10	1	-0.1423	0.1699	-0.1798
ABS	2	0	1	0.0574	-0.0396	-0.6838
ABS	4	0	2	-0.3612	0.3700	0.0977
ABS	36	10	1	0.5787	-0.6608	-0.5783
ABS	1	0	3	0.3072	0.0799	0.3935
ABS	3	0	2	0.4542	-0.3399	0.2652
CNE	34	10	2	-0.4102	0.4481	0.0513
ABS	34	10	1	0.8625	-0.8720	-0.4458
ABS	52	10	1	0.7135	-0.7354	-0.5669
ABS	3	0	2	-0.1190	0.1395	0.0397
ABS	39	10	2	0.8656	-0.8848	0.1111
ABS	2	9	2	0.8815	-0.8765	0.8276
ABS	1	0	3	0.9843	0.7158	0.9995
ABS	39	10	2	0.8656	-0.8848	0.1111
ABS	4	0	1	0.0080	-0.0291	-1.0000
ABS	42	10	1	0.8285	-0.8519	-0.4652
ABS	3	0	2	-0.0069	0.0419	0.8021
ABS	32	10	1	0.8651	-0.8689	-0.6100
ABS	3	0	1	0.7611	-0.4779	-1.0000
ABS	2	0	2	-0.1515	0.1676	0.5401
ABS	3	0	2	-0.1190	0.1395	0.0397
ABS	4	0	1	0.2033	-0.2645	-0.1376
ABS	1	0	3	0.2407	0.1165	0.9673
ABS	5	0	1	0.9958	-0.9953	-1.0000
ABS	2	0	1	-0.1688	0.2076	-0.6485
ABS	48	10	1	0.3191	-0.3880	-0.5537
ABS	20	10	2	0.1947	-0.0721	0.2749
ABS	1	0	1	1.0000	-0.7646	-1.0000
ABS	3	0	2	-0.1190	0.1395	0.0397
ABS	43	10	1	0.7834	-0.8514	-0.7110
ABS	2	0	2	-0.1515	0.1676	0.5401
ABS	5	0	1	0.5318	-0.6322	-0.6751
ABS	43	10	2	0.3880	-0.4066	0.0203
ABS	24	10	1	0.2395	-0.3034	-0.0141
ABS	2	0	2	0.4523	-0.4526	0.8276
ABS	38	10	1	0.7555	-0.8078	-0.7839
ABS	2	0	1	-0.1688	0.2076	-0.6485
ABS	24	10	1	-0.1423	0.1699	-0.1798
ABS	2	0	1	0.0574	-0.0396	-0.6838
ABS	4	0	2	-0.3612	0.3700	0.0977
ABS	36	10	1	0.5787	-0.6608	-0.5783
CNE	34	10	2	-0.4102	0.4481	0.0513
ABS	20	10	1	0.9419	-0.9449	-0.7440
ABS	3	0	2	-0.1190	0.1395	0.0397
ABS	24	10	2	0.5848	-0.6422	0.5106
ABS	2	0	1	-0.1688	0.2076	-0.6485
ABS	24	10	1	-0.1423	0.1699	-0.1798
ABS	2	0	1	0.0574	-0.0396	-0.6838
ABS	28	10	1	0.1404	-0.1675	-0.5227
ABS	3	0	2	-0.1190	0.1395	0.0397
ABS	38	10	1	0.5784	-0.2276	-0.0992
ABS	23	10	1	0.8340	-0.8442	-0.8056
ABS	2	0	1	-0.1688	0.2076	-0.6485
CNE	34	10	2	-0.4102	0.4481	0.0513
ABS	3	0	2	-0.1190	0.1395	0.0397
ABS	33	10	1	0.6595	-0.7575	-0.7485
ABS	2	0	1	-0.1688	0.2076	-0.6485
ABS	3	0	2	-0.1190	0.1395	0.0397
ABS	32	10	1	0.6450	-0.6951	-0.4830
ABS	2	0	1	-0.1688	0.2076	-0.6485
ABS	25	10	1	0.8333	-0.8776	-0.5508
ABS	3	0	2	-0.0069	0.0419	0.8021
ABS	5	0	2	0.9371	-0.9686	0.0558
ABS	2	0	1	-0.1688	0.2076	-0.6485
ABS	4	0	1	0.9747	-0.9863	-1.0000
ABS	2	0	2	-0.1515	0.1676	0.5401
ABS	3	0	2	-0.1190	0.1395	0.0397
ABS	37	12	1	0.0333	-0.0123	-0.4778
ABS	2	0	2	-0.0787	0.0841	0.3788
ABS	3	0	2	-0.0141	0.0567	0.7262
ABS	1	0	2	-0.4467	0.8641	0.9977
ABS	25	10	1	0.0476	-0.0233	-0.0675
ABS	1	0	1	0.9792	-0.3470	-1.0000
ABS	38	10	1	0.1073	-0.1108	-0.4521
ABS	24	10	2	0.4198	-0.4423	0.3332
ABS	2	0	2	-0.1515	0.1676	0.5401
ABS	3	0	2	-0.1190	0.1395	0.0397
ABS	5	0	2	0.9898	-0.9608	0.2815
ABS	2	0	1	-0.1688	0.2076	-0.6485
ABS	28	10	1	0.6278	-0.6584	-0.2881
ABS	1	0	1	1.0000	-0.7646	-1.0000
ABS	3	0	2	-0.1190	0.1395	0.0397
ABS	3	0	2	0.7406	-0.8227	0.3623
ABS	2	0	1	-0.1688	0.2076	-0.6485
ABS	4	0	2	-0.1727	0.2040	0.4430
ABS	5	0	1	0.9769	-0.9847	-0.5221
ABS	3	0	1	0.9885	-0.9868	-1.0000
ABS	2	0	1	0.0574	-0.0396	-0.6838
ABS	42	10	1	0.8373	-0.8469	-0.5801
ABS	3	0	2	-0.1190	0.1395	0.0397
ABS	18	10	1	0.6719	-0.6816	-0.7886
ABS	2	0	1	-0.1688	0.2076	-0.6485
ABS	33	10	1	0.4880	-0.5365	-0.3024
ABS	25	10	1	0.8333	-0.8776	-0.5508
ABS	3	0	2	-0.0069	0.0419	0.8021
ABS	47	10	2	0.7163	-0.7605	0.1636
ABS	29	10	1	0.7774	-0.8332	-0.6670
ABS	2	0	1	0.0574	-0.0396	-0.6838
ABS	5	0	1	0.7844	-0.7614	-0.8079
ABS	20	10	1	-0.0266	0.1587	-0.1751
ABS	2	0	2	-0.0787	0.0841	0.3788
ABS	3	0	2	-0.1190	0.1395	0.0397
ABS	18	10	2	0.9066	-0.8648	0.9154
ABS	2	0	1	-0.1688	0.2076	-0.6485
ABS	3	0	2	-0.0141	0.0567	0.7262
ABS	1	0	2	-0.4467	0.8641	0.9977
ABS	25	10	1	0.0476	-0.0233	-0.0675
ABS	1	0	1	0.9792	-0.3470	-1.0000
ABS	38	10	1	0.1073	-0.1108	-0.4521
ABS	34	10	2	0.5153	-0.5427	0.1560
ABS	2	0	2	-0.1515	0.1676	0.5401
ABS	28	10	1	0.6278	-0.6584	-0.2881
ABS	1	0	1	1.0000	-0.7646	-1.0000
ABS	3	0	2	-0.1190	0.1395	0.0397
ABS	54	10	1	0.9054	-0.9287	-0.2174
ABS	4	0	1	0.9667	-0.9696	-1.0000
ABS	33	10	1	0.5013	-0.5199	-0.0328
ABS	2	0	2	-0.0787	0.0841	0.3788
ABS	3	0	2	-0.1190	0.1395	0.0397
ABS	5	0	2	0.9898	-0.9608	0.2815
ABS	3	0	2	-0.0069	0.0419	0.8021
ABS	5	0	1	-0.2420	0.2634	-0.6654
ABS	2	0	1	-0.1688	0.2076	-0.6485
ABS	3	0	3	0.2918	0.3558	0.7127
ABS	29	10	1	0.9615	-0.9742	-0.6637
ABS	1	0	2	1.0000	0.5101	-1.0000
ABS	3	0	1	0.7803	-0.3730	-0.8093
ABS	4	0	1	-0.0358	0.0651	-0.8234
CNE	19	10	2	-0.0373	0.2487	0.0327
ABS	28	10	1	0.6278	-0.6584	-0.2881
ABS	3	0	2	-0.0069	0.0419	0.8021
ABS	3	0	2	0.5669	-0.0790	0.5892
ABS	37	10	1	0.4982	-0.5680	-0.5886
ABS	4	0	1	-0.0358	0.0651	-0.8234
ABS	29	10	1	0.9615	-0.9742	-0.6637
ABS	1	0	1	1.0000	-0.7646	-1.0000
ABS	37	10	2	0.6422	-0.6795	0.2377
ABS	29	10	1	0.3989	-0.4433	-0.3731
ABS	3	0	1	0.9885	-0.9868	-1.0000
ABS	22	10	1	0.5437	-0.6026	-0.8004
ABS	4	0	1	0.6856	-0.7986	-0.2608
ABS	5	0	2	0.0464	-0.0583	0.4789
ABS	20	10	2	0.8893	-0.6800	0.2158
ABS	1	0	2	1.0000	0.5101	-1.0000
ABS	37	10	1	0.9132	-0.9381	-0.2645
ABS	1	0	3	0.9843	0.7158	0.9995
ABS	5	0	1	-0.1082	0.0832	-0.6751
ABS	3	0	1	0.9948	-0.9960	-1.0000
ABS	20	10	1	0.8371	-0.8476	-0.5069
ABS	4	0	1	0.4333	-0.5266	-0.6124
ABS	4	0	1	-0.5497	0.5846	-0.4531
ABS	2	0	3	0.2876	0.0229	0.8333
ABS	38	10	1	0.5422	-0.5947	-0.3596
ABS	1	0	3	0.0027	0.0524	0.8959
ABS	3	0	1	0.3624	-0.3073	-0.1949
ABS	3	0	2	-0.0069	0.0419	0.8021
ABS	5	0	1	-0.1082	0.0832	-0.6751
ABS	3	0	1	0.9948	-0.9960	-1.0000
ABS	20	10	1	0.8371	-0.8476	-0.5069
ABS	4	0	1	0.3078	-0.3525	-0.8234
ABS	4	0	1	-0.5497	0.5846	-0.4531
ABS	2	0	3	0.2876	0.0229	0.8333
ABS	38	10	1	0.5422	-0.5947	-0.3596
ABS	1	0	3	0.0027	0.0524	0.8959
ABS	3	0	1	0.3624	-0.3073	-0.1949
ABS	1	0	1	1.0000	-0.7646	-1.0000
ABS	3	0	2	-0.1190	0.1395	0.0397
ABS	24	10	1	0.6466	-0.7145	-0.7208
ABS	20	10	1	0.9419	-0.9449	-0.7440
ABS	1	0	3	0.0027	0.0524	0.8959
ABS	42	10	1	0.6006	-0.6078	-0.6308
ABS	29	10	1	0.8344	-0.8366	-0.3690
ABS	2	0	2	-0.1515	0.1676	0.5401
ABS	3	0	2	-0.1190	0.1395	0.0397
ABS	49	10	1	0.8261	-0.8812	-0.1015
ABS	2	0	1	-0.1688	0.2076	-0.6485
ABS	4	0	2	0.5379	0.0935	-0.6124
ABS	1	0	3	0.9843	0.7158	0.9995
CNE	24	10	2	0.2259	0.5698	-0.5707
ABS	3	0	2	-0.0069	0.0419	0.8021
CNE	25	10	2	-0.1241	0.2630	0.6093
ABS	2	0	2	-0.1515	0.1676	0.5401
ABS	3	0	2	-0.1190	0.1395	0.0397
ABS	5	0	2	0.9898	-0.9608	0.2815
ABS	3	0	2	-0.0069	0.0419	0.8021
ABS	5	0	1	-0.2420	0.2634	-0.6654
ABS	2	0	1	-0.1688	0.2076	-0.6485
ABS	28	10	1	0.6278	-0.6584	-0.2881
ABS	1	0	3	0.9843	0.7158	0.9995
ABS	5	0	1	0.9981	-0.9985	-1.0000
ABS	25	10	1	0.8333	-0.8776	-0.5508
ABS	4	0	1	0.3078	-0.3525	-0.8234
ABS	4	0	1	-0.5497	0.5846	-0.4531
ABS	2	0	3	0.2876	0.0229	0.8333
ABS	38	10	1	0.5422	-0.5947	-0.3596
ABS	1	0	3	0.0027	0.0524	0.8959
ABS	3	0	1	0.3624	-0.3073	-0.1949
ABS	20	10	1	0.7162	-0.7830	-0.3373
ABS	1	0	3	0.0027	0.0524	0.8959
ABS	24	10	1	0.3677	-0.3520	-0.6843
ABS	29	10	1	0.8344	-0.8366	-0.3690
ABS	2	0	2	-0.1515	0.1676	0.5401
ABS	3	0	2	-0.1190	0.1395	0.0397
ABS	49	10	1	0.8261	-0.8812	-0.1015
ABS	2	0	1	-0.1688	0.2076	-0.6485
ABS	5	0	1	0.5318	-0.6322	-0.6751
ABS	20	10	1	-0.0266	0.1587	-0.1751
ABS	1	0	1	1.0000	-0.7646	-1.0000
ABS	3	0	2	-0.1190	0.1395	0.0397
ABS	5	0	1	0.6006	-0.7383	-0.7651
ABS	2	0	1	-0.1688	0.2076	-0.6485
CNE	58	10	1	-0.7028	0.6860	-0.7899
ABS	3	0	1	0.9885	-0.9868	-1.0000
ABS	53	10	1	0.1713	-0.2091	-0.3012
ABS	24	10	1	0.4712	-0.5566	-0.8776
ABS	19	10	1	0.8488	-0.6579	-0.2963
ABS	2	0	2	-0.1515	0.1676	0.5401
ABS	3	0	2	-0.1190	0.1395	0.0397
ABS	19	10	1	0.7605	-0.7815	-0.1791
ABS	2	0	1	-0.1688	0.2076	-0.6485
ABS	3	0	2	-0.1190	0.1395	0.0397
ABS	28	10	1	0.6278	-0.6584	-0.2881
ABS	30	10	2	0.8087	-0.7659	0.0727
ABS	2	0	1	0.0574	-0.0396	-0.6838
ABS	3	0	2	-0.1190	0.1395	0.0397
ABS	24	10	1	0.2011	-0.2644	-0.2864
ABS	5	0	2	0.9893	-0.3388	0.7205
ABS	1	0	1	1.0000	-0.7646	-1.0000
ABS	2	0	1	0.9506	-0.8724	-1.0000
ABS	4	0	1	0.6665	-0.7500	-0.8951
ABS	29	10	1	0.8842	-0.9227	-0.3366
ABS	1	0	3	0.0027	0.0524	0.8959
ABS	45	10	1	0.7569	-0.7889	-0.1515
ABS	2	0	2	-0.1515	0.1676	0.5401
ABS	3	0	2	-0.1190	0.1395	0.0397
ABS	5	0	1	0.6006	-0.7383	-0.7651
ABS	2	0	1	-0.1688	0.2076	-0.6485
ABS	43	10	1	0.2233	-0.2376	-0.5299
ABS	2	0	2	-0.1515	0.1676	0.5401
ABS	40	10	2	0.0377	-0.0252	0.2935
ABS	20	10	2	0.3201	-0.3280	0.1038
ABS	39	10	1	0.2934	-0.2952	-0.5942
ABS	2	0	2	0.4523	-0.4526	0.8276
ABS	2	0	2	-0.0952	0.1324	0.8010
ABS	29	10	1	0.8344	-0.8366	-0.3690
ABS	2	0	2	-0.1515	0.1676	0.5401
ABS	59	10	1	-0.2684	0.3142	-0.0063
ABS	3	0	2	-0.0069	0.0419	0.8021
CNE	44	10	2	-0.4357	0.5338	0.5612
ABS	54	10	1	0.8538	-0.9025	-0.1457
ABS	2	0	2	0.2444	-0.1450	0.8311
ABS	4	0	1	0.9629	-0.9666	-1.0000
ABS	2	0	2	0.2444	-0.1450	0.8311
CNE	39	10	1	-0.1940	0.3364	-0.3183
ABS	34	10	1	0.3057	-0.3565	-0.7071
ABS	3	0	2	-0.0069	0.0419	0.8021
CNE	44	10	2	-0.4357	0.5338	0.5612
ABS	39	10	1	-0.0337	0.1204	-0.0380
ABS	36	10	1	0.8691	-0.9009	-0.5785
ABS	3	0	2	-0.0069	0.0419	0.8021
ABS	3	0	2	-0.1190	0.1395	0.0397
ABS	28	10	1	0.7984	-0.7877	-0.4560
ABS	2	0	2	-0.1515	0.1676	0.5401
CNE	44	10	2	-0.4357	0.5338	0.5612
CNE	1	0	2	0.2761	-0.1958	0.5669
ABS	40	10	1	0.7790	-0.8145	-0.6838
ABS	28	10	1	0.7884	-0.8136	-0.3935
ABS	1	0	1	1.0000	-0.7646	-1.0000
ABS	33	10	1	0.4880	-0.5365	-0.3024
ABS	25	10	1	0.8333	-0.8776	-0.5508
ABS	1	0	3	0.9843	0.7158	0.9995
ABS	5	0	2	0.9371	-0.9686	0.0558
ABS	2	0	1	-0.1688	0.2076	-0.6485
ABS	4	0	1	0.9747	-0.9863	-1.0000
ABS	2	0	2	-0.1515	0.1676	0.5401
ABS	37	12	1	0.0333	-0.0123	-0.4778
ABS	3	0	2	-0.0069	0.0419	0.8021
ABS	3	0	2	0.5648	-0.5854	0.3623
ABS	2	0	1	-0.1688	0.2076	-0.6485
ABS	28	10	1	0.6278	-0.6584	-0.2881
ABS	4	0	1	0.9667	-0.9696	-1.0000
ABS	37	10	1	0.6384	-0.6056	-0.4728
ABS	25	10	2	0.6106	-0.6340	0.0336
ABS	52	10	1	0.7135	-0.7354	-0.5669
ABS	34	10	1	0.5471	-0.5721	-0.4780
ABS	3	0	2	-0.1190	0.1395	0.0397
ABS	3	0	2	-0.0141	0.0567	0.7262
ABS	1	0	2	-0.4467	0.8641	0.9977
ABS	25	10	1	0.0476	-0.0233	-0.0675
ABS	1	0	1	0.9792	-0.3470	-1.0000
ABS	38	10	1	0.1073	-0.1108	-0.4521
ABS	24	10	2	0.4198	-0.4423	0.3332
ABS	1	0	1	1.0000	-0.7646	-1.0000
CNE	24	10	2	-0.1894	0.4768	0.2016
ABS	25	10	1	0.6857	-0.6995	-0.2176
ABS	3	0	2	-0.1190	0.1395	0.0397
ABS	38	10	1	0.8242	-0.8739	-0.4864
ABS	2	0	1	-0.1688	0.2076	-0.6485
ABS	56	10	1	-0.0913	0.1659	-0.5221
ABS	1	0	2	-0.4467	0.8641	0.9977
ABS	1	0	3	0.2407	0.1165	0.9673
ABS	3	0	2	-0.0069	0.0419	0.8021
ABS	34	10	1	0.7994	-0.8360	-0.4226
CNE	19	10	2	-0.3137	0.4682	0.3361
CNE	5	0	1	-0.5136	0.7686	-0.6358
ABS	29	10	2	0.3936	-0.3566	0.1909
ABS	1	0	1	1.0000	-0.7646	-1.0000
ABS	25	10	2	0.4391	-0.3876	0.0038
ABS	20	10	1	0.4710	-0.4819	-0.2578
ABS	1	0	2	-0.4467	0.8641	0.9977
ABS	3	0	1	0.8960	-0.3735	-1.0000
ABS	1	0	2	0.0562	0.3488	-1.0000
ABS	2	0	2	0.1227	-0.1968	0.4781
ABS	1	0	2	-0.4467	0.8641	0.9977
ABS	3	0	1	0.8960	-0.3735	-1.0000
ABS	1	0	1	-0.0884	0.5421	-1.0000
ABS	2	0	1	0.1040	-0.1518	-0.4244
ABS	1	0	3	0.0027	0.0524	0.8959
ABS	51	10	1	0.4868	-0.5045	-0.3248
ABS	20	10	1	0.4710	-0.4819	-0.2578
ABS	4	0	1	-0.3571	0.3703	-0.4531
ABS	29	10	1	0.3611	-0.3914	-0.5038
ABS	3	0	2	-0.1190	0.1395	0.0397
ABS	34	10	1	0.7994	-0.8360	-0.4226
ABS	38	10	1	0.8242	-0.8739	-0.4864
ABS	2	0	1	-0.1688	0.2076	-0.6485
ABS	1	0	3	0.0027	0.0524	0.8959
ABS	25	10	2	0.2112	-0.2845	0.4590
ABS	2	0	1	-0.1688	0.2076	-0.6485
ABS	5	0	2	0.8840	-0.8963	0.6394
ABS	29	10	1	0.8813	-0.9177	-0.7199
ABS	2	0	2	-0.1515	0.1676	0.5401
ABS	19	10	1	0.7950	-0.8524	-0.6575
ABS	3	0	2	-0.0069	0.0419	0.8021
ABS	48	10	1	0.4782	-0.5533	-0.5788
ABS	31	10	1	0.8458	-0.8998	-0.6107
ABS	1	0	1	1.0000	-0.7646	-1.0000
ABS	2	0	2	0.1227	-0.1968	0.4781
ABS	1	0	2	-0.4467	0.8641	0.9977
ABS	3	0	1	0.8960	-0.3735	-1.0000
ABS	36	10	2	0.8594	-0.8841	0.1707
ABS	25	10	1	0.6857	-0.6995	-0.2176
ABS	29	10	1	0.4969	-0.5966	-0.7281
ABS	61	10	1	0.3379	-0.4120	-0.5280
ABS	4	0	2	0.6599	-0.6364	0.7577
ABS	30	10	1	0.7906	-0.8273	-0.4560
ABS	32	10	1	0.5653	-0.6200	-0.6026
ABS	35	10	2	0.2237	-0.2718	0.0266
ABS	1	0	3	0.9843	0.7158	0.9995
ABS	56	10	1	-0.0913	0.1659	-0.5221
ABS	1	0	2	-0.4467	0.8641	0.9977
ABS	1	0	3	0.2407	0.1165	0.9673
ABS	1	0	2	0.0562	0.3488	-1.0000
ABS	3	0	2	0.0941	-0.0963	0.2524
ABS	1	0	2	-0.4467	0.8641	0.9977
ABS	1	0	3	0.2407	0.1165	0.9673
ABS	2	0	1	-0.1801	0.7510	-1.0000
ABS	3	0	2	-0.0069	0.0419	0.8021
ABS	34	10	1	0.7994	-0.8360	-0.4226
CNE	19	10	2	-0.3137	0.4682	0.3361
CNE	5	0	1	-0.5136	0.7686	-0.6358
ABS	29	10	2	0.3936	-0.3566	0.1909
ABS	1	0	2	0.0562	0.3488	-1.0000
ABS	4	0	2	-0.4511	0.4728	0.4434
ABS	2	0	2	0.8135	0.8467	-1.0000
ABS	3	0	2	-0.1190	0.1395	0.0397
ABS	30	10	1	-0.0414	0.1501	-0.4974
ABS	5	0	1	0.7844	-0.7614	-0.8079
ABS	5	0	2	0.0071	0.2509	-0.8685
CNE	24	10	2	-0.1894	0.4768	0.2016
ABS	3	0	2	0.1991	0.0840	-0.8598
ABS	4	0	2	0.7934	-0.8469	0.4607
ABS	4	0	1	0.8320	-0.9265	-0.9022
ABS	3	0	1	0.3123	-0.2305	-1.0000
ABS	34	10	1	0.5514	-0.6285	-0.4568
ABS	2	0	1	-0.1688	0.2076	-0.6485
ABS	5	0	2	0.9371	-0.9686	0.0558
ABS	1	0	1	1.0000	-0.7646	-1.0000
ABS	29	10	1	0.6869	-0.7266	-0.6469
CNE	24	10	2	-0.1894	0.4768	0.2016
ABS	2	0	1	0.1040	-0.1518	-0.4244
ABS	24	10	2	0.7835	-0.7846	0.2186
ABS	5	0	1	0.4022	-0.3556	-0.9059
ABS	2	0	1	0.0574	-0.0396	-0.6838
ABS	4	0	1	0.1097	-0.0680	-0.8234
ABS	30	10	1	0.3779	-0.4021	-0.6756
ABS	5	0	1	-0.0392	0.1748	-0.9026
ABS	23	10	2	0.4654	-0.3705	0.4809
ABS	1	0	3	0.9843	0.7158	0.9995
ABS	38	10	1	0.7015	-0.7452	-0.2156
ABS	3	0	2	-0.1190	0.1395	0.0397
ABS	19	10	1	0.7950	-0.8524	-0.6575
ABS	19	10	2	0.3626	-0.3484	0.3585
ABS	1	0	3	0.9843	0.7158	0.9995
ABS	29	10	1	0.7774	-0.8332	-0.6670
ABS	3	0	2	0.1991	0.0840	-0.8598
ABS	5	0	1	0.4361	-0.5047	-0.5221
ABS	34	10	1	0.8625	-0.8720	-0.4458
ABS	2	0	2	-0.1515	0.1676	0.5401
ABS	4	0	1	0.7416	-0.5916	-0.8220
ABS	5	0	2	0.8107	-0.8761	0.5917
ABS	2	0	1	-0.1688	0.2076	-0.6485
ABS	3	0	2	-0.1190	0.1395	0.0397
ABS	5	0	1	0.9864	-0.9935	-1.0000
ABS	1	0	1	1.0000	-0.7646	-1.0000
ABS	24	10	1	0.9385	-0.9607	-0.0268
ABS	1	0	3	0.9843	0.7158	0.9995
ABS	3	0	2	-0.1190	0.1395	0.0397
ABS	39	10	1	0.7915	-0.8621	-0.3845
ABS	5	0	1	0.4022	-0.3556	-0.9059
ABS	34	10	1	0.3346	-0.3051	-0.5055
ABS	2	0	1	0.1040	-0.1518	-0.4244
ABS	3	0	2	-0.1841	0.2028	0.3921
ABS	24	10	2	0.7835	-0.7846	0.2186
ABS	36	10	1	0.6984	-0.6965	-0.7973
ABS	1	0	1	1.0000	-0.7646	-1.0000
ABS	4	0	1	0.5186	-0.3904	-0.7165
ABS	1	0	3	0.9843	0.7158	0.9995
ABS	2	0	1	0.9506	-0.8724	-1.0000
ABS	19	10	1	0.6557	-0.6449	-0.4758
ABS	43	10	1	0.3593	-0.3928	-0.0946
ABS	28	10	2	0.4818	-0.5429	0.1535
ABS	4	0	1	-0.3571	0.3703	-0.4531
CNE	24	10	2	-0.1894	0.4768	0.2016
ABS	5	0	1	-0.2227	0.3003	-0.3609
ABS	25	10	1	0.6857	-0.6995	-0.2176
ABS	2	0	2	0.1227	-0.1968	0.4781
ABS	1	0	2	-0.4467	0.8641	0.9977
ABS	3	0	1	0.8960	-0.3735	-1.0000
ABS	36	10	2	0.8594	-0.8841	0.1707
ABS	1	0	3	0.9843	0.7158	0.9995
ABS	35	10	1	0.6008	-0.6850	-0.4723
ABS	2	0	2	-0.1515	0.1676	0.5401
ABS	3	0	2	-0.1190	0.1395	0.0397
ABS	24	10	1	0.7240	-0.5633	-0.3866
ABS	38	10	1	0.8242	-0.8739	-0.4864
ABS	2	0	1	-0.1688	0.2076	-0.6485
ABS	3	0	2	0.0941	-0.0963	0.2524
ABS	1	0	2	-0.4467	0.8641	0.9977
ABS	1	0	3	0.2407	0.1165	0.9673
ABS	3	0	2	-0.0069	0.0419	0.8021
ABS	4	0	2	-0.4511	0.4728	0.4434
ABS	1	0	1	1.0000	-0.7646	-1.0000
ABS	3	0	2	-0.1190	0.1395	0.0397
ABS	24	10	1	0.6466	-0.7145	-0.7208
ABS	23	10	1	0.7379	-0.6879	-0.4897
ABS	4	0	1	-0.3571	0.3703	-0.4531
CNE	24	10	2	-0.1894	0.4768	0.2016
ABS	3	0	2	-0.0340	0.1245	0.4482
ABS	20	10	1	0.5653	-0.5549	-0.0583
ABS	48	10	1	0.4782	-0.5533	-0.5788
ABS	26	10	1	0.8330	-0.8428	-0.6051
ABS	2	0	2	0.4523	-0.4526	0.8276
ABS	30	10	1	0.7438	-0.7791	-0.2350
ABS	4	0	1	-0.1845	0.1918	-0.4623
ABS	23	10	1	0.4822	-0.5275	-0.7145
ABS	1	0	1	1.0000	-0.7646	-1.0000
ABS	5	0	1	0.4022	-0.3556	-0.9059
ABS	23	10	1	0.8340	-0.8442	-0.8056
ABS	2	0	1	-0.1688	0.2076	-0.6485
CNE	29	10	2	-0.2852	0.3185	0.3070
ABS	2	0	2	-0.0787	0.0841	0.3788
ABS	23	11	2	0.1800	-0.1731	0.0210
ABS	24	10	1	0.9156	-0.9353	-0.3263
ABS	2	0	2	0.0789	-0.0521	0.8090
ABS	22	13	2	-0.3088	0.3854	0.5736
ABS	1	0	2	0.0562	0.3488	-1.0000
ABS	29	10	1	0.2740	-0.3504	-0.4255
ABS	2	0	2	0.8135	0.8467	-1.0000
CNE	29	10	2	-0.2852	0.3185	0.3070
ABS	2	0	1	0.1040	-0.1518	-0.4244
ABS	20	10	1	0.5068	-0.5405	-0.0522
ABS	4	0	1	0.8320	-0.9265	-0.9022
ABS	2	0	2	-0.1515	0.1676	0.5401
ABS	3	0	2	-0.1190	0.1395	0.0397
ABS	24	10	2	0.3781	-0.4283	0.0400
ABS	30	10	2	0.4169	-0.4909	0.0824
ABS	1	0	3	0.9843	0.7158	0.9995
ABS	3	0	2	-0.0069	0.0419	0.8021
ABS	23	11	2	0.1800	-0.1731	0.0210
ABS	24	10	1	0.9156	-0.9353	-0.3263
ABS	3	0	2	0.1075	-0.1241	0.8289
ABS	5	0	1	0.8126	-0.9063	-0.9153
ABS	28	10	1	0.5239	-0.6005	-0.4270
ABS	19	10	2	0.4193	-0.4483	0.2455
ABS	2	0	1	-0.1688	0.2076	-0.6485
ABS	24	10	1	0.9068	-0.9106	-0.1566
ABS	19	10	1	0.4280	-0.4146	-0.5641
ABS	23	10	1	0.8340	-0.8442	-0.8056
ABS	3	0	1	0.7043	-0.7693	-0.1949
ABS	2	0	1	0.0574	-0.0396	-0.6838
ABS	3	0	2	0.3437	0.0315	-0.7754
ABS	32	10	1	0.9536	-0.9649	-0.7675
ABS	29	10	1	0.7774	-0.8332	-0.6670
ABS	1	0	1	1.0000	-0.7646	-1.0000
ABS	3	0	1	0.1850	-0.2714	-0.8358
ABS	34	10	1	0.9580	-0.9721	-0.7065
ABS	3	0	1	0.9885	-0.9868	-1.0000
ABS	2	0	1	0.0574	-0.0396	-0.6838
ABS	4	0	1	0.8051	-0.8039	-1.0000
ABS	3	0	1	0.6687	-0.7827	-0.8358
ABS	3	0	2	-0.1190	0.1395	0.0397
ABS	5	0	1	0.4022	-0.3556	-0.9059
ABS	23	10	1	0.8340	-0.8442	-0.8056
ABS	2	0	1	-0.1688	0.2076	-0.6485
CNE	29	10	2	-0.2852	0.3185	0.3070
ABS	2	0	2	-0.0787	0.0841	0.3788
ABS	23	11	2	0.1800	-0.1731	0.0210
ABS	24	10	1	0.9156	-0.9353	-0.3263
ABS	2	0	2	0.0789	-0.0521	0.8090
ABS	22	13	2	-0.3088	0.3854	0.5736
ABS	1	0	3	0.9843	0.7158	0.9995
ABS	29	10	1	0.2740	-0.3504	-0.4255
ABS	1	0	1	1.0000	-0.7646	-1.0000
ABS	1	0	3	0.0027	0.0524	0.8959
ABS	5	0	1	0.4976	-0.6284	-0.9059
ABS	2	0	1	-0.1688	0.2076	-0.6485
ABS	3	0	2	0.4372	-0.1837	0.6793
ABS	5	0	1	0.2319	-0.2561	-0.8685
ABS	37	10	1	0.7607	-0.8138	-0.4946
ABS	2	0	1	-0.1688	0.2076	-0.6485
ABS	3	0	2	0.4917	-0.2405	0.7860
ABS	24	10	1	0.9156	-0.9353	-0.3263
ABS	4	0	1	0.9397	-0.9552	-1.0000
ABS	32	11	2	0.4216	-0.4469	0.0503
ABS	2	0	2	0.0789	-0.0521	0.8090
ABS	22	13	2	-0.3088	0.3854	0.5736
ABS	3	0	2	-0.0069	0.0419	0.8021
ABS	5	0	1	0.9298	-0.9692	-0.8027
ABS	20	10	2	0.5164	-0.5171	0.0899
ABS	2	0	1	-0.1688	0.2076	-0.6485
ABS	29	10	1	0.0172	-0.0270	-0.1503
ABS	4	0	1	0.9667	-0.9696	-1.0000
ABS	29	10	1	0.6434	-0.6782	-0.6743
ABS	1	0	1	1.0000	-0.7646	-1.0000
ABS	5	0	2	0.9898	-0.9608	0.2815
ABS	29	10	1	0.8103	-0.7174	-0.3042
ABS	20	10	1	0.8153	-0.8562	-0.6838
ABS	1	0	3	0.9843	0.7158	0.9995
ABS	4	0	2	0.7747	0.1881	-0.5873
ABS	1	0	2	-0.4467	0.8641	0.9977
ABS	32	10	1	0.9041	-0.9110	-0.7461
ABS	1	0	3	0.0190	0.0786	0.8695
ABS	1	0	2	-0.4467	0.8641	0.9977
ABS	29	10	1	0.9009	-0.9066	-0.4485
ABS	25	10	2	0.1249	-0.2111	0.8888
ABS	1	0	3	0.9843	0.7158	0.9995
CNE	58	10	1	-0.7028	0.6860	-0.7899
ABS	3	0	2	-0.0069	0.0419	0.8021
ABS	25	10	1	0.1994	-0.2655	-0.2773
ABS	43	10	1	0.3593	-0.3928	-0.0946
ABS	5	0	1	0.6235	-0.5952	-0.7973
ABS	4	0	1	0.9667	-0.9696	-1.0000
ABS	24	10	2	0.4484	-0.5236	0.4354
ABS	3	0	1	0.6687	-0.7827	-0.8358
ABS	2	0	2	0.4523	-0.4526	0.8276
ABS	25	10	1	0.1994	-0.2655	-0.2773
ABS	38	10	1	0.6515	-0.7152	-0.2409
ABS	1	0	1	1.0000	-0.7646	-1.0000
CNE	29	10	2	-0.2852	0.3185	0.3070
ABS	18	10	2	0.6681	-0.7992	0.6777
ABS	2	0	2	-0.1515	0.1676	0.5401
ABS	5	0	2	0.9898	-0.9608	0.2815
ABS	1	0	2	0.0562	0.3488	-1.0000
ABS	3	0	2	0.9498	-0.9173	0.6634
ABS	1	0	1	-0.0884	0.5421	-1.0000
ABS	3	0	2	-0.0069	0.0419	0.8021
ABS	5	0	1	-0.2420	0.2634	-0.6654
ABS	4	0	1	0.9667	-0.9696	-1.0000
ABS	29	10	2	0.5372	-0.6132	0.4369
ABS	5	0	1	0.7872	-0.9058	-0.9153
CNE	30	10	3	0.1603	0.1345	0.1297
ABS	25	10	2	0.3231	-0.2994	0.0079
ABS	20	10	1	0.2384	-0.2849	-0.0964
ABS	39	10	2	0.7065	-0.7701	0.2197
ABS	67	10	1	0.5074	-0.5704	-0.3298
ABS	17	13	2	0.5946	-0.6445	0.3423
ABS	4	5	2	0.8074	-0.8971	0.2394
ABS	24	10	1	0.0747	-0.0403	-0.0950
ABS	1	0	2	-0.4467	0.8641	0.9977
ABS	3	0	2	0.5193	-0.1793	0.6793
ABS	1	0	1	1.0000	-0.7646	-1.0000
ABS	24	10	1	0.6466	-0.7145	-0.7208
ABS	28	10	1	0.8792	-0.9218	-0.0059
ABS	4	0	1	-0.3571	0.3703	-0.4531
ABS	3	0	2	0.1302	-0.1049	0.3623
ABS	3	0	2	-0.1190	0.1395	0.0397
ABS	24	10	1	0.9156	-0.9353	-0.3263
ABS	4	0	1	0.9667	-0.9696	-1.0000
ABS	4	0	1	-0.0358	0.0651	-0.8234
ABS	4	0	1	0.9433	-0.9039	-1.0000
ABS	23	10	1	0.7947	-0.8002	-0.3572
ABS	3	0	2	0.5648	-0.5854	0.3623
ABS	2	0	1	-0.1688	0.2076	-0.6485
ABS	2	0	2	0.2513	0.0558	-0.5565
ABS	5	0	2	0.9371	-0.9686	0.0558
ABS	3	0	2	-0.0069	0.0419	0.8021
ABS	2	0	3	0.2550	0.0413	0.7949
ABS	1	0	2	0.0562	0.3488	-1.0000
ABS	2	0	3	0.4625	0.0160	0.7949
ABS	2	0	1	1.0000	-1.0000	-1.0000
ABS	3	0	1	0.1885	-0.2325	-0.8598
ABS	4	0	1	0.9151	-0.8435	-0.8220
ABS	19	10	1	0.8849	-0.8623	-0.2286
ABS	1	0	3	0.9843	0.7158	0.9995
ABS	2	0	3	0.1467	0.0730	0.7949
ABS	1	0	2	0.0562	0.3488	-1.0000
ABS	2	0	3	0.3450	0.0282	0.8955
ABS	2	0	1	1.0000	-1.0000	-1.0000
ABS	3	0	1	0.1885	-0.2325	-0.8598
ABS	24	10	2	-0.0289	0.0170	0.2996
ABS	39	10	1	0.4154	-0.4517	-0.5049
ABS	1	0	3	0.9843	0.7158	0.9995
ABS	2	0	2	0.4385	-0.0108	0.7949
ABS	1	0	2	0.0562	0.3488	-1.0000
ABS	1	0	2	0.4526	-0.0875	0.5191
ABS	2	0	1	1.0000	-1.0000	-1.0000
ABS	3	0	1	0.1885	-0.2325	-0.8598
ABS	32	10	2	0.2977	-0.2884	0.8012
ABS	3	0	2	-0.0069	0.0419	0.8021
ABS	1	0	3	0.3875	0.0928	0.9721
ABS	1	0	2	0.0562	0.3488	-1.0000
ABS	1	0	3	0.3072	0.0799	0.3935
ABS	2	0	1	1.0000	-1.0000	-1.0000
ABS	54	10	1	0.9352	-0.9290	-0.8826
ABS	1	0	1	1.0000	-0.7646	-1.0000
ABS	3	0	2	-0.1190	0.1395	0.0397
ABS	23	11	2	0.1800	-0.1731	0.0210
ABS	24	10	1	0.9156	-0.9353	-0.3263
ABS	3	0	1	0.1885	-0.2325	-0.8598
ABS	52	10	1	0.7135	-0.7354	-0.5669
ABS	20	10	1	0.7663	-0.7562	-0.4539
ABS	20	10	1	0.1925	-0.2348	-0.0939
ABS	1	0	2	0.0562	0.3488	-1.0000
ABS	51	10	1	0.8731	-0.8423	-0.6051
ABS	5	0	1	0.6943	-0.3149	-0.7459
ABS	1	0	1	-0.0884	0.5421	-1.0000
ABS	2	0	1	-0.1688	0.2076	-0.6485
ABS	3	0	2	0.9498	-0.9173	0.6634
ABS	3	0	2	0.9471	-0.6757	0.6275
ABS	1	0	2	0.0562	0.3488	-1.0000
ABS	3	0	1	0.9226	-0.7526	-0.8093
ABS	1	0	2	-0.4467	0.8641	0.9977
ABS	3	0	1	0.8782	-0.8458	-0.7122
ABS	1	0	1	-0.0884	0.5421	-1.0000
ABS	4	0	1	0.9071	-0.9078	-0.4058
ABS	1	0	1	0.9792	-0.3470	-1.0000
ABS	1	0	2	-0.0735	0.1076	0.4017
ABS	2	0	2	0.2444	-0.1450	0.8311
ABS	30	10	2	0.8087	-0.7659	0.0727
ABS	2	0	1	0.0574	-0.0396	-0.6838
ABS	3	0	2	0.4647	0.1759	-0.8093
ABS	1	0	2	0.0562	0.3488	-1.0000
ABS	3	0	2	0.7914	-0.4700	0.6793
ABS	1	0	2	-0.4467	0.8641	0.9977
ABS	3	0	1	0.4294	-0.2040	-0.8093
ABS	1	0	1	-0.0884	0.5421	-1.0000
ABS	4	0	1	0.9071	-0.9078	-0.4058
ABS	1	0	1	0.9792	-0.3470	-1.0000
ABS	1	0	2	-0.0735	0.1076	0.4017
ABS	2	0	2	-0.1515	0.1676	0.5401
ABS	3	0	2	-0.1190	0.1395	0.0397
ABS	24	10	1	0.2011	-0.2644	-0.2864
ABS	1	0	2	0.0562	0.3488	-1.0000
ABS	1	0	2	-0.0342	0.1349	0.8706
ABS	1	0	2	0.8794	0.9797	-1.0000
ABS	1	0	2	0.4293	-0.2312	0.9087
ABS	1	0	1	1.0000	-0.7646	-1.0000
ABS	3	0	2	0.6614	-0.6170	0.4083
ABS	2	0	2	0.8135	0.8467	-1.0000
ABS	5	0	1	0.9686	-0.9805	-0.4704
ABS	1	0	2	-0.4467	0.8641	0.9977
ABS	4	0	2	0.9658	0.6667	-1.0000
ABS	1	0	2	0.0562	0.3488	-1.0000
ABS	2	0	3	0.4883	0.0889	0.8114
ABS	2	0	1	1.0000	-1.0000	-1.0000
ABS	24	10	1	0.9156	-0.9353	-0.3263
ABS	3	0	1	0.1885	-0.2325	-0.8598
ABS	3	0	2	0.9498	-0.9173	0.6634
ABS	18	10	2	0.6681	-0.7992	0.6777
ABS	5	0	2	0.8976	-0.9417	0.7195
ABS	3	0	2	-0.1190	0.1395	0.0397
ABS	5	0	1	0.9806	-0.9908	-0.9153
ABS	5	0	1	0.0949	-0.1686	-0.8945
ABS	3	0	1	0.5773	-0.4890	-0.6915
ABS	2	0	2	0.4523	-0.4526	0.8276
ABS	20	10	2	0.5606	-0.5902	0.4409
ABS	3	0	1	0.3123	-0.2305	-1.0000
ABS	5	0	1	0.4022	-0.3556	-0.9059
ABS	34	10	1	0.5799	-0.3081	-0.3270
ABS	3	0	2	-0.0069	0.0419	0.8021
ABS	4	0	2	0.6291	-0.7084	0.0917
ABS	29	10	2	0.5929	-0.8180	0.9114
ABS	1	0	1	1.0000	-0.7646	-1.0000
ABS	3	0	2	-0.1190	0.1395	0.0397
ABS	24	10	2	0.0257	-0.0064	0.3856
CNE	29	10	2	-0.2852	0.3185	0.3070
ABS	34	10	1	0.7738	-0.7673	-0.2324
ABS	3	0	1	0.9885	-0.9868	-1.0000
ABS	52	10	1	0.7135	-0.7354	-0.5669
ABS	4	0	2	0.7747	0.1881	-0.5873
ABS	2	0	2	-0.1515	0.1676	0.5401
ABS	24	10	1	0.9156	-0.9353	-0.3263
ABS	3	0	3	0.6863	0.2849	0.5892
ABS	1	0	2	0.0562	0.3488	-1.0000
ABS	2	0	2	0.7724	-0.5148	0.8496
ABS	1	0	2	-0.4467	0.8641	0.9977
ABS	3	0	1	0.2980	-0.0134	-0.8093
ABS	1	0	1	-0.0884	0.5421	-1.0000
ABS	4	0	1	0.9071	-0.9078	-0.4058
ABS	1	0	1	0.9792	-0.3470	-1.0000
ABS	1	0	2	-0.0735	0.1076	0.4017
ABS	2	0	2	0.2444	-0.1450	0.8311
ABS	30	10	2	0.8087	-0.7659	0.0727
ABS	2	0	1	0.0574	-0.0396	-0.6838
ABS	2	0	3	0.4625	0.0160	0.7949
ABS	1	0	2	0.0562	0.3488	-1.0000
ABS	1	0	3	0.3072	0.0799	0.3935
ABS	1	0	2	-0.4467	0.8641	0.9977
ABS	2	0	2	0.4450	-0.0768	0.9554
ABS	1	0	1	-0.0884	0.5421	-1.0000
ABS	4	0	1	0.9071	-0.9078	-0.4058
ABS	1	0	1	0.9792	-0.3470	-1.0000
ABS	1	0	2	-0.0735	0.1076	0.4017
ABS	2	0	2	-0.1515	0.1676	0.5401
ABS	29	10	1	0.0172	-0.0270	-0.1503
ABS	1	0	2	0.0562	0.3488	-1.0000
ABS	1	0	2	-0.0342	0.1349	0.8706
ABS	1	0	2	0.8794	0.9797	-1.0000
ABS	1	0	2	0.4293	-0.2312	0.9087
ABS	1	0	1	1.0000	-0.7646	-1.0000
ABS	2	0	3	0.1654	0.0777	0.9843
ABS	2	0	2	0.8135	0.8467	-1.0000
ABS	3	0	2	-0.1190	0.1395	0.0397
ABS	24	10	1	0.9156	-0.9353	-0.3263
ABS	3	0	1	0.1885	-0.2325	-0.8598
ABS	52	10	1	0.5018	-0.5365	-0.7024
ABS	1	0	3	0.9843	0.7158	0.9995
ABS	25	10	2	0.4618	-0.4436	0.6607
ABS	3	0	2	-0.0069	0.0419	0.8021
ABS	5	0	1	0.3627	-0.4573	-0.7459
ABS	29	10	1	0.8755	-0.8065	-0.4123
ABS	38	10	1	0.7097	-0.7580	-0.0539
ABS	24	10	1	0.5889	-0.6843	-0.1628
ABS	2	0	1	-0.1688	0.2076	-0.6485
ABS	34	10	1	0.4274	-0.4057	-0.3688
ABS	18	10	2	0.5476	-0.6025	0.0312
ABS	2	0	2	-0.0787	0.0841	0.3788
ABS	4	0	2	0.7300	-0.6446	0.6641
ABS	23	10	2	0.4654	-0.3705	0.4809
ABS	1	0	1	1.0000	-0.7646	-1.0000
ABS	2	0	1	-0.0136	0.0253	-0.4244
ABS	2	0	1	0.1040	-0.1518	-0.4244
ABS	33	10	1	0.7465	-0.7841	-0.7790
ABS	4	0	1	-0.3571	0.3703	-0.4531
ABS	5	0	2	0.8976	-0.9417	0.7195
ABS	4	0	2	0.1381	0.4996	-0.8951
ABS	2	0	1	-0.1688	0.2076	-0.6485
ABS	3	0	2	-0.1190	0.1395	0.0397
ABS	24	10	1	0.9156	-0.9353	-0.3263
ABS	3	0	1	0.1885	-0.2325	-0.8598
ABS	32	10	1	0.9536	-0.9649	-0.7675
ABS	29	10	1	0.7774	-0.8332	-0.6670
ABS	2	0	1	0.0574	-0.0396	-0.6838
CNE	29	10	2	-0.2852	0.3185	0.3070
ABS	2	0	2	-0.1515	0.1676	0.5401
ABS	3	0	2	-0.1190	0.1395	0.0397
ABS	32	11	2	0.4216	-0.4469	0.0503
ABS	2	0	2	0.0789	-0.0521	0.8090
ABS	22	13	2	-0.3088	0.3854	0.5736
ABS	1	0	1	1.0000	-0.7646	-1.0000
ABS	4	0	1	0.2051	-0.2642	-0.4531
ABS	3	0	1	0.1885	-0.2325	-0.8598
ABS	52	10	1	0.7135	-0.7354	-0.5669
ABS	20	10	1	0.7663	-0.7562	-0.4539
CNE	29	10	2	-0.2852	0.3185	0.3070
ABS	18	10	2	0.6681	-0.7992	0.6777
ABS	2	0	2	-0.1515	0.1676	0.5401
ABS	5	0	1	0.1618	-0.2420	-0.6751
ABS	37	10	2	0.6422	-0.6795	0.2377
ABS	20	10	1	0.2470	-0.2743	-0.7954
ABS	3	0	2	-0.0069	0.0419	0.8021
ABS	24	10	1	0.9068	-0.9106	-0.1566
ABS	19	10	1	0.4280	-0.4146	-0.5641
ABS	23	10	1	0.8340	-0.8442	-0.8056
ABS	3	0	1	0.7043	-0.7693	-0.1949
ABS	2	0	1	0.0574	-0.0396	-0.6838
ABS	28	10	1	0.7185	-0.7704	-0.4232
ABS	34	10	1	0.4274	-0.4057	-0.3688
ABS	18	10	2	0.5476	-0.6025	0.0312
ABS	3	0	2	-0.0069	0.0419	0.8021
ABS	48	10	1	0.4782	-0.5533	-0.5788
ABS	25	10	2	0.5714	-0.5975	0.1018
ABS	1	0	1	1.0000	-0.7646	-1.0000
ABS	4	0	1	0.9658	-0.9461	-1.0000
ABS	1	0	3	0.9843	0.7158	0.9995
ABS	45	10	2	0.1106	-0.1332	0.1561
ABS	3	0	2	-0.0069	0.0419	0.8021
ABS	5	0	1	0.9245	-0.9646	-0.9101
ABS	19	10	1	0.4280	-0.4146	-0.5641
ABS	1	0	2	1.0000	0.5101	-1.0000
ABS	43	10	1	0.8097	-0.8796	-0.7128
ABS	3	0	2	-0.0069	0.0419	0.8021
ABS	28	10	1	0.9195	-0.9493	-0.5131
ABS	29	10	1	0.1801	-0.1639	-0.4161
ABS	3	0	2	-0.0069	0.0419	0.8021
ABS	5	0	2	0.7681	-0.8624	0.1245
ABS	1	0	1	1.0000	-0.7646	-1.0000
ABS	4	0	2	-0.1727	0.2040	0.4430
ABS	5	0	2	0.5711	-0.6424	0.2147
ABS	32	10	1	0.5272	-0.5929	-0.4306
ABS	1	0	3	0.0027	0.0524	0.8959
ABS	45	10	1	0.6643	-0.7326	-0.8102
ABS	4	0	2	0.4497	-0.5589	0.3593
ABS	1	0	2	-0.4467	0.8641	0.9977
ABS	24	10	1	0.0249	-0.0370	-0.2515
ABS	35	10	1	0.8961	-0.9379	-0.7438
ABS	2	0	1	-0.1688	0.2076	-0.6485
ABS	4	0	1	0.9658	-0.9461	-1.0000
ABS	42	10	1	0.8285	-0.8519	-0.4652
ABS	1	0	1	1.0000	-0.7646	-1.0000
ABS	2	0	1	0.9506	-0.8724	-1.0000
ABS	25	10	2	0.7735	-0.7295	0.1900
ABS	3	0	2	-0.1190	0.1395	0.0397
ABS	3	0	2	-0.2318	0.2435	0.5360
ABS	19	10	1	0.4280	-0.4146	-0.5641
ABS	18	10	1	0.6719	-0.6816	-0.7886
ABS	32	10	1	0.9220	-0.9483	-0.7508
ABS	2	0	2	-0.1515	0.1676	0.5401
ABS	5	0	1	0.7435	-0.7357	-0.7607
ABS	2	0	1	-0.1688	0.2076	-0.6485
ABS	3	0	1	0.8771	-0.9073	-0.8445
ABS	34	10	2	0.0771	-0.1315	0.1370
ABS	1	0	1	1.0000	-0.7646	-1.0000
ABS	3	0	2	-0.1190	0.1395	0.0397
ABS	30	10	1	0.7790	-0.8472	-0.7646
ABS	30	10	2	0.0903	-0.1399	0.2871
ABS	2	0	1	0.1040	-0.1518	-0.4244
ABS	3	0	2	-0.1190	0.1395	0.0397
ABS	24	10	2	0.6535	-0.7400	0.1290
ABS	4	0	1	0.9658	-0.9461	-1.0000
ABS	20	10	1	0.2976	-0.3620	-0.0785
ABS	2	0	1	-0.1688	0.2076	-0.6485
ABS	3	0	2	-0.1190	0.1395	0.0397
ABS	5	0	1	0.5331	-0.6739	-0.7607
ABS	38	10	2	0.6983	-0.7544	0.4938
ABS	1	0	3	0.9843	0.7158	0.9995
ABS	5	0	1	0.9981	-0.9985	-1.0000
ABS	2	0	1	0.1040	-0.1518	-0.4244
ABS	4	0	1	0.4333	-0.5266	-0.6124
ABS	4	0	1	-0.5497	0.5846	-0.4531
ABS	4	0	1	0.9970	-0.9977	-1.0000
ABS	2	0	1	0.1040	-0.1518	-0.4244
ABS	41	10	1	0.8841	-0.8882	-0.7103
ABS	2	0	2	0.4523	-0.4526	0.8276
ABS	3	0	2	-0.1190	0.1395	0.0397
ABS	19	10	1	0.4280	-0.4146	-0.5641
ABS	43	10	1	0.4940	-0.6115	-0.6225
ABS	1	0	1	1.0000	-0.7646	-1.0000
ABS	3	0	2	-0.1190	0.1395	0.0397
ABS	42	10	1	0.6853	-0.6805	-0.6556
ABS	30	10	2	0.0903	-0.1399	0.2871
ABS	32	10	1	0.5272	-0.5929	-0.4306
ABS	3	0	2	-0.1190	0.1395	0.0397
ABS	19	10	1	0.4280	-0.4146	-0.5641
ABS	23	10	1	0.8340	-0.8442	-0.8056
ABS	2	0	1	0.0652	-0.1114	-0.4244
ABS	3	0	2	-0.1190	0.1395	0.0397
ABS	38	10	2	0.6983	-0.7544	0.4938
ABS	29	10	1	0.6695	-0.7445	-0.5999
ABS	3	8	2	0.5193	-0.1793	0.6793
ABS	2	0	1	-0.1688	0.2076	-0.6485
ABS	4	0	1	0.9658	-0.9461	-1.0000
ABS	3	0	3	0.0394	0.0197	0.7976
ABS	4	0	1	0.9934	-0.9923	-1.0000
ABS	1	0	3	0.9843	0.7158	0.9995
ABS	5	0	1	0.9981	-0.9985	-1.0000
ABS	2	0	1	0.1040	-0.1518	-0.4244
ABS	5	0	1	-0.0535	0.0319	-0.5156
ABS	2	0	1	0.0574	-0.0396	-0.6838
ABS	3	0	2	-0.1190	0.1395	0.0397
ABS	56	10	1	0.8046	-0.8377	-0.1440
ABS	1	0	1	1.0000	-0.7646	-1.0000
ABS	3	0	2	0.1302	-0.1049	0.3623
ABS	19	10	1	0.4280	-0.4146	-0.5641
ABS	23	10	1	0.8340	-0.8442	-0.8056
ABS	3	0	1	0.7043	-0.7693	-0.1949
ABS	2	0	1	0.0574	-0.0396	-0.6838
ABS	4	0	1	0.9658	-0.9461	-1.0000
ABS	42	10	1	0.8285	-0.8519	-0.4652
ABS	3	0	1	0.3123	-0.2305	-1.0000
ABS	5	0	1	0.9981	-0.9985	-1.0000
ABS	5	0	1	0.2314	-0.1130	-0.6751
ABS	2	0	1	0.1040	-0.1518	-0.4244
ABS	35	10	1	0.8152	-0.8239	-0.7640
ABS	28	10	2	0.4818	-0.5429	0.1535
ABS	3	0	2	0.1075	-0.1241	0.8289
ABS	47	10	1	0.5388	-0.5347	-0.5024
ABS	2	0	2	-0.1515	0.1676	0.5401
ABS	3	0	2	-0.1190	0.1395	0.0397
ABS	35	10	1	0.8961	-0.9379	-0.7438
ABS	1	0	1	1.0000	-0.7646	-1.0000
ABS	3	0	2	-0.1190	0.1395	0.0397
ABS	24	10	1	0.5863	-0.5969	-0.6119
ABS	30	10	1	0.9126	-0.9295	-0.6615
ABS	1	0	2	0.0562	0.3488	-1.0000
ABS	3	0	1	0.9948	-0.9960	-1.0000
ABS	1	0	1	1.0000	-0.7646	-1.0000
ABS	24	10	1	0.5863	-0.5969	-0.6119
ABS	1	0	1	1.0000	-0.7646	-1.0000
ABS	2	0	2	0.1441	-0.0997	0.7880
ABS	1	0	1	-0.0884	0.5421	-1.0000
ABS	2	0	1	0.1040	-0.1518	-0.4244
ABS	4	0	1	0.8320	-0.9265	-0.9022
ABS	2	0	1	0.0574	-0.0396	-0.6838
ABS	30	10	2	0.5117	-0.4271	0.0724
ABS	3	0	2	-0.1190	0.1395	0.0397
ABS	3	0	1	0.8771	-0.9073	-0.8445
ABS	34	10	2	0.0771	-0.1315	0.1370
ABS	1	0	1	1.0000	-0.7646	-1.0000
ABS	3	0	2	-0.1190	0.1395	0.0397
ABS	24	10	1	0.6466	-0.7145	-0.7208
ABS	4	0	1	0.9588	-0.9222	-0.8220
ABS	5	0	1	0.2314	-0.1130	-0.6751
ABS	2	0	1	0.1040	-0.1518	-0.4244
ABS	1	0	3	0.0027	0.0524	0.8959
ABS	3	0	2	-0.2318	0.2435	0.5360
ABS	24	10	1	0.0249	-0.0370	-0.2515
ABS	3	0	1	0.3123	-0.2305	-1.0000
ABS	3	0	2	-0.1190	0.1395	0.0397
ABS	38	10	2	0.6983	-0.7544	0.4938
ABS	2	0	1	0.0652	-0.1114	-0.4244
ABS	2	0	1	-0.0136	0.0253	-0.4244
ABS	29	10	1	0.6695	-0.7445	-0.5999
ABS	3	8	2	0.5193	-0.1793	0.6793
ABS	2	0	1	-0.1688	0.2076	-0.6485
ABS	4	0	1	0.9658	-0.9461	-1.0000
ABS	4	0	1	0.8447	-0.9147	-0.7097
ABS	4	0	1	0.9934	-0.9923	-1.0000
ABS	1	0	1	1.0000	-0.7646	-1.0000
ABS	28	10	1	0.4670	-0.4627	-0.4426
ABS	1	0	2	-0.4467	0.8641	0.9977
ABS	4	0	2	0.8134	0.0590	-0.8708
ABS	3	0	2	-0.0069	0.0419	0.8021
ABS	39	10	1	-0.0337	0.1204	-0.0380
ABS	1	0	2	-0.4467	0.8641	0.9977
ABS	4	0	2	0.8134	0.0590	-0.8708
ABS	32	10	1	0.6678	-0.5970	-0.4739
ABS	36	10	1	0.8691	-0.9009	-0.5785
ABS	2	0	1	-0.1688	0.2076	-0.6485
CNE	24	10	2	-0.0936	0.2761	0.2173
ABS	29	10	1	0.8053	-0.8323	-0.6709
ABS	18	10	2	0.8559	-0.9092	0.0929
ABS	1	0	1	1.0000	-0.7646	-1.0000
CNE	24	10	2	-0.0936	0.2761	0.2173
ABS	29	10	1	0.8053	-0.8323	-0.6709
ABS	18	10	2	0.8559	-0.9092	0.0929
ABS	1	0	2	0.0562	0.3488	-1.0000
ABS	16	13	2	0.7580	-0.7951	0.0671
ABS	1	0	1	-0.0884	0.5421	-1.0000
ABS	4	0	1	0.9667	-0.9696	-1.0000
ABS	5	0	1	0.9481	-0.9676	-1.0000
ABS	2	0	1	0.0574	-0.0396	-0.6838
ABS	4	0	1	0.6665	-0.7500	-0.8951
ABS	32	10	1	0.6678	-0.5970	-0.4739
ABS	36	10	1	0.8691	-0.9009	-0.5785
ABS	24	10	2	0.2715	-0.3171	0.4868
ABS	2	0	1	0.0574	-0.0396	-0.6838
ABS	5	0	1	-0.1082	0.0832	-0.6751
ABS	2	0	1	-0.1688	0.2076	-0.6485
ABS	37	10	2	0.6422	-0.6795	0.2377
ABS	24	10	2	0.0066	0.2311	-0.0029
ABS	28	10	1	0.4670	-0.4627	-0.4426
ABS	3	0	2	-0.0069	0.0419	0.8021
ABS	39	10	1	-0.0337	0.1204	-0.0380
ABS	1	0	1	1.0000	-0.7646	-1.0000
ABS	4	0	1	0.2740	-0.3511	-0.4531
ABS	3	0	2	-0.1841	0.2028	0.3921
ABS	4	0	1	0.8228	-0.8972	-0.5763
ABS	3	0	2	-0.0340	0.1245	0.4482
ABS	5	0	1	0.5318	-0.6322	-0.6751
ABS	34	10	1	0.4641	-0.5113	-0.2653
ABS	29	10	2	0.5894	-0.5554	0.4377
ABS	3	0	2	-0.1190	0.1395	0.0397
ABS	52	10	1	0.7419	-0.7000	-0.4200
ABS	30	10	2	0.7598	-0.7917	0.2223
ABS	2	0	1	-0.1688	0.2076	-0.6485
CNE	1	0	2	-0.0906	0.1546	0.1739
CNE	1	0	2	0.0562	0.3488	-1.0000
CNE	1	0	3	0.2407	0.1165	0.9673
CNE	1	0	1	-0.0884	0.5421	-1.0000
CNE	1	0	2	-0.1431	0.1772	0.3085
CNE	1	0	2	0.0562	0.3488	-1.0000
CNE	1	0	3	0.2407	0.1165	0.9673
CNE	1	0	1	-0.0884	0.5421	-1.0000
ABS	4	0	1	0.6856	-0.7986	-0.2608
ABS	5	0	1	0.9964	-0.9963	-1.0000
ABS	3	0	2	-0.0069	0.0419	0.8021
CNE	20	10	2	-0.2037	0.3426	0.3729
ABS	3	0	2	-0.4212	0.5188	0.6634
ABS	4	0	1	0.2051	-0.2642	-0.4531
ABS	3	0	2	-0.0340	0.1245	0.4482
ABS	4	0	2	0.2401	-0.2583	0.0341
ABS	29	10	2	0.5894	-0.5554	0.4377
ABS	3	0	2	-0.1190	0.1395	0.0397
ABS	33	10	2	0.2998	-0.2812	0.3171
ABS	2	0	1	-0.1688	0.2076	-0.6485
CNE	1	0	2	-0.1431	0.1772	0.3085
CNE	1	0	2	-0.4467	0.8641	0.9977
CNE	62	10	2	-0.9166	0.9093	0.2810
ABS	1	0	2	0.0562	0.3488	-1.0000
CNE	3	0	1	-0.1699	0.2084	-0.6485
ABS	1	0	3	0.9843	0.7158	0.9995
ABS	1	0	3	0.0027	0.0524	0.8959
ABS	18	10	1	0.4683	-0.4899	-0.5260
ABS	33	10	1	0.4308	-0.3613	-0.0797
ABS	3	0	1	0.3123	-0.2305	-1.0000
ABS	43	10	1	-0.0067	0.0780	-0.1637
ABS	1	0	3	0.9843	0.7158	0.9995
ABS	2	0	2	0.4523	-0.4526	0.8276
CNE	1	0	2	-0.0906	0.1546	0.1739
CNE	1	0	2	0.0562	0.3488	-1.0000
CNE	1	0	3	0.2407	0.1165	0.9673
CNE	1	0	1	-0.0884	0.5421	-1.0000
CNE	1	0	2	-0.1431	0.1772	0.3085
CNE	1	0	2	0.0562	0.3488	-1.0000
CNE	1	0	3	0.2407	0.1165	0.9673
CNE	1	0	1	-0.0884	0.5421	-1.0000
ABS	3	0	2	-0.1190	0.1395	0.0397
ABS	28	10	1	0.7970	-0.8244	-0.3383
ABS	2	0	1	-0.1688	0.2076	-0.6485
CNE	2	0	2	0.1536	-0.1229	0.6052
CNE	1	0	2	-0.0906	0.1546	0.1739
ABS	5	0	2	0.6521	-0.7001	0.5056
ABS	3	0	2	-0.0069	0.0419	0.8021
ABS	3	0	2	-0.1190	0.1395	0.0397
ABS	38	10	1	0.0507	-0.0650	-0.1668
ABS	2	0	1	-0.1688	0.2076	-0.6485
ABS	3	0	2	-0.1190	0.1395	0.0397
ABS	16	13	2	0.7580	-0.7951	0.0671
ABS	3	0	2	0.1075	-0.1241	0.8289
ABS	5	0	1	0.9481	-0.9676	-1.0000
ABS	2	0	1	0.0574	-0.0396	-0.6838
ABS	2	0	2	-0.1073	0.1626	0.8276
ABS	24	10	1	0.5347	-0.6315	-0.6861
ABS	2	0	1	0.0574	-0.0396	-0.6838
ABS	3	0	2	-0.1190	0.1395	0.0397
ABS	36	10	1	0.8583	-0.9147	-0.3776
ABS	2	0	1	-0.1688	0.2076	-0.6485
ABS	4	0	1	0.4418	-0.1841	-0.8220
ABS	32	10	1	0.6678	-0.5970	-0.4739
ABS	28	10	1	0.7884	-0.8136	-0.3935
ABS	1	0	1	1.0000	-0.7646	-1.0000
ABS	4	0	1	0.9970	-0.9977	-1.0000
ABS	3	0	2	-0.1190	0.1395	0.0397
ABS	16	13	2	0.7580	-0.7951	0.0671
ABS	3	0	2	0.1075	-0.1241	0.8289
ABS	24	10	1	0.7789	-0.7778	-0.1065
ABS	4	0	1	0.9433	-0.9039	-1.0000
CNE	1	0	2	-0.0906	0.1546	0.1739
CNE	1	0	2	0.0562	0.3488	-1.0000
CNE	1	0	3	0.2407	0.1165	0.9673
CNE	1	0	1	-0.0884	0.5421	-1.0000
CNE	1	0	2	-0.1431	0.1772	0.3085
CNE	1	0	2	0.0562	0.3488	-1.0000
CNE	1	0	3	0.2407	0.1165	0.9673
CNE	1	0	1	-0.0884	0.5421	-1.0000
ABS	3	0	2	-0.1190	0.1395	0.0397
ABS	4	0	1	0.4307	-0.2523	-0.6010
ABS	4	0	1	0.9397	-0.9552	-1.0000
ABS	5	0	1	0.3426	-0.4384	-0.7459
ABS	46	10	1	0.3588	-0.3971	-0.5501
ABS	27	10	1	0.8642	-0.8427	-0.6528
ABS	3	0	2	-0.1190	0.1395	0.0397
ABS	34	10	2	0.4990	-0.5195	0.3964
ABS	2	0	1	-0.1688	0.2076	-0.6485
CNE	1	0	2	0.0562	0.3488	-1.0000
CNE	2	0	2	0.1536	-0.1229	0.6052
CNE	1	0	2	-0.4467	0.8641	0.9977
CNE	1	0	2	-0.0906	0.1546	0.1739
CNE	2	0	1	-0.1296	0.6442	-1.0000
CNE	1	0	3	0.2407	0.1165	0.9673
CNE	1	0	1	-0.0884	0.5421	-1.0000
ABS	4	5	1	0.9164	-0.4069	-1.0000
CNE	1	0	2	-0.1431	0.1772	0.3085
ABS	23	10	2	0.8409	-0.8698	0.0178
ABS	1	0	1	-0.0884	0.5421	-1.0000
ABS	1	0	2	0.0562	0.3488	-1.0000
CNE	1	0	2	0.0562	0.3488	-1.0000
CNE	2	0	2	0.1536	-0.1229	0.6052
CNE	1	0	2	-0.4467	0.8641	0.9977
CNE	1	0	2	-0.0906	0.1546	0.1739
CNE	2	0	1	-0.1296	0.6442	-1.0000
CNE	1	0	3	0.2407	0.1165	0.9673
CNE	1	0	1	-0.0884	0.5421	-1.0000
ABS	4	0	1	0.9164	-0.4069	-1.0000
ABS	2	0	1	-0.1995	0.2253	-0.6485
ABS	2	0	1	-0.1801	0.7510	-1.0000
ABS	5	0	1	0.9981	-0.9985	-1.0000
ABS	2	0	1	0.1040	-0.1518	-0.4244
ABS	40	10	2	0.7915	-0.8281	0.0928
ABS	43	10	1	0.8907	-0.9249	-0.4475
ABS	3	0	1	0.3123	-0.2305	-1.0000
ABS	3	0	2	-0.1190	0.1395	0.0397
ABS	32	10	1	0.6678	-0.5970	-0.4739
ABS	28	10	1	0.7884	-0.8136	-0.3935
ABS	1	0	1	1.0000	-0.7646	-1.0000
ABS	5	0	1	0.5318	-0.6322	-0.6751
ABS	27	10	1	0.4897	-0.5654	-0.5770
ABS	23	10	1	0.7379	-0.6879	-0.4897
ABS	3	0	2	-0.1190	0.1395	0.0397
ABS	34	10	1	0.4694	-0.5320	-0.2296
ABS	3	0	1	0.8256	-0.9154	-0.8760
ABS	2	0	1	-0.1688	0.2076	-0.6485
ABS	16	13	2	0.7580	-0.7951	0.0671
ABS	2	0	2	0.2444	-0.1450	0.8311
ABS	19	10	2	-0.1225	0.3214	0.1362
ABS	17	10	1	0.5687	-0.4647	-0.6580
ABS	2	0	2	-0.1515	0.1676	0.5401
ABS	28	10	1	-0.0924	0.1082	-0.3461
ABS	1	0	3	0.9843	0.7158	0.9995
ABS	53	10	2	0.3062	-0.3618	0.1111
ABS	1	0	3	0.9843	0.7158	0.9995
ABS	3	0	2	-0.0069	0.0419	0.8021
ABS	51	10	1	0.5018	-0.5399	-0.7894
ABS	35	10	1	0.4799	-0.4979	-0.1166
ABS	1	0	1	1.0000	-0.7646	-1.0000
ABS	38	10	2	0.7406	-0.7079	0.3430
ABS	18	10	1	0.6719	-0.6816	-0.7886
ABS	2	0	1	-0.1688	0.2076	-0.6485
ABS	5	0	1	-0.0544	0.0029	-0.6801
ABS	24	10	2	0.6736	-0.5788	0.0994
ABS	33	10	1	0.4880	-0.5365	-0.3024
ABS	5	0	1	0.9478	-0.9742	-0.8681
ABS	24	10	1	0.7240	-0.5633	-0.3866
ABS	1	0	2	-0.4467	0.8641	0.9977
ABS	29	10	1	0.8112	-0.8077	-0.5110
ABS	20	10	1	0.8481	-0.9001	-0.6595
ABS	30	10	1	0.5316	-0.5988	-0.4844
ABS	3	0	2	-0.0069	0.0419	0.8021
ABS	33	10	1	0.6285	-0.7094	-0.7009
ABS	2	0	1	-0.1688	0.2076	-0.6485
ABS	4	0	1	-0.0358	0.0651	-0.8234
ABS	4	0	1	0.5858	-0.6433	-0.5674
ABS	1	0	1	1.0000	-0.7646	-1.0000
ABS	33	10	1	0.4880	-0.5365	-0.3024
ABS	25	10	1	0.8333	-0.8776	-0.5508
ABS	2	0	1	0.1040	-0.1518	-0.4244
ABS	38	10	1	0.7507	-0.7446	-0.6192
ABS	4	0	1	0.9433	-0.9039	-1.0000
ABS	20	10	1	0.8481	-0.9001	-0.6595
ABS	44	10	1	0.9108	-0.8869	-0.4967
ABS	3	0	2	-0.0069	0.0419	0.8021
ABS	29	10	1	0.8112	-0.8077	-0.5110
ABS	33	10	1	0.6285	-0.7094	-0.7009
ABS	2	0	2	-0.1515	0.1676	0.5401
ABS	5	0	1	0.2319	-0.2561	-0.8685
ABS	1	0	1	1.0000	-0.7646	-1.0000
ABS	3	0	2	-0.1190	0.1395	0.0397
ABS	3	0	2	0.7406	-0.8227	0.3623
ABS	2	0	1	-0.1688	0.2076	-0.6485
ABS	4	0	2	-0.1727	0.2040	0.4430
ABS	5	0	1	0.9769	-0.9847	-0.5221
ABS	3	0	1	0.9885	-0.9868	-1.0000
ABS	2	0	1	0.0574	-0.0396	-0.6838
ABS	33	10	2	0.1051	-0.1420	0.4903
ABS	3	0	2	-0.1190	0.1395	0.0397
ABS	34	10	1	0.4694	-0.5320	-0.2296
ABS	38	10	2	0.7406	-0.7079	0.3430
ABS	18	10	1	0.6719	-0.6816	-0.7886
ABS	2	0	1	-0.1688	0.2076	-0.6485
ABS	5	0	1	-0.0544	0.0029	-0.6801
ABS	24	10	2	0.6736	-0.5788	0.0994
ABS	3	0	2	-0.1190	0.1395	0.0397
ABS	5	0	1	0.4022	-0.3556	-0.9059
ABS	18	10	1	0.6719	-0.6816	-0.7886
ABS	2	0	1	-0.1688	0.2076	-0.6485
ABS	33	10	1	0.4880	-0.5365	-0.3024
ABS	5	0	1	0.9478	-0.9742	-0.8681
ABS	1	0	2	0.0562	0.3488	-1.0000
ABS	2	0	2	0.4142	-0.2122	0.5721
ABS	1	0	1	-0.0884	0.5421	-1.0000
ABS	2	0	2	-0.0787	0.0841	0.3788
ABS	20	10	1	0.8481	-0.9001	-0.6595
ABS	30	10	1	0.5316	-0.5988	-0.4844
ABS	3	0	2	-0.0069	0.0419	0.8021
ABS	33	10	1	0.6285	-0.7094	-0.7009
ABS	2	0	1	-0.1688	0.2076	-0.6485
ABS	4	0	1	-0.0358	0.0651	-0.8234
ABS	4	0	1	0.5858	-0.6433	-0.5674
ABS	1	0	1	1.0000	-0.7646	-1.0000
ABS	19	10	1	0.2265	-0.2513	-0.0541
ABS	1	0	2	-0.4467	0.8641	0.9977
ABS	3	0	1	0.8771	-0.9073	-0.8445
ABS	5	0	1	0.9601	-0.9766	-0.3609
ABS	25	10	1	0.8441	-0.8874	-0.2694
ABS	1	0	2	-0.4467	0.8641	0.9977
ABS	20	10	1	0.8946	-0.9358	-0.2970
ABS	4	0	1	0.5858	-0.6433	-0.5674
ABS	4	0	1	0.9667	-0.9696	-1.0000
ABS	30	10	2	0.3718	-0.4250	0.1732
ABS	22	10	1	0.5437	-0.6026	-0.8004
ABS	4	0	1	0.6856	-0.7986	-0.2608
ABS	4	0	1	0.8678	-0.8982	-1.0000
ABS	20	10	2	0.8893	-0.6800	0.2158
ABS	1	0	2	0.0562	0.3488	-1.0000
ABS	1	0	2	0.4526	-0.0875	0.5191
ABS	4	0	1	0.5858	-0.6433	-0.5674
ABS	1	0	1	0.9792	-0.3470	-1.0000
ABS	5	0	2	0.9893	-0.3388	0.7205
ABS	1	0	1	-0.0884	0.5421	-1.0000
ABS	2	0	2	0.2444	-0.1450	0.8311
ABS	24	10	1	0.2011	-0.2644	-0.2864
ABS	1	0	3	0.9843	0.7158	0.9995
ABS	5	0	1	-0.0544	0.0029	-0.6801
ABS	1	0	2	0.0562	0.3488	-1.0000
ABS	1	0	2	-0.0906	0.1546	0.1739
ABS	2	0	1	-0.1801	0.7510	-1.0000
ABS	2	0	2	0.4142	-0.2122	0.5721
ABS	3	0	2	-0.0069	0.0419	0.8021
ABS	1	0	2	-0.0906	0.1546	0.1739
ABS	4	0	2	0.1128	0.6157	-0.1527
ABS	2	0	2	0.4142	-0.2122	0.5721
ABS	1	0	2	0.0562	0.3488	-1.0000
ABS	1	0	2	-0.0906	0.1546	0.1739
ABS	1	0	2	0.3385	0.2621	-1.0000
ABS	2	0	2	0.4142	-0.2122	0.5721
ABS	1	0	1	-0.0884	0.5421	-1.0000
ABS	20	10	2	0.8893	-0.6800	0.2158
ABS	1	0	1	1.0000	-0.7646	-1.0000
ABS	4	0	1	0.5858	-0.6433	-0.5674
ABS	2	0	2	-0.1515	0.1676	0.5401
ABS	24	10	1	0.2011	-0.2644	-0.2864
ABS	3	0	2	-0.0069	0.0419	0.8021
ABS	2	0	2	0.4142	-0.2122	0.5721
ABS	20	10	2	0.8893	-0.6800	0.2158
ABS	28	10	1	0.9261	-0.9537	-0.4496
ABS	4	0	1	0.1661	-0.2523	-0.8840
ABS	55	10	2	0.5709	-0.6136	0.0343
ABS	2	0	1	-0.1688	0.2076	-0.6485
ABS	32	10	1	0.6955	-0.7452	-0.6561
ABS	5	0	1	0.9964	-0.9963	-1.0000
ABS	5	0	1	0.6415	-0.6842	-0.7607
ABS	5	0	1	0.9981	-0.9985	-1.0000
ABS	4	0	1	0.5858	-0.6433	-0.5674
ABS	2	0	2	-0.1515	0.1676	0.5401
ABS	1	0	2	-0.0906	0.1546	0.1739
ABS	3	0	2	-0.0069	0.0419	0.8021
ABS	1	0	2	-0.0906	0.1546	0.1739
ABS	1	0	2	0.3385	0.2621	-1.0000
ABS	2	0	2	0.4142	-0.2122	0.5721
ABS	20	10	2	0.8893	-0.6800	0.2158
ABS	28	10	1	0.9261	-0.9537	-0.4496
ABS	5	0	1	-0.0544	0.0029	-0.6801
ABS	1	0	2	0.0562	0.3488	-1.0000
ABS	1	0	2	0.3837	-0.0149	0.9546
ABS	1	0	1	1.0000	-0.7646	-1.0000
ABS	1	0	3	0.2407	0.1165	0.9673
ABS	1	0	2	0.5071	-0.3130	0.9237
ABS	1	0	1	0.9792	-0.3470	-1.0000
ABS	2	0	1	0.7865	-0.7813	-0.4344
ABS	4	0	2	0.7300	-0.6446	0.6641
ABS	20	10	1	0.9324	-0.9536	-0.4834
ABS	1	0	1	0.9792	-0.3470	-1.0000
ABS	3	0	1	0.3624	-0.3073	-0.1949
ABS	1	0	1	-0.0884	0.5421	-1.0000
ABS	2	0	2	0.4523	-0.4526	0.8276
ABS	4	0	1	0.1661	-0.2523	-0.8840
ABS	18	10	1	0.7700	-0.7905	-0.3122
ABS	1	0	1	1.0000	-0.7646	-1.0000
ABS	4	0	1	0.5858	-0.6433	-0.5674
ABS	2	0	2	-0.1515	0.1676	0.5401
ABS	2	0	2	0.4142	-0.2122	0.5721
ABS	3	0	2	-0.0069	0.0419	0.8021
ABS	1	0	2	-0.0906	0.1546	0.1739
ABS	1	0	2	0.3385	0.2621	-1.0000
ABS	2	0	2	0.4142	-0.2122	0.5721
ABS	20	10	2	0.8893	-0.6800	0.2158
ABS	4	0	1	0.9667	-0.9696	-1.0000
ABS	4	0	2	0.2401	-0.2583	0.0341
ABS	24	10	1	0.7698	-0.8156	-0.6714
ABS	2	0	1	0.0574	-0.0396	-0.6838
ABS	2	0	2	0.4142	-0.2122	0.5721
ABS	3	0	1	0.3123	-0.2305	-1.0000
ABS	1	0	2	0.4526	-0.0875	0.5191
ABS	3	0	2	-0.2351	0.2657	0.4418
ABS	1	0	3	0.3072	0.0799	0.3935
ABS	5	0	1	0.8485	-0.8954	-0.8067
ABS	1	0	1	0.9792	-0.3470	-1.0000
ABS	3	0	1	0.3624	-0.3073	-0.1949
ABS	1	0	1	1.0000	-0.7646	-1.0000
ABS	4	0	1	0.9397	-0.9552	-1.0000
ABS	2	0	2	0.4385	-0.0108	0.7949
ABS	2	0	1	0.0574	-0.0396	-0.6838
ABS	2	0	3	0.4625	0.0160	0.7949
ABS	5	0	1	0.9958	-0.9953	-1.0000
ABS	2	0	1	-0.1688	0.2076	-0.6485
ABS	32	10	1	0.7706	-0.8164	-0.6119
ABS	1	0	3	0.9843	0.7158	0.9995
ABS	4	0	1	0.8447	-0.9147	-0.7097
ABS	4	0	1	-0.0358	0.0651	-0.8234
ABS	3	0	1	0.1666	-0.1735	-0.1162
ABS	3	0	1	0.9885	-0.9868	-1.0000
ABS	34	11	2	0.5378	-0.5285	0.2881
ABS	4	0	1	0.9433	-0.9039	-1.0000
ABS	1	0	3	0.3072	0.0799	0.3935
ABS	33	10	1	0.7778	-0.7978	-0.5809
ABS	19	10	1	0.2574	-0.3021	-0.7288
ABS	4	0	1	0.5858	-0.6433	-0.5674
ABS	3	0	1	0.3123	-0.2305	-1.0000
ABS	20	10	1	0.8481	-0.9001	-0.6595
ABS	39	10	1	0.5978	-0.6745	-0.6775
ABS	3	0	2	-0.0069	0.0419	0.8021
ABS	48	10	1	0.8849	-0.9131	-0.6825
ABS	43	10	2	0.3880	-0.4066	0.0203
ABS	24	10	1	0.5731	-0.6704	-0.5059
ABS	1	0	1	1.0000	-0.7646	-1.0000
ABS	5	0	1	-0.0544	0.0029	-0.6801
ABS	52	10	1	0.7135	-0.7354	-0.5669
ABS	34	10	1	0.8625	-0.8720	-0.4458
ABS	3	0	2	-0.1190	0.1395	0.0397
ABS	43	10	1	0.4842	-0.5127	-0.0978
ABS	2	0	1	-0.1688	0.2076	-0.6485
ABS	4	0	1	0.5858	-0.6433	-0.5674
ABS	34	10	2	0.6152	-0.6932	0.3207
ABS	45	10	1	0.7442	-0.8333	-0.4957
ABS	3	0	2	-0.0069	0.0419	0.8021
ABS	44	10	2	0.8473	-0.8873	0.4779
ABS	2	0	2	0.2444	-0.1450	0.8311
ABS	4	0	1	0.9629	-0.9666	-1.0000
ABS	2	0	2	0.2444	-0.1450	0.8311
ABS	34	10	1	0.8625	-0.8720	-0.4458
ABS	20	10	2	0.2912	-0.3144	0.2083
ABS	3	0	2	-0.0069	0.0419	0.8021
ABS	33	10	1	0.6285	-0.7094	-0.7009
ABS	24	10	1	0.3115	-0.2468	-0.4816
ABS	2	0	1	-0.1688	0.2076	-0.6485
ABS	4	0	1	-0.0358	0.0651	-0.8234
ABS	4	0	1	0.5858	-0.6433	-0.5674
ABS	24	10	1	0.7698	-0.8156	-0.6714
ABS	2	0	1	0.0574	-0.0396	-0.6838
ABS	2	0	2	0.4142	-0.2122	0.5721
ABS	1	0	1	1.0000	-0.7646	-1.0000
ABS	4	0	1	0.2740	-0.3511	-0.4531
ABS	1	0	3	0.9843	0.7158	0.9995
ABS	5	0	1	-0.0544	0.0029	-0.6801
ABS	3	0	2	0.1991	0.0840	-0.8598
ABS	1	0	3	0.0027	0.0524	0.8959
ABS	38	10	2	0.7406	-0.7079	0.3430
ABS	18	10	1	0.6719	-0.6816	-0.7886
ABS	24	10	2	0.6736	-0.5788	0.0994
ABS	2	0	2	0.4142	-0.2122	0.5721
ABS	1	0	2	-0.4467	0.8641	0.9977
ABS	24	10	1	0.7240	-0.5633	-0.3866
ABS	29	10	1	0.8112	-0.8077	-0.5110
ABS	20	10	1	0.8481	-0.9001	-0.6595
ABS	30	10	1	0.5316	-0.5988	-0.4844
ABS	3	0	2	-0.0069	0.0419	0.8021
ABS	33	10	1	0.6285	-0.7094	-0.7009
ABS	2	0	2	-0.1515	0.1676	0.5401
ABS	4	0	1	-0.0358	0.0651	-0.8234
ABS	4	0	1	0.5858	-0.6433	-0.5674
ABS	1	0	1	1.0000	-0.7646	-1.0000
ABS	47	10	2	0.3288	-0.4346	0.5322
ABS	28	10	1	0.7884	-0.8136	-0.3935
ABS	24	10	1	0.5731	-0.6704	-0.5059
ABS	2	0	1	-0.1688	0.2076	-0.6485
ABS	23	10	1	0.0918	-0.1490	-0.5235
ABS	28	10	2	0.1328	-0.1619	0.0090
ABS	1	0	1	1.0000	-0.7646	-1.0000
ABS	43	10	1	0.2211	-0.2365	-0.1383
ABS	50	10	1	0.8834	-0.9066	-0.1258
ABS	2	0	1	-0.1688	0.2076	-0.6485
ABS	1	0	3	0.0027	0.0524	0.8959
ABS	20	10	2	0.5164	-0.5171	0.0899
ABS	2	0	1	-0.1688	0.2076	-0.6485
ABS	5	0	1	0.9151	-0.9021	-0.5086
ABS	29	10	1	0.6900	-0.6528	-0.2996
ABS	3	0	1	0.3123	-0.2305	-1.0000
ABS	47	10	2	0.3288	-0.4346	0.5322
ABS	28	10	1	0.7884	-0.8136	-0.3935
ABS	5	0	1	0.7872	-0.9058	-0.9153
ABS	4	0	1	0.9549	-0.9707	-0.8220
ABS	43	10	2	0.3973	-0.4581	0.4290
ABS	36	10	2	0.8161	-0.5691	0.1122
ABS	28	10	2	0.7498	-0.8191	0.2447
ABS	20	10	1	0.9419	-0.9449	-0.7440
ABS	1	0	3	0.0027	0.0524	0.8959
ABS	34	10	2	0.3281	-0.3570	0.0788
ABS	28	10	1	0.7884	-0.8136	-0.3935
ABS	2	0	1	-0.1688	0.2076	-0.6485
ABS	3	0	2	-0.1190	0.1395	0.0397
ABS	5	0	1	0.9964	-0.9963	-1.0000
ABS	24	10	1	0.5114	-0.4594	-0.0782
ABS	2	0	1	-0.1688	0.2076	-0.6485
ABS	3	0	2	-0.1190	0.1395	0.0397
ABS	19	10	2	0.3634	-0.4622	0.0054
ABS	5	0	2	0.6843	-0.6080	0.2147
ABS	2	0	1	-0.1688	0.2076	-0.6485
ABS	23	10	1	0.0918	-0.1490	-0.5235
ABS	28	10	2	0.1328	-0.1619	0.0090
ABS	1	0	1	1.0000	-0.7646	-1.0000
ABS	28	10	1	0.7884	-0.8136	-0.3935
ABS	1	0	2	-0.4467	0.8641	0.9977
ABS	19	10	1	0.4505	-0.5009	-0.5393
ABS	44	10	1	0.5882	-0.6310	-0.0562
ABS	2	0	1	-0.1688	0.2076	-0.6485
ABS	3	0	2	-0.1190	0.1395	0.0397
ABS	1	0	3	0.0604	0.0236	0.5656
ABS	1	0	1	1.0000	-0.7646	-1.0000
ABS	28	10	2	0.1328	-0.1619	0.0090
ABS	24	10	1	0.5114	-0.4594	-0.0782
ABS	3	0	1	0.3935	-0.3580	-0.2194
ABS	2	0	1	0.0574	-0.0396	-0.6838
ABS	3	0	2	-0.1190	0.1395	0.0397
ABS	33	10	2	0.1926	-0.1916	0.5358
ABS	2	0	1	-0.1688	0.2076	-0.6485
ABS	3	0	2	-0.1190	0.1395	0.0397
ABS	19	10	1	0.8116	-0.6170	-0.1007
ABS	47	10	2	0.3288	-0.4346	0.5322
ABS	20	10	1	0.8153	-0.7817	-0.0325
ABS	29	10	1	0.8525	-0.3485	-0.4976
CNE	37	12	1	-0.4589	0.4893	-0.5437
ABS	4	0	1	0.9433	-0.9039	-1.0000
ABS	22	10	1	0.2291	-0.3263	-0.6427
ABS	38	10	1	0.5784	-0.2276	-0.0992
ABS	49	10	1	0.8261	-0.8812	-0.1015
ABS	2	0	1	-0.1688	0.2076	-0.6485
ABS	1	0	2	0.4293	-0.2312	0.9087
ABS	1	0	1	1.0000	-0.7646	-1.0000
ABS	3	0	2	0.8753	-0.7981	0.4083
ABS	3	0	1	0.9785	-0.9844	-1.0000
ABS	2	0	2	0.0347	0.0247	-0.1850
ABS	2	0	1	-0.1337	0.5928	-1.0000
ABS	1	0	2	0.3837	-0.0149	0.9546
ABS	2	0	2	0.8135	0.8467	-1.0000
ABS	2	0	2	0.2444	-0.1450	0.8311
ABS	1	0	3	0.0604	0.0236	0.5656
ABS	1	0	1	1.0000	-0.7646	-1.0000
ABS	28	10	2	0.1328	-0.1619	0.0090
ABS	2	0	1	0.1040	-0.1518	-0.4244
ABS	1	0	3	0.0027	0.0524	0.8959
ABS	19	10	1	0.8116	-0.6170	-0.1007
ABS	28	10	2	0.5102	-0.5824	0.0359
ABS	28	10	1	0.8677	-0.9130	-0.5318
ABS	5	0	1	0.9151	-0.9021	-0.5086
ABS	2	0	2	-0.1515	0.1676	0.5401
ABS	3	0	1	0.9490	-0.8162	-0.6915
ABS	5	0	2	0.5636	-0.6740	0.3792
ABS	3	0	2	-0.0069	0.0419	0.8021
ABS	5	0	1	0.1495	-0.2244	-0.5266
ABS	5	0	1	0.9444	-0.9678	-0.8681
ABS	5	0	2	0.7527	-0.8061	0.2924
ABS	35	10	2	0.5301	-0.6328	0.3348
ABS	1	0	3	0.9843	0.7158	0.9995
ABS	4	0	2	-0.1727	0.2040	0.4430
ABS	5	0	1	0.9151	-0.9021	-0.5086
ABS	5	0	1	0.6612	-0.7448	-0.5156
ABS	2	0	2	-0.1073	0.1626	0.8276
ABS	32	10	1	0.4636	-0.5756	-0.0040
ABS	2	0	2	0.2444	-0.1450	0.8311
ABS	2	0	2	-0.0952	0.1324	0.8010
ABS	41	10	1	0.5558	-0.5943	-0.7953
ABS	30	10	2	0.5379	-0.6099	0.5158
ABS	24	10	1	0.5687	-0.4068	-0.5122
ABS	33	10	2	0.2460	-0.2017	0.0651
ABS	1	0	3	0.9843	0.7158	0.9995
ABS	19	10	1	0.3484	-0.4158	-0.2023
ABS	2	0	2	-0.1515	0.1676	0.5401
ABS	5	0	1	0.9683	-0.9785	-0.5156
ABS	4	0	1	0.3327	-0.2480	-1.0000
ABS	2	0	2	0.2444	-0.1450	0.8311
ABS	21	15	1	0.4293	-0.4479	-0.6267
ABS	5	0	1	0.9151	-0.9021	-0.5086
ABS	29	10	1	0.3989	-0.4433	-0.3731
ABS	2	0	1	-0.0611	0.0705	-0.6485
ABS	2	0	2	0.2444	-0.1450	0.8311
ABS	4	0	1	0.3618	-0.3742	-0.1527
CNE	37	12	1	-0.4589	0.4893	-0.5437
ABS	5	0	1	0.9981	-0.9985	-1.0000
ABS	2	0	1	0.1040	-0.1518	-0.4244
ABS	3	0	2	-0.1190	0.1395	0.0397
ABS	5	0	1	0.9707	-0.9795	-0.8685
ABS	42	10	1	0.6725	-0.7299	-0.7308
ABS	4	0	1	0.9115	-0.8827	-1.0000
ABS	1	0	2	0.4293	-0.2312	0.9087
ABS	1	0	1	1.0000	-0.7646	-1.0000
ABS	2	0	2	0.6982	-0.4649	0.6946
ABS	2	0	1	1.0000	-1.0000	-1.0000
ABS	2	0	2	-0.1515	0.1676	0.5401
ABS	3	0	2	-0.1190	0.1395	0.0397
ABS	5	0	1	0.9151	-0.9021	-0.5086
ABS	1	0	1	1.0000	-0.7646	-1.0000
ABS	33	10	2	0.6942	-0.7267	0.0945
ABS	2	0	1	-0.1688	0.2076	-0.6485
CNE	35	10	1	-0.2099	0.5359	-0.2405
CNE	29	10	2	0.1522	-0.1433	0.2268
CNE	48	10	2	-0.5112	0.6038	0.7501
ABS	2	0	2	-0.1515	0.1676	0.5401
ABS	33	10	1	0.6651	-0.6931	-0.7574
ABS	5	0	1	0.8847	-0.4759	-0.9059
ABS	2	0	1	-0.1688	0.2076	-0.6485
ABS	33	10	1	0.6918	-0.7719	-0.1430
ABS	5	0	1	0.7968	-0.8608	-1.0000
ABS	1	0	1	1.0000	-0.7646	-1.0000
CNE	35	10	1	-0.2099	0.5359	-0.2405
CNE	29	10	2	0.1522	-0.1433	0.2268
CNE	48	10	2	-0.5112	0.6038	0.7501
ABS	1	0	2	0.0562	0.3488	-1.0000
CNE	3	10	2	0.3838	-0.3105	0.2652
ABS	1	0	3	0.9843	0.7158	0.9995
ABS	46	10	2	0.8431	-0.8453	0.2960
ABS	5	0	1	-0.1082	0.0832	-0.6751
ABS	4	0	1	0.9433	-0.9039	-1.0000
ABS	1	0	3	0.0027	0.0524	0.8959
ABS	4	0	2	0.7747	0.1881	-0.5873
ABS	34	10	2	0.6248	-0.7286	0.4198
ABS	20	10	1	0.9324	-0.9536	-0.4834
ABS	1	0	3	0.9843	0.7158	0.9995
ABS	4	0	1	0.6665	-0.7500	-0.8951
ABS	4	0	2	0.7934	-0.8469	0.4607
ABS	38	10	1	0.8972	-0.8813	-0.5766
ABS	2	0	2	0.2444	-0.1450	0.8311
ABS	29	10	2	0.7015	-0.7447	0.3146
ABS	43	10	2	0.1663	-0.1799	0.7523
ABS	2	0	1	0.0574	-0.0396	-0.6838
ABS	20	10	1	0.4119	-0.4791	-0.3534
ABS	1	0	1	1.0000	-0.7646	-1.0000
ABS	3	0	2	-0.1190	0.1395	0.0397
ABS	3	0	2	0.7406	-0.8227	0.3623
ABS	2	0	1	-0.1688	0.2076	-0.6485
[truncated: 493,216 more rows]
