# Supplementary material for: Chemical named entity recognition in the texts of scientific publications using the naïve Bayes classifier approach
Source: J Cheminform. 2022 Aug 13;14:55. doi: 10.1186/s13321-022-00633-4 (PMC9375066; doi:10.1186/s13321-022-00633-4)
Supplement: Supplementary file 5 — Additional file 5. The SDF files created from CNEMDNER for 5-fold cross validation. A set of SDF files provided in gzip format. The results of naïve-Bayes CNER calculated for 5-fold cross validation using CHEMDNER, each file in CSV format. The results of CNER for the Sars-CoV-2 Mpro set. [file 13321_2022_633_MOESM5_ESM.zip › Additional file 5/5-fold-results/CHEMDNER_5 (1-4)-id-class.CSV]

MultiPASS 2021 Professional - Prediction of Activity Spectra for Substances
Copyright (C) 1992-2021 V.Poroikov, D.Filimonov & Associates
Chemical Structure File: CHEMDNER_5.sdf
Table of Pa-Pi for all 3 predictable activities.
<CLASS>	Substructure Descriptors	New Descriptors	Possible Activities at Pa > Pi	ABS	CNE	NO CLASS
ABS	25	10	1	0.2004	-0.2077	-0.7386
ABS	33	10	1	0.2554	-0.2547	-0.6442
ABS	1	0	2	0.1856	-0.1254	0.0318
ABS	4	0	1	0.6267	-0.6447	-0.7571
ABS	2	0	2	0.1378	-0.1390	0.0175
ABS	35	10	1	-0.1628	0.1522	-0.3574
ABS	1	0	2	-0.2476	0.2403	0.0377
ABS	28	10	1	0.2156	-0.2157	-0.8776
ABS	1	0	2	0.1856	-0.1254	0.0318
CNE	28	10	1	0.0366	-0.0169	-0.0480
ABS	1	0	2	-0.2476	0.2403	0.0377
ABS	28	10	1	0.2156	-0.2157	-0.8776
ABS	1	0	2	0.1856	-0.1254	0.0318
ABS	46	10	1	0.2464	-0.2438	-0.9417
CNE	37	10	1	-0.4390	0.4327	-0.0298
ABS	28	10	1	0.2156	-0.2157	-0.8776
ABS	1	0	2	0.1856	-0.1254	0.0318
ABS	3	0	2	0.0614	-0.0549	0.0351
CNE	24	10	1	-0.6493	0.6412	-0.1382
CNE	1	0	2	0.0446	-0.0435	0.0168
ABS	28	10	1	0.2156	-0.2157	-0.8776
ABS	1	0	2	0.1856	-0.1254	0.0318
ABS	3	0	2	0.0614	-0.0549	0.0351
ABS	4	0	2	0.3077	-0.3230	0.0348
ABS	1	0	2	0.0886	-0.0905	0.0249
ABS	28	10	1	0.6648	-0.6817	-0.8344
ABS	4	0	1	0.0064	-0.0171	-0.6823
ABS	2	0	2	0.0746	-0.0792	0.0164
ABS	3	0	2	0.2842	-0.2840	0.0063
ABS	40	10	1	0.6386	-0.6538	-0.1562
ABS	2	0	2	0.0768	-0.0740	0.0200
ABS	5	0	1	0.1991	-0.1996	-0.9948
ABS	1	0	2	0.1856	-0.1254	0.0318
CNE	25	10	1	-0.5639	0.5572	-0.9230
ABS	19	10	1	0.6561	-0.6770	-0.8667
ABS	1	0	2	0.1856	-0.1254	0.0318
ABS	3	0	2	0.0614	-0.0549	0.0351
ABS	4	0	1	0.2195	-0.2274	-0.5781
ABS	39	10	1	0.0694	-0.0750	-0.6536
ABS	1	0	1	0.9622	-0.9102	-0.0062
ABS	5	0	1	0.4604	-0.4633	-0.2376
ABS	38	10	1	0.1146	-0.1232	-0.4134
ABS	1	0	1	0.8753	-0.7131	-1.0000
ABS	38	10	1	0.3258	-0.3376	-0.3350
ABS	1	0	2	-0.7817	0.8156	0.1952
ABS	23	10	1	0.2048	-0.2034	-0.2332
ABS	25	10	1	0.2004	-0.2077	-0.7386
ABS	33	10	1	0.2554	-0.2547	-0.6442
ABS	29	10	1	0.4561	-0.4723	-0.2860
ABS	5	0	1	0.1832	-0.1914	-0.5646
ABS	1	0	2	0.1062	-0.1083	0.0165
ABS	33	10	1	0.1182	-0.1259	-0.0580
ABS	1	0	2	0.1856	-0.1254	0.0318
ABS	5	0	1	0.1832	-0.1914	-0.5646
ABS	2	0	1	-0.1795	0.2297	-0.3752
ABS	42	10	1	0.1378	-0.1473	-0.8541
ABS	1	0	2	0.1856	-0.1254	0.0318
ABS	3	0	2	0.0614	-0.0549	0.0351
ABS	5	0	1	0.1832	-0.1914	-0.5646
ABS	3	0	1	-0.4597	0.5137	-0.9151
ABS	33	10	1	0.1937	-0.1975	-0.4828
ABS	2	0	2	0.0746	-0.0792	0.0164
CNE	4	0	2	-0.1652	0.1682	0.0028
CNE	4	0	2	-0.7841	0.7795	0.0549
ABS	3	0	2	0.0614	-0.0549	0.0351
ABS	4	0	1	0.2195	-0.2274	-0.5781
ABS	39	10	1	0.0694	-0.0750	-0.6536
ABS	2	0	2	0.0746	-0.0792	0.0164
ABS	3	0	2	0.2842	-0.2840	0.0063
ABS	33	10	1	0.7732	-0.7874	-0.7627
ABS	19	10	2	0.3471	-0.3617	0.0381
ABS	1	0	1	0.9622	-0.9102	-0.0062
ABS	42	10	1	0.6960	-0.7140	-0.1384
ABS	2	0	2	0.0768	-0.0740	0.0200
CNE	4	0	2	-0.1652	0.1682	0.0028
CNE	4	0	2	-0.7841	0.7795	0.0549
ABS	39	10	1	0.0694	-0.0750	-0.6536
ABS	4	0	2	0.1679	-0.1689	0.0584
ABS	4	0	1	0.2195	-0.2274	-0.5781
ABS	39	10	1	0.0694	-0.0750	-0.6536
ABS	29	10	1	0.2222	-0.2342	-0.3967
ABS	39	10	1	0.4077	-0.4231	-0.3721
ABS	1	0	2	0.1856	-0.1254	0.0318
ABS	33	10	1	0.1937	-0.1975	-0.4828
ABS	1	0	2	0.1856	-0.1254	0.0318
ABS	3	0	2	0.0614	-0.0549	0.0351
ABS	39	10	1	0.0694	-0.0750	-0.6536
ABS	2	0	2	0.0768	-0.0740	0.0200
ABS	33	10	1	0.4959	-0.5121	-0.6334
ABS	3	0	2	0.0614	-0.0549	0.0351
ABS	5	0	1	0.4394	-0.4519	-0.8812
ABS	2	0	2	0.1903	-0.1944	0.0022
ABS	24	10	1	0.3220	-0.3373	-0.8528
ABS	35	10	1	0.0444	-0.0498	-0.5806
ABS	42	10	1	0.0348	-0.0327	-0.8155
ABS	3	0	2	0.0614	-0.0549	0.0351
ABS	4	0	1	0.3779	-0.3868	-0.8384
ABS	29	10	1	0.3753	-0.3864	-0.0714
ABS	24	10	1	0.1700	-0.1768	-0.5843
ABS	5	0	1	0.7518	-0.7645	-0.9948
ABS	20	10	1	0.7527	-0.7722	-0.9880
ABS	1	0	2	0.1856	-0.1254	0.0318
ABS	46	10	1	0.6498	-0.6583	-0.5117
ABS	1	0	2	0.1856	-0.1254	0.0318
ABS	3	0	2	0.0614	-0.0549	0.0351
ABS	24	10	1	0.2529	-0.2633	-0.3510
ABS	35	10	1	0.0444	-0.0498	-0.5806
ABS	26	10	1	0.9433	-0.9489	-0.4008
ABS	1	0	2	0.1856	-0.1254	0.0318
ABS	4	0	1	0.6267	-0.6447	-0.7571
ABS	2	0	2	0.1378	-0.1390	0.0175
ABS	45	10	1	-0.3499	0.3422	-0.9566
ABS	5	0	1	-0.7486	0.7584	-0.8740
ABS	5	0	1	0.7518	-0.7645	-0.9948
ABS	22	10	1	0.9581	-0.9623	-0.4453
ABS	1	0	2	0.1856	-0.1254	0.0318
ABS	29	10	1	0.8268	-0.8295	-0.2237
ABS	1	0	2	0.1856	-0.1254	0.0318
ABS	3	0	2	0.0614	-0.0549	0.0351
ABS	25	10	1	0.6086	-0.6217	-0.5398
ABS	1	0	1	0.9622	-0.9102	-0.0062
CNE	4	0	2	-0.1652	0.1682	0.0028
CNE	1	0	2	-0.7817	0.8156	0.1952
CNE	4	0	2	-0.7841	0.7795	0.0549
ABS	5	0	1	0.0592	-0.0665	-0.1115
ABS	5	0	1	0.4394	-0.4519	-0.8812
ABS	33	10	1	0.4765	-0.4927	-0.7401
ABS	25	10	1	0.2004	-0.2077	-0.7386
ABS	33	10	1	0.2554	-0.2547	-0.6442
ABS	3	0	1	0.2294	-0.2352	-0.2115
ABS	2	0	2	0.0746	-0.0792	0.0164
ABS	27	10	1	0.2594	-0.2706	-0.8397
ABS	20	10	1	0.3119	-0.3261	-0.2578
ABS	3	0	1	0.2810	-0.2795	-0.0201
ABS	29	10	1	0.1773	-0.1868	-0.1178
ABS	43	10	1	-0.0459	0.0379	-0.8318
ABS	5	0	1	0.7518	-0.7645	-0.9948
ABS	26	10	1	0.9433	-0.9489	-0.4008
ABS	3	0	2	0.0614	-0.0549	0.0351
ABS	5	0	1	-0.7486	0.7584	-0.8740
ABS	5	0	1	0.7518	-0.7645	-0.9948
ABS	22	10	1	0.9581	-0.9623	-0.4453
ABS	1	0	1	0.9622	-0.9102	-0.0062
ABS	38	10	1	0.1456	-0.1548	-0.8753
ABS	4	0	1	0.8742	-0.8635	-0.9860
ABS	1	0	2	-0.7817	0.8156	0.1952
ABS	27	10	1	0.2098	-0.2209	-0.3297
ABS	25	10	1	0.6786	-0.6862	-0.4443
ABS	2	0	2	0.0746	-0.0792	0.0164
CNE	33	10	1	-0.6995	0.6886	-0.7963
ABS	67	10	1	0.5583	-0.5781	-0.1256
ABS	1	0	1	0.8753	-0.7131	-1.0000
ABS	66	10	1	0.4549	-0.4707	-0.7301
ABS	3	0	2	0.0614	-0.0549	0.0351
ABS	5	0	1	0.8608	-0.8556	-0.2376
ABS	27	10	1	0.2594	-0.2706	-0.8397
ABS	48	10	1	0.7579	-0.7703	-0.3210
ABS	1	0	1	0.9622	-0.9102	-0.0062
ABS	2	0	2	0.0746	-0.0792	0.0164
ABS	19	10	1	0.4331	-0.4463	-0.2477
ABS	5	0	1	0.9934	-0.9936	-0.8476
ABS	3	0	2	0.2842	-0.2840	0.0063
ABS	3	0	1	0.5578	-0.5748	-0.8617
ABS	2	0	2	0.0768	-0.0740	0.0200
ABS	3	0	2	0.2842	-0.2840	0.0063
ABS	18	10	1	0.0625	-0.0698	-0.2319
CNE	33	10	1	-0.6995	0.6886	-0.7963
ABS	3	0	2	0.1243	-0.1267	0.0487
ABS	34	10	1	0.2852	-0.2943	-0.4943
ABS	30	10	1	0.5352	-0.5537	-0.4746
ABS	3	0	2	0.0614	-0.0549	0.0351
ABS	35	10	1	0.0900	-0.0964	-0.2948
CNE	30	10	1	-0.2658	0.2589	-0.3337
ABS	2	0	2	0.1378	-0.1390	0.0175
ABS	3	0	2	0.2842	-0.2840	0.0063
ABS	5	0	1	0.9846	-0.9874	-0.9952
ABS	1	0	2	-0.7817	0.8156	0.1952
ABS	4	0	1	-0.0331	0.0228	-0.9922
ABS	19	10	1	0.0929	-0.0977	-0.4333
ABS	2	0	2	0.0768	-0.0740	0.0200
ABS	18	10	1	0.0625	-0.0698	-0.2319
ABS	2	0	2	0.0746	-0.0792	0.0164
ABS	24	10	1	0.5883	-0.5902	-0.1590
ABS	35	10	1	0.7001	-0.7156	-0.3910
ABS	1	0	1	0.9622	-0.9102	-0.0062
ABS	5	0	1	0.5587	-0.5633	-0.0624
ABS	3	0	1	0.2294	-0.2352	-0.2115
ABS	29	10	1	0.5158	-0.5316	-0.1336
ABS	3	0	1	0.2810	-0.2795	-0.0201
ABS	4	0	1	0.2205	-0.2268	-0.0424
ABS	32	10	1	0.4344	-0.4521	-0.5586
ABS	1	0	2	0.1856	-0.1254	0.0318
ABS	4	0	1	0.2205	-0.2268	-0.0424
ABS	27	10	1	0.5051	-0.5224	-0.4388
ABS	23	10	1	0.2310	-0.2324	-0.7543
ABS	3	0	2	0.0614	-0.0549	0.0351
ABS	44	10	1	0.2144	-0.2266	-0.1846
ABS	3	0	1	0.5578	-0.5748	-0.8617
ABS	1	0	1	0.9622	-0.9102	-0.0062
ABS	3	0	2	0.2842	-0.2840	0.0063
ABS	56	10	1	0.5416	-0.5609	-0.8515
ABS	2	0	2	0.1572	-0.1630	0.0477
ABS	19	10	1	0.6348	-0.6418	-0.3713
ABS	4	0	2	-0.0277	0.0233	0.0163
ABS	3	0	1	0.2810	-0.2795	-0.0201
CNE	30	10	1	-0.2658	0.2589	-0.3337
ABS	3	0	2	0.0614	-0.0549	0.0351
ABS	4	0	1	0.3684	-0.3664	-0.9919
ABS	29	10	1	0.8608	-0.8731	-0.4890
ABS	1	0	1	0.9622	-0.9102	-0.0062
CNE	33	10	1	-0.6995	0.6886	-0.7963
ABS	2	0	2	0.1572	-0.1630	0.0477
ABS	32	10	1	0.2764	-0.2811	-0.7386
ABS	44	10	1	0.0667	-0.0735	-0.5695
ABS	2	0	2	0.0746	-0.0792	0.0164
ABS	3	0	2	0.2842	-0.2840	0.0063
ABS	5	0	1	0.7518	-0.7645	-0.9948
ABS	2	0	2	0.0807	-0.0791	0.0621
ABS	3	0	2	0.2842	-0.2840	0.0063
ABS	38	10	1	0.1456	-0.1548	-0.8753
ABS	4	0	1	0.8742	-0.8635	-0.9860
ABS	1	0	2	-0.7297	0.7587	0.0432
ABS	3	0	1	0.1794	-0.1888	-0.9349
ABS	1	0	1	-0.2775	0.3457	-0.0949
ABS	24	10	1	0.1788	-0.1809	-0.6837
ABS	4	0	2	0.1679	-0.1689	0.0584
ABS	5	0	1	0.9137	-0.9229	-0.9947
ABS	2	0	2	0.1378	-0.1390	0.0175
ABS	3	0	2	0.2842	-0.2840	0.0063
ABS	5	0	1	0.6925	-0.7147	-0.9810
ABS	35	10	1	0.0444	-0.0498	-0.5806
ABS	24	10	1	0.9318	-0.9381	-0.3310
ABS	3	0	2	0.0614	-0.0549	0.0351
ABS	20	10	1	0.9781	-0.9782	-0.8859
ABS	2	0	2	0.1378	-0.1390	0.0175
ABS	3	0	2	0.2842	-0.2840	0.0063
ABS	5	0	2	-0.4304	0.4222	0.0502
ABS	35	10	1	0.0444	-0.0498	-0.5806
ABS	24	10	1	0.9318	-0.9381	-0.3310
ABS	2	0	2	0.1903	-0.1944	0.0022
CNE	46	10	1	-0.7712	0.7608	-0.7753
CNE	43	10	1	-0.4241	0.4176	-0.4453
ABS	3	0	2	0.0614	-0.0549	0.0351
CNE	54	10	1	-0.6207	0.6119	-0.5610
CNE	33	10	1	-0.6995	0.6886	-0.7963
ABS	19	10	1	0.1091	-0.1189	-0.7613
ABS	3	0	1	0.2812	-0.2826	-0.2155
ABS	34	10	1	0.6296	-0.6394	-0.8397
ABS	18	10	2	0.9518	-0.9591	0.0075
ABS	3	0	1	0.4708	-0.4914	-0.5622
ABS	3	0	2	0.2842	-0.2840	0.0063
ABS	2	0	1	0.4311	-0.4554	-1.0000
ABS	1	0	2	-0.7817	0.8156	0.1952
ABS	18	10	1	0.0625	-0.0698	-0.2319
ABS	28	10	1	0.2156	-0.2157	-0.8776
ABS	1	0	1	0.9622	-0.9102	-0.0062
ABS	3	0	2	0.2842	-0.2840	0.0063
ABS	39	10	1	0.0694	-0.0750	-0.6536
ABS	2	0	2	0.0768	-0.0740	0.0200
ABS	20	10	1	0.9781	-0.9782	-0.8859
ABS	37	10	1	0.1631	-0.1721	-0.4251
ABS	20	10	1	0.6370	-0.6557	-0.4269
ABS	2	0	2	0.1903	-0.1944	0.0022
ABS	1	0	2	0.0886	-0.0905	0.0249
ABS	5	0	1	0.7902	-0.8093	-0.4965
ABS	18	10	1	0.8529	-0.8662	-0.4657
ABS	23	10	1	0.2549	-0.2541	-0.4425
ABS	42	10	1	0.7311	-0.7247	-0.6590
ABS	2	0	2	0.1378	-0.1390	0.0175
ABS	1	0	2	0.0886	-0.0905	0.0249
ABS	20	10	2	0.4099	-0.4299	0.0155
ABS	2	0	2	0.0768	-0.0740	0.0200
ABS	16	10	1	0.9025	-0.9102	-0.9926
ABS	52	10	1	0.6086	-0.6258	-0.8410
ABS	1	0	1	0.9622	-0.9102	-0.0062
ABS	4	0	1	0.7264	-0.7380	-0.2784
ABS	49	10	1	0.1198	-0.1275	-0.5363
ABS	1	0	2	-0.7297	0.7587	0.0432
ABS	2	0	1	0.1292	-0.1373	-0.2583
ABS	1	0	1	-0.2775	0.3457	-0.0949
ABS	4	0	2	0.3058	-0.3199	0.0952
ABS	3	0	2	0.4549	-0.4687	0.0785
ABS	3	0	2	-0.2466	0.2379	0.0430
ABS	1	0	2	-0.7817	0.8156	0.1952
ABS	39	10	1	0.6321	-0.6487	-0.5794
ABS	21	10	1	0.9083	-0.9165	-0.9912
ABS	1	0	2	0.1856	-0.1254	0.0318
ABS	33	10	1	0.8188	-0.8219	-0.4388
ABS	49	10	1	0.1198	-0.1275	-0.5363
ABS	1	0	2	-0.7297	0.7587	0.0432
ABS	2	0	1	0.3648	-0.3795	-0.0313
ABS	1	0	1	-0.2775	0.3457	-0.0949
ABS	3	0	1	0.2294	-0.2352	-0.2115
ABS	38	10	1	0.6755	-0.6913	-0.9349
ABS	4	0	2	0.1679	-0.1689	0.0584
ABS	3	0	2	0.4549	-0.4687	0.0785
ABS	39	10	1	0.6321	-0.6487	-0.5794
ABS	21	10	1	0.9083	-0.9165	-0.9912
ABS	2	0	2	0.1165	-0.1176	0.0120
ABS	48	10	1	0.3130	-0.3247	-0.0812
ABS	4	0	2	0.1679	-0.1689	0.0584
ABS	3	0	1	-0.1254	0.1212	-0.0390
ABS	39	10	1	0.6321	-0.6487	-0.5794
ABS	16	10	1	0.9025	-0.9102	-0.9926
ABS	3	0	2	0.0614	-0.0549	0.0351
ABS	37	10	1	0.4919	-0.5072	-0.7669
ABS	49	10	1	0.1198	-0.1275	-0.5363
ABS	1	0	2	-0.7297	0.7587	0.0432
ABS	2	0	1	0.0314	-0.0409	-0.9941
ABS	1	0	1	-0.2775	0.3457	-0.0949
ABS	4	0	2	0.3058	-0.3199	0.0952
ABS	4	0	1	0.7610	-0.7739	-0.9928
ABS	4	0	2	-0.0277	0.0233	0.0163
ABS	3	0	2	0.4549	-0.4687	0.0785
ABS	39	10	1	0.6321	-0.6487	-0.5794
ABS	21	10	1	0.9083	-0.9165	-0.9912
ABS	1	0	1	0.9622	-0.9102	-0.0062
ABS	5	0	1	0.5587	-0.5633	-0.0624
ABS	3	0	1	0.2294	-0.2352	-0.2115
ABS	38	10	1	0.5249	-0.5401	-0.4579
ABS	41	10	1	0.4477	-0.4667	-0.2192
ABS	42	10	1	0.9000	-0.9098	-0.6563
ABS	2	0	2	0.0746	-0.0792	0.0164
ABS	3	0	2	0.2842	-0.2840	0.0063
ABS	16	10	1	0.9025	-0.9102	-0.9926
ABS	47	10	1	0.5388	-0.5605	-0.2421
ABS	1	0	1	0.9622	-0.9102	-0.0062
ABS	2	0	1	0.1107	-0.1147	-0.0346
ABS	3	0	2	0.2842	-0.2840	0.0063
ABS	5	0	1	0.4641	-0.4814	-0.1115
ABS	2	0	2	0.0768	-0.0740	0.0200
ABS	24	10	1	0.9659	-0.9704	-0.9287
ABS	33	10	1	0.6632	-0.6763	-0.3942
ABS	4	0	1	0.4598	-0.4732	-0.3297
ABS	3	0	1	0.1535	-0.1581	-0.2099
ABS	1	0	2	0.1856	-0.1254	0.0318
CNE	33	10	1	-0.6995	0.6886	-0.7963
ABS	54	10	1	0.2657	-0.2779	-0.0025
ABS	2	0	2	0.0746	-0.0792	0.0164
ABS	39	10	1	0.4616	-0.4736	-0.4188
ABS	4	0	2	0.1679	-0.1689	0.0584
ABS	2	0	1	0.3648	-0.3795	-0.0313
ABS	3	0	1	0.2294	-0.2352	-0.2115
ABS	24	10	1	0.4525	-0.4728	-0.2741
ABS	2	0	2	0.0746	-0.0792	0.0164
ABS	2	0	1	0.1292	-0.1373	-0.2583
ABS	3	0	2	0.0614	-0.0549	0.0351
ABS	22	10	1	0.1274	-0.1306	-0.9132
ABS	2	0	2	0.0746	-0.0792	0.0164
ABS	2	0	1	0.0314	-0.0409	-0.9941
ABS	1	0	1	0.9622	-0.9102	-0.0062
ABS	3	0	2	0.2842	-0.2840	0.0063
ABS	67	10	1	0.5583	-0.5781	-0.1256
ABS	2	0	2	0.0746	-0.0792	0.0164
ABS	2	0	1	0.0314	-0.0409	-0.9941
ABS	3	0	1	0.2294	-0.2352	-0.2115
ABS	56	10	1	0.7186	-0.7360	-0.9664
ABS	47	10	1	0.7743	-0.7884	-0.6217
ABS	1	0	1	0.9622	-0.9102	-0.0062
ABS	48	10	1	0.4229	-0.4361	-0.9048
ABS	36	10	1	0.4027	-0.4089	-0.6934
ABS	2	0	2	0.0768	-0.0740	0.0200
ABS	4	0	1	0.1416	-0.1475	-0.4296
ABS	5	0	1	0.9137	-0.9229	-0.9947
ABS	3	0	2	0.0614	-0.0549	0.0351
ABS	20	10	1	0.9781	-0.9782	-0.8859
ABS	24	10	1	0.5686	-0.5903	-0.0136
ABS	2	0	2	0.0746	-0.0792	0.0164
ABS	34	10	1	0.2852	-0.2943	-0.4943
CNE	33	10	1	-0.6995	0.6886	-0.7963
ABS	54	10	1	0.2657	-0.2779	-0.0025
ABS	3	0	2	0.0614	-0.0549	0.0351
ABS	4	0	1	0.6267	-0.6447	-0.7571
ABS	1	0	2	0.0886	-0.0905	0.0249
ABS	42	10	1	0.5230	-0.5396	-0.3001
ABS	20	10	1	0.3668	-0.3589	-0.4697
ABS	2	0	2	0.1011	-0.1058	0.0389
ABS	24	10	1	0.2321	-0.2432	-0.0168
ABS	1	0	1	0.9622	-0.9102	-0.0062
ABS	1	0	2	0.0886	-0.0905	0.0249
ABS	24	10	1	0.4525	-0.4728	-0.2741
ABS	18	10	2	0.9518	-0.9591	0.0075
ABS	2	0	2	0.1572	-0.1630	0.0477
ABS	2	0	2	0.1903	-0.1944	0.0022
ABS	2	0	2	0.1011	-0.1058	0.0389
ABS	28	10	1	0.7439	-0.7582	-0.1205
ABS	4	0	2	0.1679	-0.1689	0.0584
ABS	3	0	1	0.5578	-0.5748	-0.8617
ABS	2	0	2	0.0768	-0.0740	0.0200
ABS	1	0	2	0.0886	-0.0905	0.0249
ABS	5	0	1	0.9137	-0.9229	-0.9947
ABS	33	10	1	0.2247	-0.2309	-0.6713
ABS	2	0	2	0.0746	-0.0792	0.0164
ABS	20	10	1	0.9781	-0.9782	-0.8859
ABS	2	0	1	0.1292	-0.1373	-0.2583
ABS	1	0	1	0.9622	-0.9102	-0.0062
ABS	40	10	1	0.2168	-0.2278	-0.5039
ABS	3	0	1	0.5578	-0.5748	-0.8617
ABS	2	0	2	0.0768	-0.0740	0.0200
ABS	19	10	1	0.0901	-0.0930	-0.8717
ABS	30	10	1	0.1673	-0.1744	-0.4342
ABS	4	0	1	0.6267	-0.6447	-0.7571
ABS	2	0	2	0.1378	-0.1390	0.0175
CNE	38	10	1	-0.5820	0.5710	-0.8155
ABS	2	0	1	0.2527	-0.2631	-0.0253
ABS	4	0	1	0.9963	-0.9964	-1.0000
ABS	1	0	1	-0.8331	0.8488	-1.0000
ABS	1	0	2	0.1960	-0.2035	0.0099
ABS	4	0	1	0.3801	-0.3984	-0.0802
ABS	3	0	2	0.0614	-0.0549	0.0351
CNE	52	10	1	-0.7948	0.7846	-0.4911
ABS	20	10	1	0.3668	-0.3589	-0.4697
ABS	2	0	2	0.1011	-0.1058	0.0389
ABS	24	10	1	0.2321	-0.2432	-0.0168
ABS	24	10	1	0.2619	-0.2732	-0.7429
ABS	2	0	2	0.0768	-0.0740	0.0200
ABS	3	0	2	0.2842	-0.2840	0.0063
ABS	4	0	1	0.4475	-0.4767	-0.4986
ABS	2	0	2	0.0768	-0.0740	0.0200
ABS	57	10	1	0.8435	-0.8555	-0.2389
ABS	54	10	1	0.2657	-0.2779	-0.0025
ABS	2	0	2	0.0768	-0.0740	0.0200
CNE	33	10	1	-0.6995	0.6886	-0.7963
ABS	4	0	2	0.3201	-0.3352	0.0796
ABS	3	0	2	0.2842	-0.2840	0.0063
ABS	20	10	1	0.1855	-0.1947	-0.5622
ABS	2	0	2	0.0768	-0.0740	0.0200
CNE	30	10	1	-0.2658	0.2589	-0.3337
ABS	3	0	2	0.2583	-0.2697	0.0157
ABS	20	10	2	0.4099	-0.4299	0.0155
ABS	2	0	2	0.0746	-0.0792	0.0164
ABS	54	10	1	0.6129	-0.6340	-0.2860
ABS	56	10	1	0.5416	-0.5609	-0.8515
ABS	1	0	2	0.1856	-0.1254	0.0318
ABS	4	0	1	0.1093	-0.1155	-0.9922
ABS	2	0	2	0.0746	-0.0792	0.0164
ABS	29	10	1	0.9581	-0.9637	-0.4169
ABS	4	0	2	0.1679	-0.1689	0.0584
ABS	18	10	1	0.8000	-0.8073	-0.0676
ABS	25	10	1	0.3141	-0.3234	-0.2943
ABS	32	10	1	0.7676	-0.7789	-0.9191
ABS	1	0	2	0.1856	-0.1254	0.0318
CNE	33	10	1	-0.6995	0.6886	-0.7963
ABS	5	0	1	0.1303	-0.1366	-0.9027
ABS	2	0	2	0.1011	-0.1058	0.0389
ABS	38	10	1	0.4693	-0.4879	-0.8905
ABS	24	10	1	0.2619	-0.2732	-0.7429
ABS	2	0	1	0.1437	-0.1475	-0.0106
ABS	3	0	2	0.1243	-0.1267	0.0487
ABS	19	10	1	0.6348	-0.6418	-0.3713
ABS	3	0	2	0.0614	-0.0549	0.0351
ABS	4	0	1	0.3684	-0.3664	-0.9919
ABS	42	10	1	0.8808	-0.8915	-0.6644
ABS	2	0	2	0.0746	-0.0792	0.0164
ABS	56	10	1	0.5416	-0.5609	-0.8515
ABS	23	10	1	0.2549	-0.2541	-0.4425
ABS	29	10	1	0.9581	-0.9637	-0.4169
ABS	4	0	2	-0.0277	0.0233	0.0163
CNE	30	10	1	-0.2658	0.2589	-0.3337
ABS	1	0	2	0.0886	-0.0905	0.0249
ABS	3	0	1	-0.0585	0.0559	-0.3264
CNE	46	10	1	-0.7158	0.7074	-0.1389
CNE	24	10	1	-0.5406	0.5343	-0.6810
ABS	4	0	2	0.2553	-0.2612	0.0767
ABS	20	10	1	0.0848	-0.0895	-0.3251
ABS	54	10	1	0.2220	-0.2287	-0.9793
ABS	4	0	2	0.1679	-0.1689	0.0584
ABS	2	0	1	-0.4673	0.5576	-1.0000
ABS	1	0	2	-0.7817	0.8156	0.1952
ABS	44	10	1	-0.4407	0.4318	-0.9323
ABS	38	10	1	0.2697	-0.2769	-0.8004
ABS	28	10	1	0.8949	-0.8980	-0.7017
ABS	1	0	1	0.9622	-0.9102	-0.0062
ABS	39	10	1	0.8574	-0.8700	-0.4657
ABS	2	0	2	0.0768	-0.0740	0.0200
ABS	2	0	1	-0.4673	0.5576	-1.0000
ABS	1	0	2	-0.7817	0.8156	0.1952
ABS	44	10	1	-0.4407	0.4318	-0.9323
ABS	38	10	1	0.2697	-0.2769	-0.8004
ABS	28	10	1	0.8949	-0.8980	-0.7017
ABS	3	0	1	0.1904	-0.2007	-0.9278
ABS	2	0	2	0.1903	-0.1944	0.0022
ABS	3	0	2	0.2842	-0.2840	0.0063
ABS	33	10	1	0.2094	-0.2197	-0.2363
ABS	2	0	2	0.0768	-0.0740	0.0200
ABS	3	0	1	0.3463	-0.3595	-0.2520
CNE	36	10	1	-0.6379	0.6279	-0.3950
CNE	28	10	1	-0.5618	0.5561	-0.5695
ABS	4	0	2	0.2553	-0.2612	0.0767
ABS	3	0	2	0.2842	-0.2840	0.0063
ABS	19	10	1	0.6934	-0.7101	-0.3001
ABS	5	0	1	0.3476	-0.3601	-0.7286
ABS	2	0	2	0.0768	-0.0740	0.0200
ABS	20	10	1	0.0848	-0.0895	-0.3251
ABS	54	10	1	0.2220	-0.2287	-0.9793
ABS	32	10	1	0.1875	-0.1963	-0.7243
ABS	3	0	1	-0.1254	0.1212	-0.0390
ABS	3	0	1	-0.0585	0.0559	-0.3264
ABS	3	0	2	0.0614	-0.0549	0.0351
ABS	4	0	1	0.5037	-0.5190	-0.9928
ABS	5	0	2	0.7574	-0.7781	0.1298
ABS	46	10	1	0.2841	-0.2942	-0.9314
ABS	1	0	1	0.9622	-0.9102	-0.0062
ABS	3	0	2	0.2842	-0.2840	0.0063
ABS	32	10	1	0.8405	-0.8537	-0.8729
ABS	2	0	2	0.0768	-0.0740	0.0200
ABS	3	0	2	0.2842	-0.2840	0.0063
ABS	3	0	1	-0.0585	0.0559	-0.3264
CNE	24	10	1	-0.5406	0.5343	-0.6810
CNE	33	11	1	-0.6361	0.6351	-0.5094
CNE	1	0	2	0.0866	-0.0891	0.0116
ABS	1	0	2	-0.7297	0.7587	0.0432
ABS	1	0	2	-0.0709	0.1668	0.0927
ABS	2	0	2	-0.0412	0.0977	0.0078
ABS	3	0	2	0.2443	-0.2406	0.0472
ABS	43	10	1	0.7946	-0.8076	-0.6893
ABS	2	0	2	0.1378	-0.1390	0.0175
CNE	2	0	1	-0.0808	0.1732	-0.0055
CNE	1	0	2	-0.7817	0.8156	0.1952
CNE	1	0	2	0.0561	-0.0572	0.0109
CNE	2	0	2	-0.9943	0.9943	0.1079
CNE	2	0	1	-0.5167	0.6153	-1.0000
CNE	1	0	2	-0.7817	0.8156	0.1952
CNE	1	0	2	0.0446	-0.0435	0.0168
CNE	1	0	2	-0.7817	0.8156	0.1952
CNE	57	10	1	-0.8845	0.8764	-0.9804
CNE	2	0	1	-0.8840	0.9016	-0.8894
CNE	3	0	1	-0.8757	0.8897	-0.1434
CNE	1	0	2	0.1856	-0.1254	0.0318
CNE	4	0	1	-0.9921	0.9911	-0.0546
CNE	1	0	2	0.1856	-0.1254	0.0318
CNE	4	0	1	-0.9862	0.9848	-0.5409
CNE	1	0	2	0.1856	-0.1254	0.0318
CNE	4	0	2	-0.9089	0.9084	0.0229
CNE	1	0	2	0.1856	-0.1254	0.0318
CNE	2	0	2	-0.1865	0.2232	0.1670
CNE	1	0	2	-0.7817	0.8156	0.1952
CNE	49	10	1	-0.8779	0.8702	-0.7880
CNE	20	10	1	-0.3905	0.3813	-0.3510
ABS	2	0	2	0.0807	-0.0791	0.0621
ABS	33	10	1	0.8188	-0.8219	-0.4388
ABS	3	0	1	0.5578	-0.5748	-0.8617
ABS	2	0	2	0.0768	-0.0740	0.0200
ABS	1	0	2	-0.0709	0.1668	0.0927
ABS	1	0	2	-0.7817	0.8156	0.1952
ABS	1	0	2	0.0446	-0.0435	0.0168
ABS	1	0	2	0.1856	-0.1254	0.0318
ABS	1	0	2	-0.3619	0.4347	0.1199
ABS	1	0	2	-0.7817	0.8156	0.1952
ABS	1	0	2	0.0446	-0.0435	0.0168
ABS	3	0	1	0.2375	-0.2507	-0.9069
ABS	3	0	2	0.0614	-0.0549	0.0351
ABS	4	0	1	0.7475	-0.7664	-0.8528
ABS	30	10	1	0.7490	-0.7613	-0.3567
ABS	39	10	1	0.9121	-0.9220	-0.9813
ABS	1	0	1	0.9622	-0.9102	-0.0062
ABS	3	0	2	0.2842	-0.2840	0.0063
ABS	5	0	1	0.5023	-0.5057	-0.9842
ABS	46	10	1	0.2841	-0.2942	-0.9314
ABS	36	10	1	0.5487	-0.5652	-0.9664
ABS	4	0	2	0.4569	-0.4323	0.0525
CNE	1	0	2	-0.3617	0.4271	0.1011
CNE	1	0	2	-0.7817	0.8156	0.1952
CNE	1	0	2	0.0561	-0.0572	0.0109
CNE	2	0	2	-0.9943	0.9943	0.1079
CNE	2	0	1	-0.5167	0.6153	-1.0000
CNE	1	0	2	-0.7817	0.8156	0.1952
CNE	1	0	2	0.0446	-0.0435	0.0168
CNE	1	0	2	-0.7817	0.8156	0.1952
CNE	50	10	1	-0.9245	0.9175	-0.9773
CNE	2	0	1	-0.8840	0.9016	-0.8894
CNE	46	16	1	0.2104	-0.2226	-0.3830
CNE	1	0	2	0.0886	-0.0905	0.0249
ABS	1	0	2	-0.7297	0.7587	0.0432
ABS	1	0	2	-0.3619	0.4347	0.1199
ABS	2	0	2	-0.0412	0.0977	0.0078
CNE	40	15	1	0.1684	-0.1777	-0.3072
ABS	1	0	2	-0.7297	0.7587	0.0432
ABS	1	0	2	-0.3617	0.4271	0.1011
ABS	2	0	2	-0.0412	0.0977	0.0078
CNE	33	12	1	0.5669	-0.5847	-0.7228
CNE	1	0	2	0.0886	-0.0905	0.0249
ABS	1	0	2	-0.7297	0.7587	0.0432
ABS	1	0	2	-0.3303	0.4042	0.1776
ABS	2	0	2	-0.0412	0.0977	0.0078
CNE	40	15	1	0.1684	-0.1777	-0.3072
CNE	1	0	2	0.0886	-0.0905	0.0249
ABS	1	0	2	-0.7297	0.7587	0.0432
ABS	1	0	2	-0.0765	0.1328	0.1632
ABS	1	0	1	-0.2775	0.3457	-0.0949
ABS	3	0	2	0.0614	-0.0549	0.0351
CNE	33	12	1	0.5669	-0.5847	-0.7228
CNE	1	0	2	0.0459	-0.0484	0.1019
ABS	1	0	2	-0.7297	0.7587	0.0432
ABS	1	0	1	-0.2161	0.2684	-0.0059
ABS	2	0	1	0.1443	-0.1187	-0.8894
ABS	29	10	2	0.3258	-0.3198	0.0224
ABS	1	0	2	-0.0709	0.1668	0.0927
ABS	33	10	1	0.1713	-0.1792	-0.6059
ABS	3	0	2	0.2842	-0.2840	0.0063
ABS	28	10	1	0.3589	-0.3763	-0.4540
ABS	36	10	1	0.4027	-0.4089	-0.6934
ABS	2	0	2	0.0768	-0.0740	0.0200
ABS	3	0	2	0.2842	-0.2840	0.0063
ABS	19	10	1	0.0901	-0.0930	-0.8717
ABS	4	0	2	0.1679	-0.1689	0.0584
ABS	4	0	1	0.9938	-0.9939	-0.7571
ABS	2	0	2	0.0768	-0.0740	0.0200
ABS	3	0	2	-0.4571	0.4938	0.0172
ABS	2	0	1	0.7083	-0.7323	-1.0000
ABS	2	0	2	-0.0010	0.0258	0.0083
ABS	3	0	1	0.6029	-0.6301	-1.0000
ABS	1	0	1	0.9622	-0.9102	-0.0062
ABS	29	10	2	0.4152	-0.4362	0.0235
ABS	5	0	1	0.9936	-0.9937	-0.9249
ABS	3	0	1	0.2810	-0.2795	-0.0201
ABS	3	0	2	0.2842	-0.2840	0.0063
ABS	29	10	2	0.3258	-0.3198	0.0224
ABS	1	0	2	-0.0709	0.1668	0.0927
ABS	47	10	1	0.4885	-0.5039	-0.3317
ABS	5	0	1	0.2284	-0.2433	-0.9027
ABS	4	0	1	0.3155	-0.3275	-0.9908
ABS	2	0	2	0.0768	-0.0740	0.0200
ABS	36	10	1	0.4027	-0.4089	-0.6934
ABS	1	0	2	-0.7297	0.7587	0.0432
ABS	2	0	2	0.6117	-0.6233	0.0205
ABS	1	0	2	0.0220	0.0594	-1.0000
ABS	3	0	2	-0.1400	0.1949	0.1183
ABS	1	0	1	0.9622	-0.9102	-0.0062
ABS	1	0	2	0.0284	-0.0275	0.1879
ABS	3	0	1	0.6029	-0.6301	-1.0000
ABS	2	0	1	0.1443	-0.1187	-0.8894
ABS	48	10	1	0.8942	-0.9040	-0.8436
ABS	3	0	2	0.2842	-0.2840	0.0063
ABS	39	10	1	0.2212	-0.2353	-0.0552
ABS	52	10	1	0.6505	-0.6690	-0.5363
ABS	2	0	2	0.0768	-0.0740	0.0200
CNE	28	10	1	-0.7017	0.6899	-0.2978
ABS	1	0	2	0.0886	-0.0905	0.0249
ABS	20	10	1	0.4989	-0.5053	-0.2612
ABS	2	0	1	-0.5716	0.5606	-0.2123
ABS	33	10	1	0.2247	-0.2309	-0.6713
ABS	1	0	2	0.4120	-0.1870	0.0693
ABS	55	10	1	0.1614	-0.1714	-0.2642
ABS	2	0	2	0.0768	-0.0740	0.0200
ABS	33	10	1	0.3102	-0.3201	-0.4083
ABS	28	10	1	0.2032	-0.2133	-0.9487
ABS	2	0	2	0.1903	-0.1944	0.0022
ABS	4	0	2	-0.1652	0.1682	0.0028
ABS	4	0	1	0.1565	-0.1604	-0.0978
ABS	1	0	2	-0.7817	0.8156	0.1952
ABS	38	10	1	0.2773	-0.2889	-0.5732
ABS	4	0	1	0.7158	-0.7309	-0.2688
ABS	3	0	2	0.0614	-0.0549	0.0351
ABS	4	0	1	0.2757	-0.2869	-0.2323
ABS	33	10	1	0.3110	-0.3232	-0.7157
ABS	2	0	2	0.0800	-0.0787	0.0226
ABS	44	10	1	0.2144	-0.2266	-0.1846
ABS	4	0	1	0.0751	-0.0821	-0.2323
ABS	3	0	2	0.0614	-0.0549	0.0351
ABS	3	0	1	0.5578	-0.5748	-0.8617
ABS	2	0	2	0.0768	-0.0740	0.0200
ABS	4	0	1	0.2195	-0.2274	-0.5781
ABS	42	10	1	0.2024	-0.2073	-0.5398
ABS	28	10	1	0.9824	-0.9850	-0.2816
ABS	4	0	1	0.7158	-0.7309	-0.2688
ABS	1	0	1	0.9622	-0.9102	-0.0062
ABS	3	0	2	0.2842	-0.2840	0.0063
ABS	5	0	1	0.9936	-0.9937	-0.9249
ABS	33	10	1	0.7213	-0.7397	-0.9408
ABS	4	0	1	0.3269	-0.3374	-0.1694
ABS	47	10	1	0.7743	-0.7884	-0.6217
ABS	3	0	2	0.2842	-0.2840	0.0063
ABS	20	10	1	0.5561	-0.5699	-0.2208
ABS	2	0	2	0.0768	-0.0740	0.0200
ABS	36	10	1	0.4526	-0.4689	-0.6021
ABS	34	10	1	0.3347	-0.3496	-0.5732
ABS	1	0	2	-0.7297	0.7587	0.0432
ABS	2	0	1	0.3745	-0.3805	-0.3752
ABS	1	0	1	0.6845	-0.5663	-1.0000
ABS	34	10	1	0.3347	-0.3496	-0.5732
ABS	2	0	2	0.0768	-0.0740	0.0200
ABS	4	0	1	0.2195	-0.2274	-0.5781
ABS	30	10	1	0.7917	-0.8068	-0.7329
ABS	4	0	2	0.2553	-0.2612	0.0767
ABS	43	10	1	0.4405	-0.4587	-0.4260
ABS	2	0	2	0.1903	-0.1944	0.0022
ABS	36	10	1	0.4526	-0.4689	-0.6021
ABS	5	0	1	0.2772	-0.2921	-0.9982
ABS	2	0	2	-0.0412	0.0977	0.0078
ABS	39	10	1	0.2212	-0.2353	-0.0552
ABS	52	10	1	0.6505	-0.6690	-0.5363
ABS	1	0	2	-0.7297	0.7587	0.0432
ABS	3	0	1	0.8933	-0.9025	-0.8765
ABS	2	0	2	-0.0412	0.0977	0.0078
ABS	3	0	2	0.0614	-0.0549	0.0351
ABS	5	0	1	0.3624	-0.3839	-0.9785
ABS	19	10	1	0.9278	-0.9342	-0.9417
ABS	52	10	1	0.6505	-0.6690	-0.5363
ABS	1	0	2	-0.7297	0.7587	0.0432
ABS	3	0	1	0.0828	-0.0933	-0.9793
ABS	1	0	1	-0.2775	0.3457	-0.0949
ABS	2	0	1	0.1107	-0.1147	-0.0346
CNE	28	10	1	-0.7017	0.6899	-0.2978
ABS	67	10	1	0.5583	-0.5781	-0.1256
ABS	3	0	2	0.0614	-0.0549	0.0351
ABS	41	10	1	0.3497	-0.3562	-0.2289
ABS	1	0	1	0.9622	-0.9102	-0.0062
ABS	3	0	2	0.2842	-0.2840	0.0063
ABS	48	10	1	0.4971	-0.5157	-0.5745
ABS	38	10	1	0.8911	-0.9012	-0.9210
ABS	24	10	1	0.7335	-0.7361	-0.6361
ABS	40	10	1	0.6476	-0.6671	-0.2662
CNE	28	10	1	-0.7017	0.6899	-0.2978
ABS	42	10	1	0.2548	-0.2680	-0.4540
ABS	29	10	1	0.9514	-0.9569	-0.4074
ABS	4	0	2	0.1679	-0.1689	0.0584
ABS	62	10	1	0.5156	-0.5364	-0.0938
ABS	30	10	1	0.3366	-0.3509	-0.6851
ABS	30	10	1	0.2194	-0.2315	-0.0367
ABS	4	0	2	0.2553	-0.2612	0.0767
ABS	4	0	2	-0.1652	0.1682	0.0028
ABS	4	0	1	0.1565	-0.1604	-0.0978
ABS	1	0	2	-0.7817	0.8156	0.1952
ABS	38	10	1	0.2773	-0.2889	-0.5732
ABS	1	0	2	-0.7297	0.7587	0.0432
ABS	3	0	2	0.1147	-0.1317	0.1630
ABS	1	0	1	-0.2775	0.3457	-0.0949
ABS	4	0	1	0.7158	-0.7309	-0.2688
ABS	3	0	2	0.0614	-0.0549	0.0351
ABS	4	0	1	0.2757	-0.2869	-0.2323
ABS	33	10	1	0.3110	-0.3232	-0.7157
ABS	1	0	2	0.1062	-0.1083	0.0165
ABS	1	0	1	0.9622	-0.9102	-0.0062
ABS	1	0	2	0.4626	-0.4800	0.0532
ABS	1	0	1	0.9622	-0.9102	-0.0062
ABS	5	0	1	0.1570	-0.1661	-0.5061
ABS	28	10	1	0.1642	-0.1661	-0.0556
ABS	4	0	2	0.1679	-0.1689	0.0584
ABS	4	0	1	0.2205	-0.2268	-0.0424
ABS	55	10	1	0.1614	-0.1714	-0.2642
ABS	2	0	2	0.0768	-0.0740	0.0200
ABS	33	10	1	0.3102	-0.3201	-0.4083
CNE	28	10	1	0.2032	-0.2133	-0.9487
ABS	1	0	2	-0.7297	0.7587	0.0432
ABS	2	0	2	0.0088	-0.0127	0.0124
ABS	2	0	1	0.1443	-0.1187	-0.8894
ABS	46	10	1	0.6001	-0.6103	-0.9349
ABS	1	0	2	0.1856	-0.1254	0.0318
ABS	3	0	2	0.2842	-0.2840	0.0063
ABS	4	0	1	0.0064	-0.0171	-0.6823
ABS	2	0	2	0.0768	-0.0740	0.0200
ABS	1	0	2	0.0448	-0.0493	0.0315
ABS	1	0	2	-0.7817	0.8156	0.1952
ABS	2	0	1	0.3717	-0.3853	-0.2345
ABS	1	0	2	-0.7297	0.7587	0.0432
ABS	1	0	2	0.0448	-0.0493	0.0315
ABS	1	0	2	-0.7817	0.8156	0.1952
ABS	49	10	1	0.0162	-0.0242	-0.1596
ABS	1	0	1	0.6845	-0.5663	-1.0000
ABS	5	0	1	0.9939	-0.9940	-0.1392
ABS	1	0	1	-0.2775	0.3457	-0.0949
ABS	3	0	2	0.0614	-0.0549	0.0351
ABS	4	0	1	0.9944	-0.9945	-0.4296
ABS	1	0	2	-0.7297	0.7587	0.0432
ABS	20	10	1	0.7814	-0.7944	-0.1637
ABS	19	10	1	0.7371	-0.7472	-0.3902
ABS	38	10	1	0.3257	-0.3391	-0.6204
ABS	25	10	2	0.3552	-0.3681	0.0201
ABS	1	0	1	0.6845	-0.5663	-1.0000
ABS	5	0	1	0.9658	-0.9708	-0.1392
ABS	1	0	1	-0.2775	0.3457	-0.0949
ABS	2	0	2	0.0746	-0.0792	0.0164
CNE	28	10	1	-0.7017	0.6899	-0.2978
ABS	41	10	1	0.3497	-0.3562	-0.2289
ABS	3	0	2	0.2443	-0.2406	0.0472
ABS	33	10	1	0.7063	-0.7244	-0.5970
ABS	2	0	2	0.0746	-0.0792	0.0164
ABS	43	10	1	0.6608	-0.6810	-0.4324
ABS	5	0	2	0.3159	-0.3200	0.0244
ABS	42	10	1	0.2024	-0.2073	-0.5398
ABS	38	10	1	0.2790	-0.2854	-0.4922
ABS	3	0	2	0.0614	-0.0549	0.0351
ABS	42	10	1	0.2024	-0.2073	-0.5398
ABS	28	10	1	0.9824	-0.9850	-0.2816
ABS	1	0	2	-0.7297	0.7587	0.0432
ABS	2	0	1	0.2205	-0.2269	-0.2563
ABS	1	0	1	-0.2775	0.3457	-0.0949
ABS	4	0	1	0.7158	-0.7309	-0.2688
ABS	1	0	1	0.9622	-0.9102	-0.0062
ABS	53	10	1	0.2604	-0.2746	-0.1936
ABS	2	0	2	-0.1016	0.1625	0.0332
ABS	1	0	2	-0.7817	0.8156	0.1952
ABS	2	0	2	0.2188	-0.2378	0.2257
ABS	1	0	1	0.9067	-0.9193	-1.0000
ABS	2	0	2	0.0768	-0.0740	0.0200
ABS	2	0	2	0.0800	-0.0787	0.0226
CNE	28	10	1	-0.7017	0.6899	-0.2978
ABS	1	0	2	0.1062	-0.1083	0.0165
ABS	1	0	1	0.9622	-0.9102	-0.0062
ABS	1	0	2	0.4626	-0.4800	0.0532
ABS	1	0	1	0.9622	-0.9102	-0.0062
ABS	4	0	1	0.0751	-0.0821	-0.2323
ABS	3	0	2	0.2443	-0.2406	0.0472
ABS	5	0	1	0.9738	-0.9769	-0.9161
ABS	2	0	2	0.0746	-0.0792	0.0164
ABS	5	0	1	0.9942	-0.9943	-0.3574
ABS	2	0	2	0.0768	-0.0740	0.0200
ABS	3	0	2	0.1147	-0.1317	0.1630
ABS	4	0	1	0.7158	-0.7309	-0.2688
ABS	3	0	2	0.0614	-0.0549	0.0351
ABS	4	0	1	0.2757	-0.2869	-0.2323
ABS	1	0	2	0.1856	-0.1254	0.0318
ABS	37	10	1	0.5661	-0.5853	-0.9400
ABS	2	0	1	0.3745	-0.3805	-0.3752
ABS	25	10	1	0.2075	-0.2156	-0.0741
ABS	2	0	2	0.1903	-0.1944	0.0022
ABS	5	0	1	0.9942	-0.9943	-0.3574
ABS	42	10	1	0.2548	-0.2680	-0.4540
ABS	3	0	2	0.0614	-0.0549	0.0351
ABS	36	10	1	0.4526	-0.4689	-0.6021
ABS	32	10	1	0.3526	-0.3645	-0.7781
ABS	1	0	2	-0.7297	0.7587	0.0432
ABS	2	0	1	0.1335	-0.1390	-0.0458
ABS	2	0	1	0.1443	-0.1187	-0.8894
ABS	3	0	2	0.2842	-0.2840	0.0063
ABS	5	0	1	0.9942	-0.9943	-0.3574
ABS	42	10	1	0.2548	-0.2680	-0.4540
ABS	1	0	2	0.1856	-0.1254	0.0318
ABS	2	0	1	0.1335	-0.1390	-0.0458
ABS	1	0	2	0.1856	-0.1254	0.0318
ABS	3	0	2	0.0614	-0.0549	0.0351
ABS	29	10	1	0.3446	-0.3598	-0.0085
ABS	32	10	1	0.3526	-0.3645	-0.7781
ABS	2	0	2	0.0768	-0.0740	0.0200
CNE	28	10	1	-0.7017	0.6899	-0.2978
ABS	4	0	2	0.4569	-0.4323	0.0525
ABS	34	10	1	0.2852	-0.2943	-0.4943
ABS	4	0	1	0.3167	-0.3339	-0.9984
ABS	2	0	2	0.0088	-0.0127	0.0124
ABS	55	10	1	0.1614	-0.1714	-0.2642
ABS	2	0	2	0.0746	-0.0792	0.0164
ABS	4	0	1	0.1416	-0.1475	-0.4296
ABS	3	0	2	0.1147	-0.1317	0.1630
ABS	4	0	1	0.7158	-0.7309	-0.2688
ABS	3	0	2	0.0614	-0.0549	0.0351
ABS	4	0	1	0.2757	-0.2869	-0.2323
ABS	3	0	2	0.0614	-0.0549	0.0351
ABS	4	0	2	0.4569	-0.4323	0.0525
ABS	32	10	1	0.2733	-0.2834	-0.8541
ABS	2	0	2	0.0746	-0.0792	0.0164
ABS	3	0	2	0.1147	-0.1317	0.1630
ABS	4	0	1	0.7158	-0.7309	-0.2688
ABS	5	0	1	0.1047	-0.1126	-0.5061
ABS	4	0	2	0.1679	-0.1689	0.0584
CNE	2	0	1	0.7457	-0.7491	-0.2345
CNE	1	0	2	-0.7817	0.8156	0.1952
CNE	14	15	2	-0.0130	0.0361	0.0345
ABS	1	0	2	0.0886	-0.0905	0.0249
ABS	4	0	1	0.6886	-0.6761	-0.8765
ABS	4	0	1	0.9944	-0.9945	-0.4296
ABS	3	0	2	0.0614	-0.0549	0.0351
ABS	1	0	2	0.0448	-0.0493	0.0315
ABS	1	0	2	-0.7817	0.8156	0.1952
ABS	2	0	1	0.3717	-0.3853	-0.2345
ABS	33	10	1	0.2247	-0.2309	-0.6713
ABS	2	0	1	0.1443	-0.1187	-0.8894
ABS	4	0	1	0.9944	-0.9945	-0.4296
ABS	27	10	1	0.3686	-0.3839	-0.8961
ABS	2	0	2	0.1903	-0.1944	0.0022
ABS	4	0	2	0.3077	-0.3230	0.0348
ABS	1	0	2	0.0886	-0.0905	0.0249
ABS	4	0	1	0.7610	-0.7739	-0.9928
ABS	34	10	1	0.5951	-0.6066	-0.4687
ABS	4	0	1	0.0064	-0.0171	-0.6823
ABS	3	0	1	0.2810	-0.2795	-0.0201
ABS	39	10	1	0.4077	-0.4231	-0.3721
ABS	3	0	2	0.0614	-0.0549	0.0351
ABS	36	10	1	0.4526	-0.4689	-0.6021
ABS	3	0	2	0.0614	-0.0549	0.0351
ABS	5	0	1	0.3624	-0.3839	-0.9785
ABS	42	10	1	0.2548	-0.2680	-0.4540
ABS	2	0	2	0.0768	-0.0740	0.0200
CNE	28	10	1	-0.7017	0.6899	-0.2978
ABS	4	0	2	-0.0277	0.0233	0.0163
ABS	1	0	2	0.0448	-0.0493	0.0315
ABS	1	0	2	-0.7817	0.8156	0.1952
ABS	2	0	1	0.3717	-0.3853	-0.2345
ABS	2	0	2	0.0746	-0.0792	0.0164
ABS	42	10	1	0.2024	-0.2073	-0.5398
ABS	1	0	2	-0.7817	0.8156	0.1952
ABS	2	0	1	0.2205	-0.2269	-0.2563
ABS	4	0	1	0.7158	-0.7309	-0.2688
ABS	5	0	1	0.3290	-0.3286	-0.9938
ABS	4	0	1	0.2205	-0.2268	-0.0424
ABS	3	0	2	0.0614	-0.0549	0.0351
ABS	1	0	2	0.1062	-0.1083	0.0165
ABS	1	0	1	0.9622	-0.9102	-0.0062
ABS	1	0	2	0.4626	-0.4800	0.0532
ABS	1	0	1	0.9622	-0.9102	-0.0062
ABS	20	10	1	0.1136	-0.1197	-0.0867
ABS	1	0	2	0.1856	-0.1254	0.0318
ABS	5	0	2	0.4068	-0.4197	0.0425
ABS	3	0	1	0.1904	-0.2007	-0.9278
ABS	2	0	2	0.1903	-0.1944	0.0022
ABS	1	0	2	0.0886	-0.0905	0.0249
ABS	19	10	1	0.6348	-0.6418	-0.3713
ABS	5	0	1	0.1340	-0.1428	-0.9946
ABS	2	0	2	0.0768	-0.0740	0.0200
ABS	20	10	1	0.5489	-0.5567	-0.2012
ABS	5	0	1	0.3624	-0.3839	-0.9785
ABS	34	10	1	0.3347	-0.3496	-0.5732
ABS	2	0	2	0.0746	-0.0792	0.0164
ABS	3	0	1	0.2287	-0.2449	-0.0668
ABS	4	0	2	-0.0277	0.0233	0.0163
ABS	5	0	1	0.5023	-0.5057	-0.9842
ABS	23	10	1	0.5761	-0.5904	-0.6590
ABS	1	0	1	0.9622	-0.9102	-0.0062
ABS	5	0	1	0.4604	-0.4633	-0.2376
ABS	4	0	1	0.7137	-0.7246	-0.9916
ABS	43	10	1	0.5159	-0.5320	-0.4224
ABS	4	0	2	0.1117	-0.1144	0.0753
CNE	28	10	1	-0.7017	0.6899	-0.2978
ABS	34	10	2	0.1775	-0.1974	0.0579
ABS	2	0	1	0.3745	-0.3805	-0.3752
ABS	1	0	2	0.1856	-0.1254	0.0318
ABS	3	0	1	0.8933	-0.9025	-0.8765
ABS	1	0	2	0.1856	-0.1254	0.0318
ABS	3	0	2	0.0614	-0.0549	0.0351
ABS	3	0	1	0.0828	-0.0933	-0.9793
ABS	4	0	2	0.1117	-0.1144	0.0753
ABS	3	0	1	0.2294	-0.2352	-0.2115
ABS	42	10	1	0.1253	-0.1326	-0.6334
ABS	2	0	2	0.0807	-0.0791	0.0621
ABS	19	10	1	0.1464	-0.1571	-0.5869
ABS	46	10	1	0.2097	-0.2154	-0.5363
ABS	1	0	1	0.9622	-0.9102	-0.0062
ABS	36	10	1	0.4526	-0.4689	-0.6021
ABS	48	10	1	0.4140	-0.4305	-0.4786
ABS	2	0	2	0.0768	-0.0740	0.0200
CNE	28	10	1	-0.7017	0.6899	-0.2978
ABS	5	0	1	0.1141	-0.1224	-0.9711
ABS	2	0	2	0.1011	-0.1058	0.0389
ABS	41	10	1	0.3976	-0.4131	-0.4911
ABS	2	0	2	0.0807	-0.0791	0.0621
ABS	2	0	2	0.0088	-0.0127	0.0124
ABS	4	0	2	0.6979	-0.7154	0.0223
ABS	2	0	2	0.1488	-0.1531	0.0183
ABS	1	0	2	-0.3617	0.4271	0.1011
ABS	5	0	1	0.9505	-0.9547	-0.5745
ABS	4	0	2	0.4545	-0.4658	0.0053
ABS	1	0	2	-0.7817	0.8156	0.1952
ABS	4	0	1	0.2195	-0.2274	-0.5781
ABS	4	0	1	0.0751	-0.0821	-0.2323
ABS	2	0	2	0.0746	-0.0792	0.0164
ABS	4	0	1	0.2757	-0.2869	-0.2323
ABS	1	0	2	-0.7297	0.7587	0.0432
ABS	4	0	1	0.0628	-0.0713	-0.3146
CNE	28	10	1	0.2032	-0.2133	-0.9487
ABS	18	10	2	0.9518	-0.9591	0.0075
ABS	2	0	1	0.1443	-0.1187	-0.8894
ABS	4	0	1	0.1607	-0.1681	-0.3297
ABS	5	0	1	0.9936	-0.9937	-0.9249
ABS	47	10	1	0.4825	-0.4997	-0.5017
ABS	4	0	2	0.1117	-0.1144	0.0753
ABS	3	0	2	0.2842	-0.2840	0.0063
ABS	30	10	1	0.2602	-0.2734	-0.4598
ABS	2	0	2	0.1572	-0.1630	0.0477
ABS	2	0	2	0.0800	-0.0787	0.0226
ABS	5	0	1	0.1347	-0.1399	-0.7429
ABS	3	0	1	0.2810	-0.2795	-0.0201
ABS	20	10	1	0.6738	-0.6893	-0.3838
ABS	32	10	1	0.3526	-0.3645	-0.7781
ABS	3	0	2	0.0614	-0.0549	0.0351
ABS	56	10	1	0.5994	-0.6204	-0.3398
ABS	2	0	2	0.0768	-0.0740	0.0200
CNE	28	10	1	-0.7017	0.6899	-0.2978
ABS	3	0	2	0.2842	-0.2840	0.0063
ABS	2	0	1	0.3745	-0.3805	-0.3752
ABS	1	0	2	0.1856	-0.1254	0.0318
ABS	3	0	1	0.8933	-0.9025	-0.8765
ABS	1	0	2	0.1856	-0.1254	0.0318
ABS	3	0	2	0.0614	-0.0549	0.0351
ABS	3	0	1	0.0828	-0.0933	-0.9793
ABS	39	10	1	0.3264	-0.3419	-0.5538
ABS	2	0	2	0.1903	-0.1944	0.0022
ABS	24	10	1	0.6252	-0.6332	-0.6496
ABS	62	10	1	0.5156	-0.5364	-0.0938
ABS	30	10	1	0.3366	-0.3509	-0.6851
ABS	2	0	2	0.0768	-0.0740	0.0200
CNE	28	10	1	-0.7017	0.6899	-0.2978
ABS	2	0	1	0.3745	-0.3805	-0.3752
ABS	2	0	2	0.1378	-0.1390	0.0175
ABS	1	0	2	0.0886	-0.0905	0.0249
ABS	32	10	1	0.3526	-0.3645	-0.7781
ABS	24	10	1	0.9318	-0.9381	-0.3310
ABS	1	0	2	0.1856	-0.1254	0.0318
ABS	29	10	1	0.2020	-0.2101	-0.4024
ABS	4	0	2	0.1679	-0.1689	0.0584
ABS	39	10	1	0.0694	-0.0750	-0.6536
ABS	3	0	2	0.0614	-0.0549	0.0351
ABS	5	0	1	0.3624	-0.3839	-0.9785
ABS	34	10	1	0.3347	-0.3496	-0.5732
ABS	1	0	2	0.1856	-0.1254	0.0318
ABS	5	0	1	0.7252	-0.7363	-0.8704
ABS	28	10	1	0.2759	-0.2860	-0.8592
ABS	3	0	2	0.2842	-0.2840	0.0063
ABS	25	10	1	0.5978	-0.6148	-0.0899
ABS	2	0	2	0.0768	-0.0740	0.0200
ABS	31	10	1	0.2956	-0.3120	-0.0103
ABS	1	0	2	-0.7297	0.7587	0.0432
ABS	5	0	1	0.3624	-0.3839	-0.9785
ABS	2	0	2	0.1165	-0.1176	0.0120
ABS	25	10	1	0.3141	-0.3234	-0.2943
ABS	38	10	1	0.8154	-0.8302	-0.6138
ABS	1	0	1	-0.2775	0.3457	-0.0949
ABS	3	0	2	0.0614	-0.0549	0.0351
ABS	34	10	2	0.1466	-0.1571	0.0221
ABS	1	0	2	-0.7297	0.7587	0.0432
ABS	4	0	1	0.2195	-0.2274	-0.5781
ABS	1	0	2	-0.7817	0.8156	0.1952
ABS	4	0	1	0.2195	-0.2274	-0.5781
ABS	47	10	2	0.7062	-0.7261	0.0201
ABS	1	0	1	-0.2775	0.3457	-0.0949
ABS	25	10	1	0.6305	-0.6362	-0.1850
ABS	2	0	1	0.1107	-0.1147	-0.0346
CNE	28	10	1	-0.7017	0.6899	-0.2978
ABS	41	10	1	0.3497	-0.3562	-0.2289
ABS	1	0	1	0.9622	-0.9102	-0.0062
ABS	33	10	1	0.5599	-0.5773	-0.5105
ABS	28	10	1	0.1695	-0.1799	-0.1515
ABS	2	0	2	0.0768	-0.0740	0.0200
ABS	5	0	1	0.2037	-0.2131	-0.6469
ABS	32	10	1	0.1692	-0.1802	-0.4091
ABS	33	10	1	0.8913	-0.9031	-0.3109
ABS	4	0	1	0.6878	-0.6632	-0.1736
ABS	47	10	2	0.1768	-0.1869	0.0919
ABS	2	0	2	0.0746	-0.0792	0.0164
ABS	25	10	2	0.3552	-0.3681	0.0201
ABS	5	0	1	0.3244	-0.3412	-0.1115
ABS	24	10	1	0.1700	-0.1768	-0.5843
ABS	3	0	2	0.2842	-0.2840	0.0063
ABS	5	0	1	0.3741	-0.3837	-0.9765
ABS	5	0	1	0.8901	-0.8880	-0.4125
ABS	3	0	1	0.1648	-0.1732	-0.0458
ABS	1	0	2	0.1856	-0.1254	0.0318
ABS	36	11	1	0.3481	-0.3623	-0.3453
ABS	4	5	1	-0.6966	0.6888	-0.8278
ABS	1	0	2	-0.7297	0.7587	0.0432
ABS	5	0	1	0.5599	-0.5863	-0.9340
ABS	1	0	1	-0.2775	0.3457	-0.0949
ABS	1	0	2	-0.7297	0.7587	0.0432
ABS	25	10	1	0.3497	-0.3641	-0.2865
ABS	41	11	1	0.1776	-0.1833	-0.6782
ABS	2	0	1	0.1443	-0.1187	-0.8894
ABS	3	0	2	0.2842	-0.2840	0.0063
ABS	33	10	1	0.5599	-0.5773	-0.5105
ABS	28	10	1	0.1695	-0.1799	-0.1515
ABS	2	0	2	0.0768	-0.0740	0.0200
ABS	5	0	1	0.2037	-0.2131	-0.6469
ABS	32	10	1	0.1692	-0.1802	-0.4091
ABS	33	10	1	0.8913	-0.9031	-0.3109
ABS	4	0	1	0.6878	-0.6632	-0.1736
ABS	1	0	2	-0.7297	0.7587	0.0432
ABS	3	0	1	-0.1914	0.1880	-0.8765
ABS	1	0	1	-0.2775	0.3457	-0.0949
ABS	1	0	2	-0.7817	0.8156	0.1952
ABS	20	10	1	0.0925	-0.1005	-0.7329
ABS	34	14	1	0.1727	-0.1827	-0.1954
ABS	1	0	2	0.1856	-0.1254	0.0318
ABS	38	10	1	-0.1654	0.1552	-0.4134
ABS	42	10	1	0.3511	-0.3655	-0.8939
ABS	3	0	2	0.0614	-0.0549	0.0351
ABS	31	10	1	0.0972	-0.0948	-0.2481
ABS	48	10	1	0.4919	-0.5044	-0.9532
ABS	1	0	2	-0.7817	0.8156	0.1952
ABS	47	10	2	0.1768	-0.1869	0.0919
ABS	2	0	2	0.0746	-0.0792	0.0164
ABS	25	10	2	0.3552	-0.3681	0.0201
ABS	5	0	1	0.3244	-0.3412	-0.1115
ABS	3	0	2	0.2443	-0.2406	0.0472
ABS	33	10	1	0.7063	-0.7244	-0.5970
ABS	24	10	1	0.1700	-0.1768	-0.5843
ABS	36	11	1	0.3481	-0.3623	-0.3453
ABS	4	5	1	-0.6966	0.6888	-0.8278
ABS	1	0	2	0.1856	-0.1254	0.0318
ABS	1	0	2	0.0886	-0.0905	0.0249
ABS	33	10	1	0.9930	-0.9931	-0.8397
ABS	4	0	1	0.1958	-0.2032	-0.0980
ABS	2	0	2	0.0768	-0.0740	0.0200
ABS	5	0	1	0.3741	-0.3837	-0.9765
ABS	20	10	1	0.8306	-0.8396	-0.6658
ABS	1	0	1	0.9622	-0.9102	-0.0062
ABS	2	0	2	0.0746	-0.0792	0.0164
ABS	36	10	1	0.4071	-0.4227	-0.4188
ABS	36	10	1	0.6679	-0.6752	-0.3503
ABS	1	0	2	0.1856	-0.1254	0.0318
ABS	3	0	1	0.2791	-0.2837	-0.4233
ABS	3	0	2	0.2842	-0.2840	0.0063
ABS	17	10	1	0.2272	-0.2391	-0.3767
ABS	3	0	1	-0.1914	0.1880	-0.8765
ABS	20	10	2	0.4163	-0.4172	0.0564
ABS	4	0	1	0.0751	-0.0821	-0.2323
ABS	1	0	2	-0.7817	0.8156	0.1952
ABS	29	10	1	0.1605	-0.1697	-0.9027
ABS	28	10	1	0.1695	-0.1799	-0.1515
ABS	2	0	1	0.1107	-0.1147	-0.0346
ABS	1	0	2	0.0459	-0.0484	0.1019
ABS	1	0	1	0.9622	-0.9102	-0.0062
ABS	4	5	1	-0.6966	0.6888	-0.8278
ABS	1	0	2	0.1856	-0.1254	0.0318
ABS	4	0	2	0.1679	-0.1689	0.0584
ABS	34	10	1	0.8564	-0.8651	-0.9826
ABS	5	0	1	0.2335	-0.2495	-0.1833
ABS	22	10	1	0.3804	-0.3840	-0.3364
ABS	4	0	2	0.2553	-0.2612	0.0767
ABS	2	0	2	-0.1879	0.2679	0.0707
ABS	1	0	1	0.9067	-0.9193	-1.0000
ABS	1	0	2	-0.7297	0.7587	0.0432
ABS	2	0	1	-0.0403	0.0344	-0.3184
ABS	49	10	1	0.2284	-0.2395	-0.0004
ABS	1	0	2	0.4120	-0.1870	0.0693
ABS	1	0	2	0.2048	-0.1750	0.1665
ABS	1	0	1	0.9622	-0.9102	-0.0062
ABS	2	0	2	0.1679	-0.1620	0.0825
ABS	1	0	1	0.9067	-0.9193	-1.0000
ABS	1	0	2	0.4109	-0.4037	0.0421
ABS	1	0	2	0.4120	-0.1870	0.0693
ABS	1	0	2	0.4626	-0.4800	0.0532
ABS	1	0	1	-0.2775	0.3457	-0.0949
ABS	2	0	2	0.1903	-0.1944	0.0022
ABS	3	0	1	0.1366	-0.0881	-0.1958
ABS	1	0	1	0.9067	-0.9193	-1.0000
ABS	1	0	2	-0.7297	0.7587	0.0432
ABS	2	0	1	-0.0403	0.0344	-0.3184
ABS	49	10	1	0.2284	-0.2395	-0.0004
ABS	1	0	2	0.4120	-0.1870	0.0693
ABS	1	0	2	-0.0709	0.1668	0.0927
ABS	1	0	1	0.9622	-0.9102	-0.0062
ABS	2	0	2	0.0717	-0.0451	0.0354
ABS	1	0	1	0.9067	-0.9193	-1.0000
ABS	1	0	2	0.4109	-0.4037	0.0421
ABS	1	0	2	0.4120	-0.1870	0.0693
ABS	1	0	2	0.4626	-0.4800	0.0532
ABS	2	0	1	0.1443	-0.1187	-0.8894
ABS	4	0	1	0.1709	-0.1822	-0.7936
ABS	1	0	2	-0.7817	0.8156	0.1952
ABS	5	0	1	0.9929	-0.9905	-0.9952
ABS	24	10	1	0.5686	-0.5903	-0.0136
ABS	38	10	1	0.9366	-0.9481	-0.0353
ABS	3	0	2	0.2842	-0.2840	0.0063
ABS	28	10	1	0.1695	-0.1799	-0.1515
ABS	2	0	2	0.0768	-0.0740	0.0200
ABS	1	0	1	0.0508	-0.0591	-0.2752
ABS	1	0	1	0.9622	-0.9102	-0.0062
ABS	48	10	1	0.4919	-0.5044	-0.9532
ABS	3	0	2	0.0614	-0.0549	0.0351
ABS	1	0	2	0.0567	-0.0587	0.0101
ABS	1	0	1	0.9622	-0.9102	-0.0062
ABS	34	14	1	0.1727	-0.1827	-0.1954
ABS	3	0	1	-0.1914	0.1880	-0.8765
ABS	1	0	2	0.1856	-0.1254	0.0318
ABS	5	0	2	0.4068	-0.4197	0.0425
ABS	23	10	1	0.1870	-0.1989	-0.7627
ABS	4	0	1	0.7610	-0.7739	-0.9928
ABS	4	0	2	-0.0277	0.0233	0.0163
ABS	2	0	1	-0.1792	0.2032	-0.5444
ABS	1	0	1	0.9067	-0.9193	-1.0000
ABS	2	0	2	0.0768	-0.0740	0.0200
ABS	5	0	1	0.9166	-0.9253	-0.4817
ABS	34	10	1	0.8564	-0.8651	-0.9826
ABS	2	0	2	0.1488	-0.1531	0.0183
ABS	1	0	2	0.0886	-0.0905	0.0249
ABS	49	10	1	0.2284	-0.2395	-0.0004
ABS	2	0	2	0.0768	-0.0740	0.0200
ABS	1	0	2	-0.0709	0.1668	0.0927
ABS	1	0	1	0.9622	-0.9102	-0.0062
ABS	2	0	2	0.0717	-0.0451	0.0354
ABS	1	0	1	0.9067	-0.9193	-1.0000
ABS	1	0	2	-0.7297	0.7587	0.0432
ABS	1	0	2	0.4109	-0.4037	0.0421
ABS	1	0	2	0.4120	-0.1870	0.0693
ABS	1	0	2	0.4626	-0.4800	0.0532
ABS	2	0	1	0.1443	-0.1187	-0.8894
ABS	3	0	1	0.2119	-0.2176	-0.7823
ABS	56	10	1	0.1890	-0.1995	-0.9357
ABS	1	0	2	-0.7817	0.8156	0.1952
ABS	29	10	1	0.5009	-0.5132	-0.4296
ABS	20	10	1	0.5561	-0.5699	-0.2208
ABS	4	0	1	0.7475	-0.7664	-0.8528
ABS	46	10	1	0.4150	-0.4316	-0.6046
ABS	28	10	1	0.6501	-0.6667	-0.6563
ABS	2	0	2	0.0768	-0.0740	0.0200
ABS	3	0	2	0.2842	-0.2840	0.0063
ABS	5	0	1	0.2037	-0.2131	-0.6469
ABS	3	0	1	-0.1914	0.1880	-0.8765
ABS	20	10	2	0.4163	-0.4172	0.0564
ABS	4	0	2	0.1117	-0.1144	0.0753
ABS	1	0	2	0.0567	-0.0587	0.0101
ABS	1	0	1	0.9622	-0.9102	-0.0062
ABS	34	14	1	0.1727	-0.1827	-0.1954
ABS	2	0	1	-0.0403	0.0344	-0.3184
ABS	3	0	2	0.2443	-0.2406	0.0472
ABS	34	10	1	0.0663	-0.0742	-0.2882
ABS	2	0	2	0.0807	-0.0791	0.0621
CNE	41	10	1	-0.5502	0.5404	-0.5250
ABS	3	0	2	0.0614	-0.0549	0.0351
CNE	51	10	1	-0.6299	0.6177	-0.8800
CNE	48	10	2	-0.7165	0.7080	0.0264
CNE	39	10	1	-0.3580	0.3570	-0.5444
CNE	46	10	1	-0.5256	0.5158	-0.4954
ABS	4	0	2	0.4569	-0.4323	0.0525
ABS	3	0	2	0.2842	-0.2840	0.0063
ABS	4	0	1	0.7568	-0.7754	-0.8528
ABS	29	10	1	0.6696	-0.6846	-0.7908
ABS	5	0	1	0.5632	-0.5606	-0.9947
ABS	2	0	2	0.0746	-0.0792	0.0164
ABS	1	0	1	0.1400	-0.1566	-0.0116
ABS	1	0	1	0.9622	-0.9102	-0.0062
ABS	42	10	1	0.3511	-0.3655	-0.8939
ABS	3	0	2	0.0614	-0.0549	0.0351
ABS	1	0	1	0.0508	-0.0591	-0.2752
ABS	1	0	1	0.9622	-0.9102	-0.0062
ABS	48	10	1	0.4919	-0.5044	-0.9532
ABS	3	0	1	-0.1914	0.1880	-0.8765
ABS	1	0	1	0.9622	-0.9102	-0.0062
ABS	24	10	1	0.5219	-0.5322	-0.5598
ABS	28	10	1	0.9585	-0.9643	-0.8567
ABS	2	0	2	0.1572	-0.1630	0.0477
ABS	16	10	1	0.7581	-0.7724	-0.9884
ABS	2	0	2	0.1903	-0.1944	0.0022
ABS	28	10	1	0.7866	-0.8043	-0.7185
ABS	3	0	2	0.2842	-0.2840	0.0063
ABS	28	10	1	0.7660	-0.7798	-0.7585
ABS	2	0	2	0.0768	-0.0740	0.0200
ABS	5	0	1	0.4604	-0.4633	-0.2376
ABS	3	0	1	-0.1914	0.1880	-0.8765
ABS	4	0	1	-0.3375	0.3241	-0.6672
ABS	4	0	1	0.9932	-0.9933	-0.6429
ABS	4	0	1	0.0708	-0.0794	-0.0211
ABS	24	10	1	0.1700	-0.1768	-0.5843
ABS	3	0	2	0.2842	-0.2840	0.0063
ABS	5	0	1	0.3741	-0.3837	-0.9765
ABS	5	0	1	0.8901	-0.8880	-0.4125
ABS	3	0	1	0.1648	-0.1732	-0.0458
ABS	2	0	2	0.0746	-0.0792	0.0164
ABS	3	0	2	0.2842	-0.2840	0.0063
ABS	4	0	1	-0.0666	0.0573	-0.8972
ABS	5	0	1	0.9929	-0.9905	-0.9952
ABS	1	0	1	0.9622	-0.9102	-0.0062
ABS	34	10	1	0.2840	-0.2984	-0.0599
ABS	41	10	1	0.1109	-0.1183	-0.4618
ABS	4	5	1	0.1159	-0.1212	-0.8847
ABS	33	10	1	0.1896	-0.1979	-0.6523
ABS	28	10	1	0.4585	-0.4721	-0.5894
ABS	2	0	2	0.1903	-0.1944	0.0022
ABS	5	0	1	-0.3916	0.3780	-0.8449
ABS	19	10	1	0.1195	-0.1192	-0.3453
ABS	24	10	1	0.2595	-0.2733	-0.0989
ABS	1	0	1	0.9622	-0.9102	-0.0062
ABS	3	0	2	0.2842	-0.2840	0.0063
ABS	33	10	1	0.1003	-0.1064	-0.4687
ABS	33	16	1	0.3727	-0.3898	-0.5659
ABS	41	10	1	0.1109	-0.1183	-0.4618
ABS	4	5	1	0.1159	-0.1212	-0.8847
ABS	1	0	2	-0.7297	0.7587	0.0432
ABS	2	0	2	0.1196	-0.1253	0.0802
ABS	1	0	1	-0.2775	0.3457	-0.0949
ABS	2	0	2	0.1572	-0.1630	0.0477
ABS	23	10	1	0.8577	-0.8642	-0.5622
ABS	2	0	2	0.0746	-0.0792	0.0164
ABS	3	0	2	0.2842	-0.2840	0.0063
ABS	20	10	1	0.1689	-0.1779	-0.3567
ABS	18	10	1	0.1732	-0.1823	-0.5983
ABS	3	0	1	-0.0453	0.0376	-0.1387
ABS	3	0	1	0.1548	-0.1592	-0.4197
ABS	2	0	2	0.1011	-0.1058	0.0389
ABS	30	10	1	0.2194	-0.2315	-0.0367
ABS	24	10	1	0.3521	-0.3679	-0.8972
ABS	1	0	2	0.0886	-0.0905	0.0249
ABS	25	10	1	0.3351	-0.3486	-0.6243
ABS	2	0	2	0.0768	-0.0740	0.0200
ABS	24	10	1	0.4347	-0.4557	-0.9611
ABS	1	0	1	0.9622	-0.9102	-0.0062
ABS	24	10	1	0.2619	-0.2732	-0.7429
ABS	2	0	1	0.1437	-0.1475	-0.0106
ABS	2	0	2	0.1572	-0.1630	0.0477
ABS	1	0	2	0.0886	-0.0905	0.0249
ABS	5	0	1	0.9648	-0.9692	-0.9249
ABS	24	10	1	0.4525	-0.4728	-0.2741
ABS	2	0	2	0.0746	-0.0792	0.0164
ABS	36	10	1	0.3167	-0.3300	-0.8567
ABS	2	0	2	0.1903	-0.1944	0.0022
ABS	18	10	1	0.5628	-0.5726	-0.8086
ABS	35	13	1	0.3462	-0.3646	-0.1223
ABS	4	5	1	0.1159	-0.1212	-0.8847
ABS	1	0	2	0.1856	-0.1254	0.0318
ABS	30	10	1	0.6675	-0.6846	-0.8331
ABS	5	0	1	0.1303	-0.1366	-0.9027
ABS	4	0	2	0.3077	-0.3230	0.0348
ABS	4	0	2	0.1679	-0.1689	0.0584
ABS	2	0	1	0.1437	-0.1475	-0.0106
ABS	3	0	2	0.0614	-0.0549	0.0351
ABS	3	0	1	0.4376	-0.4494	-0.8141
ABS	2	0	1	0.1437	-0.1475	-0.0106
ABS	2	0	2	0.0746	-0.0792	0.0164
ABS	5	0	1	0.8608	-0.8556	-0.2376
ABS	20	10	1	0.8304	-0.8409	-0.9016
ABS	1	0	1	0.9622	-0.9102	-0.0062
ABS	3	0	1	0.2791	-0.2837	-0.4233
ABS	33	16	1	0.3727	-0.3898	-0.5659
ABS	41	10	1	0.1109	-0.1183	-0.4618
ABS	4	5	1	0.1159	-0.1212	-0.8847
ABS	33	10	1	0.1896	-0.1979	-0.6523
ABS	31	10	1	0.5155	-0.5037	-0.9122
ABS	30	10	1	0.6675	-0.6846	-0.8331
ABS	1	0	2	-0.0765	0.1328	0.1632
ABS	5	0	1	0.9934	-0.9936	-0.8476
ABS	2	0	2	0.1165	-0.1176	0.0120
ABS	25	10	1	0.9618	-0.9671	-0.6810
ABS	28	10	1	0.4585	-0.4721	-0.5894
ABS	2	0	2	0.1903	-0.1944	0.0022
ABS	5	0	1	-0.3916	0.3780	-0.8449
ABS	19	10	1	0.1195	-0.1192	-0.3453
ABS	24	10	1	0.2595	-0.2733	-0.0989
ABS	20	10	1	0.2193	-0.2275	-0.2617
ABS	4	0	1	-0.0492	0.0698	-0.2458
ABS	1	0	2	-0.7817	0.8156	0.1952
ABS	4	0	1	0.9619	-0.9333	-0.2458
ABS	4	0	2	0.4569	-0.4323	0.0525
ABS	36	10	1	0.5487	-0.5652	-0.9664
ABS	1	0	1	0.9622	-0.9102	-0.0062
ABS	3	0	2	0.2842	-0.2840	0.0063
ABS	47	10	1	0.5388	-0.5605	-0.2421
ABS	2	0	2	0.0807	-0.0791	0.0621
ABS	28	10	1	0.5651	-0.5749	-0.0522
ABS	45	10	1	0.2933	-0.3064	-0.8554
ABS	3	0	2	0.0614	-0.0549	0.0351
ABS	27	10	1	0.2594	-0.2706	-0.8397
ABS	25	10	1	0.6305	-0.6362	-0.1850
ABS	3	0	2	0.2443	-0.2406	0.0472
ABS	37	10	1	0.3094	-0.3216	-0.7003
ABS	1	0	1	0.9622	-0.9102	-0.0062
ABS	2	0	2	0.0768	-0.0740	0.0200
ABS	3	0	2	0.2842	-0.2840	0.0063
ABS	5	0	1	0.0673	-0.0695	-0.8141
ABS	3	0	1	-0.5023	0.5673	-0.1958
ABS	33	10	1	0.1896	-0.1979	-0.6523
ABS	1	0	2	0.1856	-0.1254	0.0318
ABS	3	0	2	0.2842	-0.2840	0.0063
ABS	4	0	1	0.7444	-0.7614	-0.6948
ABS	3	0	1	0.4921	-0.5000	-0.8679
ABS	3	0	2	0.2443	-0.2406	0.0472
ABS	1	0	2	-0.0709	0.1668	0.0927
ABS	1	0	1	0.9622	-0.9102	-0.0062
ABS	1	0	2	-0.0765	0.1328	0.1632
ABS	5	0	1	0.9934	-0.9936	-0.8476
ABS	1	0	2	-0.7297	0.7587	0.0432
ABS	5	0	1	0.6816	-0.7019	-0.9653
ABS	1	0	1	-0.2161	0.2684	-0.0059
ABS	20	10	1	0.7775	-0.7847	-0.6741
ABS	1	0	2	-0.7817	0.8156	0.1952
ABS	1	0	2	-0.0765	0.1328	0.1632
ABS	5	0	1	0.9934	-0.9936	-0.8476
ABS	1	0	1	-0.2775	0.3457	-0.0949
ABS	3	0	2	0.0614	-0.0549	0.0351
ABS	2	0	1	-0.1792	0.2032	-0.5444
ABS	1	0	1	0.9622	-0.9102	-0.0062
ABS	1	0	1	-0.2161	0.2684	-0.0059
ABS	1	0	1	0.9067	-0.9193	-1.0000
ABS	4	0	2	0.4569	-0.4323	0.0525
ABS	4	0	1	0.6433	-0.6649	-0.2350
ABS	1	0	1	0.9622	-0.9102	-0.0062
ABS	37	10	1	0.6342	-0.6519	-0.4058
ABS	4	0	2	0.4569	-0.4323	0.0525
ABS	28	10	1	0.4585	-0.4721	-0.5894
ABS	2	0	2	0.0746	-0.0792	0.0164
ABS	2	0	2	0.1148	-0.1201	0.1017
ABS	1	0	1	0.9622	-0.9102	-0.0062
ABS	1	0	2	-0.3617	0.4271	0.1011
ABS	1	0	1	0.9067	-0.9193	-1.0000
ABS	2	0	2	0.0768	-0.0740	0.0200
ABS	3	0	2	0.2842	-0.2840	0.0063
ABS	33	10	1	0.1896	-0.1979	-0.6523
ABS	1	0	2	0.1856	-0.1254	0.0318
ABS	3	0	2	0.0614	-0.0549	0.0351
ABS	5	0	1	0.4604	-0.4633	-0.2376
ABS	4	0	2	0.4569	-0.4323	0.0525
ABS	28	10	1	0.4585	-0.4721	-0.5894
ABS	2	0	2	0.1903	-0.1944	0.0022
ABS	24	10	1	0.7335	-0.7361	-0.6361
ABS	2	0	2	0.1488	-0.1531	0.0183
ABS	4	0	1	0.7744	-0.7900	-0.9928
ABS	3	0	1	-0.1254	0.1212	-0.0390
ABS	5	0	1	0.9648	-0.9692	-0.9249
ABS	2	0	2	0.0768	-0.0740	0.0200
ABS	3	0	2	0.2842	-0.2840	0.0063
ABS	4	5	1	0.1159	-0.1212	-0.8847
ABS	1	0	1	0.9622	-0.9102	-0.0062
ABS	3	0	2	0.2842	-0.2840	0.0063
ABS	20	10	1	0.6506	-0.6646	-0.2111
ABS	29	10	1	0.1489	-0.1556	-0.6125
ABS	5	0	1	0.2335	-0.2495	-0.1833
ABS	3	0	1	0.1085	-0.1156	0.0000
ABS	3	0	1	0.1366	-0.0881	-0.1958
ABS	1	0	2	0.1856	-0.1254	0.0318
ABS	3	0	2	0.3293	-0.3199	0.0301
ABS	38	10	1	0.7851	-0.7983	-0.3066
ABS	2	0	2	0.0768	-0.0740	0.0200
ABS	1	0	2	-0.0765	0.1328	0.1632
ABS	5	0	1	0.9934	-0.9936	-0.8476
ABS	2	0	2	0.1165	-0.1176	0.0120
ABS	25	10	1	0.9618	-0.9671	-0.6810
ABS	4	0	2	0.4569	-0.4323	0.0525
ABS	28	10	1	0.4585	-0.4721	-0.5894
ABS	2	0	2	0.0746	-0.0792	0.0164
ABS	3	0	2	0.2842	-0.2840	0.0063
ABS	20	10	1	0.7112	-0.7222	-0.8847
ABS	19	10	1	0.8641	-0.8721	-0.5957
ABS	25	10	2	0.9391	-0.9496	0.0092
ABS	2	0	2	0.0746	-0.0792	0.0164
ABS	28	10	1	0.4882	-0.4849	-0.3517
ABS	3	0	2	0.0614	-0.0549	0.0351
ABS	24	10	1	0.4111	-0.4279	-0.2430
ABS	5	0	1	-0.3916	0.3780	-0.8449
ABS	1	0	2	-0.7297	0.7587	0.0432
ABS	1	0	2	0.2048	-0.1750	0.1665
ABS	1	0	1	0.9622	-0.9102	-0.0062
ABS	2	0	2	0.3188	-0.2958	0.0825
ABS	1	0	2	-0.7817	0.8156	0.1952
ABS	1	0	2	-0.3619	0.4347	0.1199
ABS	1	0	1	0.9622	-0.9102	-0.0062
ABS	2	0	2	-0.0010	0.0258	0.0083
ABS	1	0	1	-0.2775	0.3457	-0.0949
ABS	3	0	2	0.0614	-0.0549	0.0351
ABS	3	0	2	0.2842	-0.2840	0.0063
ABS	24	10	1	0.6029	-0.5889	-0.5432
ABS	5	0	1	0.2335	-0.2495	-0.1833
ABS	2	0	2	0.0746	-0.0792	0.0164
ABS	3	0	2	0.2842	-0.2840	0.0063
ABS	20	10	1	0.7112	-0.7222	-0.8847
ABS	19	10	1	0.8641	-0.8721	-0.5957
ABS	25	10	2	0.9391	-0.9496	0.0092
ABS	2	0	2	0.0746	-0.0792	0.0164
ABS	30	10	1	0.5585	-0.5751	-0.6282
ABS	3	0	2	0.0614	-0.0549	0.0351
ABS	24	10	1	0.2425	-0.2544	-0.3854
ABS	5	0	1	-0.3916	0.3780	-0.8449
ABS	1	0	2	-0.7297	0.7587	0.0432
ABS	2	0	2	-0.0070	0.0780	0.1685
ABS	1	0	1	0.9622	-0.9102	-0.0062
ABS	2	0	2	0.0477	-0.0584	0.2278
ABS	1	0	2	-0.7817	0.8156	0.1952
ABS	2	0	2	-0.2399	0.2691	0.0083
ABS	1	0	1	0.9622	-0.9102	-0.0062
ABS	2	0	2	0.2188	-0.2378	0.2257
ABS	2	0	1	0.1443	-0.1187	-0.8894
ABS	2	0	2	0.0768	-0.0740	0.0200
ABS	3	0	2	0.2842	-0.2840	0.0063
ABS	3	0	1	-0.0021	0.0586	-0.1958
ABS	33	10	1	0.1896	-0.1979	-0.6523
ABS	3	0	1	0.0500	-0.0565	-0.0785
ABS	31	10	1	0.5155	-0.5037	-0.9122
ABS	5	0	1	0.5023	-0.5057	-0.9842
ABS	38	10	1	0.3243	-0.3354	-0.8462
ABS	1	0	2	0.1856	-0.1254	0.0318
ABS	2	0	2	0.0961	-0.1015	0.1017
ABS	1	0	1	0.9622	-0.9102	-0.0062
ABS	1	0	2	-0.0543	0.0949	0.1745
ABS	1	0	1	0.9067	-0.9193	-1.0000
ABS	4	0	2	0.4569	-0.4323	0.0525
ABS	5	0	2	0.7574	-0.7781	0.1298
ABS	2	0	2	0.1165	-0.1176	0.0120
ABS	28	10	1	0.7439	-0.7582	-0.1205
ABS	2	0	2	0.1903	-0.1944	0.0022
ABS	20	10	2	0.4099	-0.4299	0.0155
ABS	2	0	2	0.0746	-0.0792	0.0164
ABS	2	0	2	0.1488	-0.1531	0.0183
ABS	4	0	1	0.7744	-0.7900	-0.9928
ABS	5	0	2	-0.4304	0.4222	0.0502
ABS	23	10	2	0.9558	-0.9631	0.0199
ABS	1	0	2	0.1856	-0.1254	0.0318
ABS	3	0	2	0.0614	-0.0549	0.0351
ABS	2	0	2	-0.2425	0.2569	0.0354
ABS	1	0	1	0.9622	-0.9102	-0.0062
ABS	1	0	2	-0.0709	0.1668	0.0927
ABS	1	0	1	0.9067	-0.9193	-1.0000
ABS	4	0	2	0.4569	-0.4323	0.0525
ABS	24	10	1	0.7538	-0.7651	-0.7031
ABS	2	0	1	0.1107	-0.1147	-0.0346
ABS	4	0	1	0.4866	-0.4951	-0.6361
ABS	1	0	2	-0.7297	0.7587	0.0432
ABS	2	0	2	0.1488	-0.1531	0.0183
ABS	33	10	1	0.2186	-0.2291	-0.6429
ABS	2	0	1	0.1443	-0.1187	-0.8894
ABS	33	10	1	0.2165	-0.2204	-0.6269
ABS	3	0	2	0.0614	-0.0549	0.0351
ABS	70	10	1	0.1108	-0.1182	-0.7991
ABS	39	10	1	0.8574	-0.8700	-0.4657
ABS	2	0	2	0.0768	-0.0740	0.0200
CNE	46	12	1	-0.8434	0.8338	-0.4540
ABS	41	10	1	0.0323	-0.0402	-0.9161
ABS	4	0	2	0.1679	-0.1689	0.0584
CNE	44	10	1	-0.8388	0.8305	-0.0770
ABS	44	10	1	0.0285	-0.0315	-0.9740
ABS	1	0	1	0.9622	-0.9102	-0.0062
ABS	1	0	2	0.0886	-0.0905	0.0249
ABS	18	10	1	0.2628	-0.2764	-0.7852
ABS	2	0	2	0.0768	-0.0740	0.0200
ABS	2	0	2	-0.0070	0.0780	0.1685
ABS	3	0	1	-0.0585	0.0559	-0.3264
ABS	34	10	2	0.3181	-0.3118	0.0039
ABS	24	10	1	0.2529	-0.2633	-0.3510
ABS	2	0	2	0.1903	-0.1944	0.0022
CNE	46	12	1	-0.8434	0.8338	-0.4540
ABS	4	0	2	0.4569	-0.4323	0.0525
ABS	43	10	1	0.2485	-0.2555	-0.6415
ABS	1	0	2	0.1856	-0.1254	0.0318
ABS	51	10	1	0.6664	-0.6829	-0.3545
ABS	4	0	2	0.1679	-0.1689	0.0584
ABS	36	10	1	0.7856	-0.7991	-0.9400
ABS	4	0	1	0.7137	-0.7246	-0.9916
ABS	3	0	2	0.0614	-0.0549	0.0351
ABS	28	10	1	0.7072	-0.7239	-0.9701
ABS	3	0	1	0.2810	-0.2795	-0.0201
ABS	2	0	2	0.0746	-0.0792	0.0164
ABS	5	0	1	0.9826	-0.9854	-0.9908
ABS	5	0	1	0.9453	-0.9525	-0.3482
ABS	4	0	1	0.8973	-0.8967	-0.8100
ABS	70	10	1	0.1108	-0.1182	-0.7991
ABS	28	10	1	0.8949	-0.8980	-0.7017
ABS	24	10	1	0.1700	-0.1768	-0.5843
ABS	53	10	1	0.1217	-0.1306	-0.7415
ABS	48	10	1	0.2734	-0.2866	-0.9305
ABS	5	0	1	0.4922	-0.5135	-0.9948
ABS	1	0	2	0.1856	-0.1254	0.0318
ABS	53	10	1	0.1217	-0.1306	-0.7415
ABS	23	14	1	0.2054	-0.2027	-0.7880
ABS	3	0	2	0.0614	-0.0549	0.0351
ABS	3	0	2	0.4549	-0.4687	0.0785
ABS	5	0	1	0.7825	-0.7953	-0.9938
ABS	2	0	2	0.0768	-0.0740	0.0200
ABS	53	10	1	0.1217	-0.1306	-0.7415
ABS	5	0	1	0.9803	-0.9839	-0.0844
ABS	1	0	1	0.9622	-0.9102	-0.0062
ABS	3	0	2	0.2842	-0.2840	0.0063
ABS	18	10	1	0.2628	-0.2764	-0.7852
ABS	34	10	1	0.5415	-0.5550	-0.3728
ABS	2	0	2	0.0768	-0.0740	0.0200
CNE	1	0	2	-0.3617	0.4271	0.1011
CNE	2	0	2	-0.9943	0.9943	0.1079
CNE	44	10	1	-0.8388	0.8305	-0.0770
CNE	2	0	1	-0.8840	0.9016	-0.8894
CNE	1	0	2	-0.0765	0.1328	0.1632
CNE	1	0	2	-0.7817	0.8156	0.1952
CNE	52	10	1	-0.8964	0.8885	-0.2672
CNE	1	0	2	-0.7817	0.8156	0.1952
CNE	1	0	2	-0.3619	0.4347	0.1199
CNE	1	0	2	-0.7817	0.8156	0.1952
CNE	49	10	1	-0.8076	0.7993	-0.5732
ABS	3	0	2	0.0614	-0.0549	0.0351
CNE	1	0	2	-0.3617	0.4271	0.1011
CNE	2	0	2	-0.9943	0.9943	0.1079
CNE	44	10	1	-0.8388	0.8305	-0.0770
CNE	1	0	1	-0.2775	0.3457	-0.0949
CNE	30	10	1	-0.8964	0.8887	-0.4880
CNE	1	0	2	-0.7817	0.8156	0.1952
CNE	1	0	2	-0.3619	0.4347	0.1199
CNE	1	0	2	0.1856	-0.1254	0.0318
CNE	1	0	2	-0.0765	0.1328	0.1632
CNE	1	0	2	-0.7817	0.8156	0.1952
CNE	62	10	1	-0.6582	0.6493	-0.5538
ABS	4	0	2	0.1679	-0.1689	0.0584
ABS	25	10	1	0.5359	-0.5554	-0.5562
ABS	45	10	1	0.0836	-0.0889	-0.9858
ABS	2	0	1	0.1107	-0.1147	-0.0346
ABS	3	0	2	0.2842	-0.2840	0.0063
CNE	20	10	1	-0.9004	0.8931	-0.5262
ABS	4	0	1	0.0523	-0.0627	-0.0132
ABS	1	0	1	0.9622	-0.9102	-0.0062
ABS	2	0	2	0.0193	-0.0295	0.0363
ABS	1	0	2	-0.7817	0.8156	0.1952
ABS	4	0	1	0.4123	-0.4042	-0.9922
ABS	20	10	1	-0.0181	0.0102	-0.2107
ABS	3	0	2	0.2443	-0.2406	0.0472
ABS	4	0	1	0.5849	-0.6013	-0.9899
ABS	2	0	2	0.1903	-0.1944	0.0022
ABS	33	10	1	0.1126	-0.1193	-0.1304
ABS	3	0	2	0.2842	-0.2840	0.0063
ABS	49	10	1	0.1645	-0.1673	-0.9880
ABS	2	0	2	0.0768	-0.0740	0.0200
ABS	3	0	2	0.2842	-0.2840	0.0063
ABS	26	10	1	0.5844	-0.5971	-0.9375
ABS	34	10	2	0.3181	-0.3118	0.0039
ABS	1	0	1	0.9622	-0.9102	-0.0062
ABS	4	0	1	-0.5751	0.5674	-0.4000
ABS	34	10	2	0.3181	-0.3118	0.0039
ABS	23	10	1	0.1870	-0.1989	-0.7627
ABS	24	10	1	0.4525	-0.4728	-0.2741
ABS	2	0	2	0.1165	-0.1176	0.0120
ABS	18	10	1	0.6630	-0.6765	-0.4434
ABS	28	10	1	0.8949	-0.8980	-0.7017
ABS	24	10	1	0.1700	-0.1768	-0.5843
ABS	53	10	1	0.1217	-0.1306	-0.7415
ABS	48	10	1	0.2734	-0.2866	-0.9305
ABS	30	10	1	0.5513	-0.5556	-0.3646
ABS	2	0	2	0.1903	-0.1944	0.0022
CNE	46	12	1	-0.8434	0.8338	-0.4540
ABS	1	0	2	-0.7297	0.7587	0.0432
ABS	3	0	1	0.1464	-0.1561	-0.2398
ABS	1	0	2	0.0220	0.0594	-1.0000
ABS	1	0	1	-0.2161	0.2684	-0.0059
ABS	1	0	1	0.9622	-0.9102	-0.0062
ABS	2	0	2	-0.2398	0.3027	0.1692
ABS	1	0	2	-0.7817	0.8156	0.1952
ABS	2	0	2	-0.1879	0.2679	0.0707
ABS	1	0	1	0.9622	-0.9102	-0.0062
ABS	1	0	2	-0.0765	0.1328	0.1632
ABS	3	0	1	0.1924	-0.1616	-1.0000
ABS	1	0	1	0.8753	-0.7131	-1.0000
ABS	2	0	1	0.3527	-0.3707	-0.4901
ABS	2	0	1	0.1443	-0.1187	-0.8894
CNE	1	0	2	-0.3617	0.4271	0.1011
CNE	2	0	2	-0.9943	0.9943	0.1079
CNE	44	10	1	-0.8388	0.8305	-0.0770
CNE	1	0	1	-0.2775	0.3457	-0.0949
CNE	30	10	1	-0.8964	0.8887	-0.4880
CNE	1	0	2	-0.7817	0.8156	0.1952
CNE	1	0	2	-0.3619	0.4347	0.1199
CNE	1	0	2	0.1856	-0.1254	0.0318
CNE	1	0	2	-0.0765	0.1328	0.1632
CNE	1	0	2	-0.7817	0.8156	0.1952
CNE	57	10	1	-0.6840	0.6753	-0.5216
ABS	33	10	1	0.1724	-0.1781	-0.5957
ABS	3	0	1	0.2791	-0.2837	-0.4233
ABS	2	0	2	0.0768	-0.0740	0.0200
ABS	3	0	2	0.2842	-0.2840	0.0063
ABS	17	10	1	0.2272	-0.2391	-0.3767
ABS	53	10	1	0.2233	-0.2360	-0.6796
ABS	24	10	1	0.5633	-0.5776	-0.2042
ABS	4	0	2	0.1679	-0.1689	0.0584
ABS	3	0	1	0.1464	-0.1561	-0.2398
ABS	19	10	1	0.1187	-0.1244	-0.0606
ABS	3	0	2	0.2842	-0.2840	0.0063
ABS	5	0	1	0.6816	-0.7019	-0.9653
ABS	2	0	2	-0.1879	0.2679	0.0707
ABS	1	0	1	0.9622	-0.9102	-0.0062
ABS	1	0	2	-0.0765	0.1328	0.1632
ABS	1	0	2	-0.7817	0.8156	0.1952
ABS	2	0	2	-0.2398	0.3027	0.1692
ABS	3	0	1	0.1924	-0.1616	-1.0000
ABS	1	0	1	0.8753	-0.7131	-1.0000
ABS	2	0	1	0.3527	-0.3707	-0.4901
ABS	1	0	1	0.9622	-0.9102	-0.0062
ABS	29	10	1	0.2939	-0.3067	-0.8344
ABS	3	0	1	0.0500	-0.0565	-0.0785
ABS	3	0	2	0.2842	-0.2840	0.0063
ABS	4	0	1	0.7744	-0.7900	-0.9928
ABS	20	10	1	0.5489	-0.5567	-0.2012
ABS	1	0	2	0.1856	-0.1254	0.0318
CNE	1	0	2	-0.3303	0.4042	0.1776
CNE	1	0	2	-0.7817	0.8156	0.1952
CNE	2	0	1	0.1079	-0.1118	-0.3603
CNE	1	0	2	-0.7297	0.7587	0.0432
CNE	1	0	2	-0.3619	0.4347	0.1199
CNE	1	0	1	-0.2775	0.3457	-0.0949
ABS	41	10	1	-0.1844	0.1854	-0.9725
ABS	34	10	2	0.3181	-0.3118	0.0039
ABS	28	10	2	0.6080	-0.6707	0.1286
ABS	3	0	2	0.2842	-0.2840	0.0063
ABS	20	10	1	0.6506	-0.6646	-0.2111
ABS	2	0	2	0.0746	-0.0792	0.0164
ABS	5	0	1	0.9826	-0.9854	-0.9908
ABS	43	10	1	0.2770	-0.2917	-0.6321
ABS	1	0	2	-0.7297	0.7587	0.0432
ABS	55	10	1	0.2648	-0.2775	-0.4397
ABS	2	0	2	-0.0412	0.0977	0.0078
ABS	25	10	1	0.2075	-0.2156	-0.0741
ABS	2	0	2	0.1903	-0.1944	0.0022
ABS	42	10	1	0.8584	-0.8596	-0.8592
ABS	5	0	1	0.2973	-0.3093	-0.3344
ABS	2	0	1	0.2244	-0.2319	-0.0207
ABS	1	0	2	0.0220	0.0594	-1.0000
ABS	1	0	2	-0.0765	0.1328	0.1632
ABS	1	0	1	0.9622	-0.9102	-0.0062
ABS	1	0	2	-0.0765	0.1328	0.1632
ABS	3	0	2	0.0614	-0.0549	0.0351
ABS	2	0	1	0.2244	-0.2319	-0.0207
ABS	1	0	1	-0.5355	0.5600	-1.0000
ABS	2	0	2	-0.1872	0.2483	0.1115
ABS	1	0	1	0.9622	-0.9102	-0.0062
CNE	31	10	1	-0.6489	0.6364	-0.9664
ABS	3	0	2	0.0614	-0.0549	0.0351
ABS	5	0	1	0.5023	-0.5057	-0.9842
ABS	28	10	1	0.6174	-0.6332	-0.6837
ABS	2	0	2	0.0746	-0.0792	0.0164
ABS	28	10	1	0.5651	-0.5749	-0.0522
ABS	20	10	1	0.1254	-0.1339	-0.3258
ABS	3	0	1	0.1343	-0.1433	-0.1867
ABS	5	0	1	0.7364	-0.7558	-0.3668
ABS	23	10	1	0.5761	-0.5904	-0.6590
ABS	3	0	2	0.0614	-0.0549	0.0351
ABS	5	0	1	0.8608	-0.8556	-0.2376
ABS	32	10	1	0.6445	-0.6618	-0.6907
ABS	1	0	1	0.9622	-0.9102	-0.0062
ABS	3	0	2	0.2842	-0.2840	0.0063
ABS	51	10	1	0.2328	-0.2432	-0.2773
ABS	2	0	2	0.0768	-0.0740	0.0200
CNE	2	0	1	0.1555	-0.1603	-0.0715
CNE	1	0	2	0.0459	-0.0484	0.1019
CNE	2	0	1	0.1147	-0.1209	-0.0279
CNE	2	0	1	0.1607	-0.1654	-0.0465
CNE	2	0	1	-0.4537	0.4428	-0.4901
CNE	2	0	2	-0.0847	0.0759	0.0133
CNE	1	0	2	0.0448	-0.0493	0.0315
CNE	2	0	1	-0.9039	0.8957	-0.0296
ABS	3	0	2	0.0614	-0.0549	0.0351
CNE	2	0	1	0.0801	-0.0840	-0.0703
CNE	1	0	2	0.2532	-0.2582	0.0318
CNE	2	0	1	0.0841	-0.0853	-0.4901
ABS	2	0	2	0.0807	-0.0791	0.0621
ABS	44	10	1	0.3115	-0.3200	-0.6523
ABS	25	10	1	0.3095	-0.3166	-0.8753
ABS	19	10	1	0.2088	-0.2201	-0.5610
ABS	25	10	1	0.6307	-0.6428	-0.6934
ABS	28	10	1	0.8572	-0.8682	-0.4638
ABS	46	10	1	0.4150	-0.4316	-0.6046
ABS	1	0	2	-0.7297	0.7587	0.0432
ABS	3	0	1	0.9174	-0.9230	-0.3405
ABS	1	0	2	-0.7817	0.8156	0.1952
ABS	3	0	2	-0.1346	0.1196	0.1493
ABS	1	0	1	-0.2775	0.3457	-0.0949
ABS	3	0	2	0.0614	-0.0549	0.0351
ABS	5	0	1	0.2071	-0.2182	-0.0081
ABS	20	10	1	0.2123	-0.2211	-0.3728
ABS	39	10	1	0.4077	-0.4231	-0.3721
ABS	46	10	1	0.4402	-0.4581	-0.8917
ABS	1	0	2	-0.7297	0.7587	0.0432
ABS	4	0	1	-0.4513	0.4418	-0.5671
ABS	2	0	2	-0.0412	0.0977	0.0078
ABS	48	10	1	0.6548	-0.6656	-0.7257
ABS	1	0	2	0.1856	-0.1254	0.0318
ABS	2	0	2	0.0746	-0.0792	0.0164
ABS	24	10	1	0.6762	-0.6936	-0.5502
ABS	3	0	2	0.0614	-0.0549	0.0351
ABS	32	10	1	0.6445	-0.6618	-0.6907
ABS	2	0	2	0.0768	-0.0740	0.0200
ABS	28	10	1	0.1311	-0.1406	-0.1127
ABS	37	10	1	0.4417	-0.4628	-0.1846
ABS	1	0	2	-0.7297	0.7587	0.0432
ABS	20	10	1	0.1004	-0.1051	-0.4776
ABS	2	0	2	-0.0412	0.0977	0.0078
ABS	4	0	1	-0.0715	0.0584	-0.6823
ABS	18	10	1	-0.2360	0.2277	-0.5172
ABS	1	0	2	-0.7297	0.7587	0.0432
ABS	42	10	1	0.0858	-0.0911	-0.9860
ABS	2	0	2	-0.0412	0.0977	0.0078
ABS	19	10	1	0.1355	-0.1441	-0.3197
ABS	19	10	1	0.2691	-0.2820	-0.2426
ABS	1	0	2	-0.7297	0.7587	0.0432
ABS	19	10	1	0.8485	-0.8618	-0.0624
ABS	2	0	2	-0.0412	0.0977	0.0078
ABS	38	10	1	0.1574	-0.1672	-0.6550
ABS	29	10	1	0.0470	-0.0494	-0.4707
ABS	1	0	2	-0.7297	0.7587	0.0432
ABS	19	10	1	0.8485	-0.8618	-0.0624
ABS	2	0	2	-0.0412	0.0977	0.0078
ABS	4	0	2	0.0272	0.0054	-0.0665
ABS	4	0	1	0.5908	-0.6017	-0.0604
ABS	1	0	2	-0.7297	0.7587	0.0432
ABS	19	10	1	0.8485	-0.8618	-0.0624
ABS	1	0	1	-0.2775	0.3457	-0.0949
ABS	3	0	2	0.0614	-0.0549	0.0351
ABS	5	0	1	-0.1847	0.1724	-0.7286
ABS	23	10	1	0.0463	-0.0554	-0.2525
ABS	1	0	2	-0.7297	0.7587	0.0432
ABS	5	0	1	0.9459	-0.9556	-0.9340
ABS	1	0	1	-0.2775	0.3457	-0.0949
ABS	3	0	2	0.2443	-0.2406	0.0472
ABS	24	10	1	0.6550	-0.6577	-0.6509
ABS	3	0	1	0.6231	-0.6305	-0.4169
ABS	2	0	2	0.0746	-0.0792	0.0164
ABS	4	0	1	0.1607	-0.1681	-0.3297
ABS	5	0	1	0.9936	-0.9937	-0.9249
ABS	1	0	1	0.9622	-0.9102	-0.0062
ABS	37	10	1	0.4404	-0.4560	-0.6644
ABS	32	10	1	0.5852	-0.5999	-0.6455
ABS	3	0	2	0.1243	-0.1267	0.0487
ABS	4	0	1	0.9921	-0.9929	-0.2042
ABS	5	0	1	0.7266	-0.7493	-0.0815
ABS	2	0	2	0.1903	-0.1944	0.0022
CNE	2	0	1	0.1555	-0.1603	-0.0715
ABS	3	0	2	0.0614	-0.0549	0.0351
ABS	5	0	1	0.9439	-0.9494	-0.8704
ABS	20	10	1	0.0784	-0.0805	-0.5732
ABS	3	0	1	0.2810	-0.2795	-0.0201
ABS	3	0	2	0.2842	-0.2840	0.0063
ABS	54	10	1	0.6608	-0.6781	-0.6658
ABS	2	0	2	0.0768	-0.0740	0.0200
ABS	29	10	1	0.7953	-0.8132	-0.0701
ABS	3	0	1	0.2358	-0.2538	-0.3603
ABS	29	10	1	0.4236	-0.4412	-0.5819
ABS	45	10	1	0.0039	-0.0117	-0.3822
ABS	1	0	2	0.1856	-0.1254	0.0318
ABS	5	0	1	0.8608	-0.8556	-0.2376
ABS	55	10	1	0.5224	-0.5301	-0.3967
ABS	4	0	2	0.2276	-0.2358	0.0731
ABS	3	0	2	0.2842	-0.2840	0.0063
ABS	28	10	1	0.5590	-0.5761	-0.7725
ABS	3	0	2	0.0614	-0.0549	0.0351
ABS	3	0	1	0.2810	-0.2795	-0.0201
ABS	39	10	1	0.7556	-0.7701	-0.5318
ABS	5	0	1	0.8608	-0.8556	-0.2376
ABS	29	10	1	0.8856	-0.8954	-0.3782
ABS	4	0	1	0.0064	-0.0171	-0.6823
ABS	2	0	2	0.0746	-0.0792	0.0164
ABS	3	0	2	0.2842	-0.2840	0.0063
ABS	5	0	1	0.9935	-0.9934	-0.9948
ABS	4	0	1	0.0836	-0.0893	-0.3870
ABS	20	10	1	0.2193	-0.2275	-0.2617
ABS	5	0	1	0.2672	-0.2805	-0.9944
ABS	42	10	1	0.2488	-0.2614	-0.8031
ABS	1	0	1	0.9622	-0.9102	-0.0062
ABS	46	10	1	0.6001	-0.6103	-0.9349
ABS	1	0	2	0.1856	-0.1254	0.0318
ABS	3	0	1	0.4070	-0.4183	-0.0720
ABS	56	10	1	0.1890	-0.1995	-0.9357
ABS	1	0	2	-0.7297	0.7587	0.0432
ABS	2	0	1	0.1335	-0.1390	-0.0458
ABS	1	0	1	-0.2775	0.3457	-0.0949
ABS	39	10	1	0.5713	-0.5876	-0.3690
ABS	2	0	2	0.0768	-0.0740	0.0200
CNE	2	0	1	0.1555	-0.1603	-0.0715
ABS	2	0	2	0.0746	-0.0792	0.0164
ABS	3	0	2	0.2842	-0.2840	0.0063
ABS	33	10	1	0.1565	-0.1650	-0.3744
ABS	3	0	2	0.2443	-0.2406	0.0472
ABS	24	10	1	0.6550	-0.6577	-0.6509
ABS	3	0	1	0.6231	-0.6305	-0.4169
ABS	1	0	1	0.9622	-0.9102	-0.0062
ABS	2	0	2	0.0746	-0.0792	0.0164
ABS	3	0	0	-0.0061	-0.0008	-0.2167
ABS	5	0	1	0.9149	-0.9214	-0.4008
ABS	1	0	2	0.1856	-0.1254	0.0318
ABS	28	10	1	0.1311	-0.1406	-0.1127
ABS	3	0	2	0.0614	-0.0549	0.0351
ABS	19	10	1	0.1355	-0.1441	-0.3197
ABS	27	10	1	0.3686	-0.3839	-0.8961
ABS	2	0	2	0.1903	-0.1944	0.0022
ABS	24	10	1	0.1022	-0.1096	-0.7487
ABS	3	0	2	0.2842	-0.2840	0.0063
ABS	28	10	1	0.3589	-0.3763	-0.4540
ABS	27	10	1	0.1593	-0.1671	-0.5695
ABS	2	0	2	0.0768	-0.0740	0.0200
CNE	2	0	1	0.1555	-0.1603	-0.0715
CNE	2	0	1	0.1607	-0.1654	-0.0465
CNE	1	0	2	0.2532	-0.2582	0.0318
CNE	2	0	1	-0.4537	0.4428	-0.4901
CNE	2	0	2	-0.0847	0.0759	0.0133
CNE	2	0	1	-0.9039	0.8957	-0.0296
ABS	3	0	2	0.0614	-0.0549	0.0351
CNE	1	0	2	0.0459	-0.0484	0.1019
CNE	2	0	1	0.0841	-0.0853	-0.4901
CNE	1	0	2	0.0448	-0.0493	0.0315
ABS	48	10	1	0.6548	-0.6656	-0.7257
ABS	1	0	1	0.9622	-0.9102	-0.0062
ABS	1	0	2	0.0886	-0.0905	0.0249
ABS	1	0	1	0.9622	-0.9102	-0.0062
ABS	4	0	1	0.5908	-0.6017	-0.0604
ABS	34	10	1	0.1117	-0.1195	-0.7243
ABS	3	0	2	0.2842	-0.2840	0.0063
ABS	24	10	1	0.6029	-0.5889	-0.5432
ABS	20	10	1	0.5748	-0.5889	-0.4618
ABS	2	0	2	0.0768	-0.0740	0.0200
CNE	2	0	1	0.0801	-0.0840	-0.0703
ABS	3	0	2	0.0614	-0.0549	0.0351
ABS	24	10	1	0.6029	-0.5889	-0.5432
ABS	20	10	1	0.6521	-0.6716	-0.9383
ABS	2	0	2	0.0768	-0.0740	0.0200
CNE	2	0	1	0.1147	-0.1209	-0.0279
ABS	3	0	2	0.0614	-0.0549	0.0351
CNE	1	0	2	0.0448	-0.0493	0.0315
ABS	4	0	2	0.4569	-0.4323	0.0525
ABS	29	10	1	0.8873	-0.8959	-0.5150
ABS	2	0	2	0.0746	-0.0792	0.0164
ABS	23	10	1	0.0463	-0.0554	-0.2525
ABS	1	0	1	0.9622	-0.9102	-0.0062
ABS	2	0	2	0.0746	-0.0792	0.0164
ABS	32	10	1	0.6445	-0.6618	-0.6907
ABS	1	0	2	0.1856	-0.1254	0.0318
ABS	3	0	2	0.2842	-0.2840	0.0063
ABS	17	16	1	0.2445	-0.2558	-0.5194
ABS	54	10	1	0.2657	-0.2779	-0.0025
ABS	2	0	2	0.0768	-0.0740	0.0200
CNE	2	0	1	0.1555	-0.1603	-0.0715
CNE	1	0	2	0.0459	-0.0484	0.1019
CNE	2	0	1	0.1147	-0.1209	-0.0279
CNE	2	0	1	0.1607	-0.1654	-0.0465
CNE	1	0	2	0.0448	-0.0493	0.0315
CNE	1	0	2	0.2532	-0.2582	0.0318
CNE	2	0	1	-0.4537	0.4428	-0.4901
CNE	2	0	2	-0.0847	0.0759	0.0133
CNE	2	0	1	-0.9039	0.8957	-0.0296
ABS	4	0	2	0.4569	-0.4323	0.0525
ABS	25	10	1	0.6186	-0.6326	-0.1283
ABS	2	0	2	0.0746	-0.0792	0.0164
ABS	5	0	1	0.8015	-0.8102	-0.6469
ABS	26	10	1	0.5844	-0.5971	-0.9375
ABS	4	0	2	0.2553	-0.2612	0.0767
ABS	28	10	1	0.1311	-0.1406	-0.1127
ABS	20	10	1	0.1004	-0.1051	-0.4776
ABS	1	0	2	0.1856	-0.1254	0.0318
CNE	2	0	1	0.0801	-0.0840	-0.0703
ABS	4	0	2	0.2553	-0.2612	0.0767
ABS	4	0	2	0.0272	0.0054	-0.0665
ABS	19	10	1	0.8485	-0.8618	-0.0624
ABS	3	0	2	0.0614	-0.0549	0.0351
CNE	2	0	1	0.0841	-0.0853	-0.4901
ABS	4	0	2	0.2553	-0.2612	0.0767
ABS	19	10	1	0.8485	-0.8618	-0.0624
ABS	2	0	2	0.0768	-0.0740	0.0200
ABS	19	10	1	0.1355	-0.1441	-0.3197
ABS	1	0	1	0.9622	-0.9102	-0.0062
ABS	34	10	1	0.4095	-0.4240	-0.3489
ABS	2	0	2	0.1903	-0.1944	0.0022
ABS	1	0	2	0.0886	-0.0905	0.0249
ABS	29	10	1	0.7953	-0.8132	-0.0701
ABS	5	0	1	0.2672	-0.2805	-0.9944
ABS	42	10	1	0.2488	-0.2614	-0.8031
ABS	33	10	1	0.5778	-0.5935	-0.6374
ABS	2	0	1	0.9721	-0.9306	-0.0055
ABS	1	0	2	0.1856	-0.1254	0.0318
ABS	28	10	1	0.1311	-0.1406	-0.1127
ABS	33	10	1	0.2296	-0.2415	-0.4549
ABS	3	0	2	0.2443	-0.2406	0.0472
ABS	36	10	1	0.5487	-0.5652	-0.9664
ABS	2	0	2	0.1378	-0.1390	0.0175
ABS	43	10	1	0.7128	-0.7268	-0.8654
ABS	40	15	1	0.0643	-0.0725	-0.5881
ABS	42	10	1	0.5773	-0.5940	-0.7429
ABS	2	0	2	0.0746	-0.0792	0.0164
ABS	3	0	2	0.2842	-0.2840	0.0063
ABS	22	10	1	0.1150	-0.1214	-0.4954
ABS	2	0	2	0.0768	-0.0740	0.0200
ABS	25	10	1	0.3736	-0.3881	-0.8141
ABS	28	10	1	0.6174	-0.6332	-0.6837
ABS	1	0	1	0.9622	-0.9102	-0.0062
ABS	2	0	1	0.1437	-0.1475	-0.0106
ABS	5	0	1	0.4679	-0.4893	-0.9692
ABS	2	0	2	0.1903	-0.1944	0.0022
ABS	2	0	2	0.1011	-0.1058	0.0389
ABS	29	10	1	0.7328	-0.7527	-0.0743
ABS	3	0	1	-0.1254	0.1212	-0.0390
ABS	2	0	2	0.0768	-0.0740	0.0200
ABS	3	0	2	0.2842	-0.2840	0.0063
ABS	3	0	1	0.1315	-0.1375	-0.1660
ABS	47	10	1	0.3750	-0.3909	-0.5228
ABS	2	0	2	0.0768	-0.0740	0.0200
CNE	1	0	2	0.0459	-0.0484	0.1019
ABS	4	0	2	0.2553	-0.2612	0.0767
ABS	4	0	1	0.9932	-0.9933	-0.6429
ABS	1	0	2	-0.7297	0.7587	0.0432
ABS	2	0	1	0.1431	-0.1507	-0.9941
ABS	2	0	2	0.1903	-0.1944	0.0022
ABS	1	0	2	-0.0765	0.1328	0.1632
ABS	1	0	1	0.9622	-0.9102	-0.0062
ABS	1	0	2	-0.0765	0.1328	0.1632
ABS	2	0	1	0.7083	-0.7323	-1.0000
ABS	1	0	2	0.2048	-0.1750	0.1665
ABS	1	0	1	0.9622	-0.9102	-0.0062
ABS	3	0	1	0.5365	-0.4671	-0.0573
ABS	1	0	1	0.8753	-0.7131	-1.0000
ABS	1	0	1	0.0508	-0.0591	-0.2752
ABS	2	0	1	0.1443	-0.1187	-0.8894
ABS	3	0	2	0.2842	-0.2840	0.0063
CNE	2	0	1	0.0841	-0.0853	-0.4901
ABS	34	10	1	0.1117	-0.1195	-0.7243
ABS	2	0	2	0.0746	-0.0792	0.0164
ABS	3	0	2	0.2842	-0.2840	0.0063
ABS	28	10	1	0.5590	-0.5761	-0.7725
ABS	1	0	2	-0.7297	0.7587	0.0432
ABS	2	0	1	0.1431	-0.1507	-0.9941
ABS	2	0	2	0.1903	-0.1944	0.0022
ABS	3	0	1	0.0590	-0.0147	-0.1958
ABS	2	0	1	0.7083	-0.7323	-1.0000
ABS	3	0	2	0.1280	-0.1210	0.0267
ABS	1	0	1	0.8753	-0.7131	-1.0000
ABS	1	0	1	0.0508	-0.0591	-0.2752
ABS	1	0	1	-0.2775	0.3457	-0.0949
ABS	3	0	2	0.2583	-0.2697	0.0157
ABS	2	0	2	0.1011	-0.1058	0.0389
ABS	1	0	2	0.0886	-0.0905	0.0249
ABS	42	10	1	0.3341	-0.3495	-0.6699
ABS	2	0	2	0.0746	-0.0792	0.0164
ABS	3	0	2	0.2842	-0.2840	0.0063
[truncated: 492,689 more rows]
