# Supplementary material for: Chemical named entity recognition in the texts of scientific publications using the naïve Bayes classifier approach
Source: J Cheminform. 2022 Aug 13;14:55. doi: 10.1186/s13321-022-00633-4 (PMC9375066; doi:10.1186/s13321-022-00633-4)
Supplement: Supplementary file 5 — Additional file 5. The SDF files created from CNEMDNER for 5-fold cross validation. A set of SDF files provided in gzip format. The results of naïve-Bayes CNER calculated for 5-fold cross validation using CHEMDNER, each file in CSV format. The results of CNER for the Sars-CoV-2 Mpro set. [file 13321_2022_633_MOESM5_ESM.zip › Additional file 5/5-fold-results/CHEMDNER_5 (1-4)-id-token.csv]

MultiPASS 2021 Professional - Prediction of Activity Spectra for Substances
Copyright (C) 1992-2021 V.Poroikov, D.Filimonov & Associates
Chemical Structure File: CHEMDNER_5.sdf
Table of Pa-Pi for all 3 predictable activities.
<TARGET_TOKEN>	Substructure Descriptors	New Descriptors	Possible Activities at Pa > Pi	ABS	CNE	NO CLASS
nuclear	25	10	1	0.2004	-0.2077	-0.7386
receptors	33	10	1	0.2554	-0.2547	-0.6442
,	1	0	2	0.1856	-0.1254	0.0318
such	4	0	1	0.6267	-0.6447	-0.7571
as	2	0	2	0.1378	-0.1390	0.0175
farnesoid	35	10	1	-0.1628	0.1522	-0.3574
X	1	0	2	-0.2476	0.2403	0.0377
receptor	28	10	1	0.2156	-0.2157	-0.8776
,	1	0	2	0.1856	-0.1254	0.0318
pregnane	28	10	1	0.0366	-0.0169	-0.0480
X	1	0	2	-0.2476	0.2403	0.0377
receptor	28	10	1	0.2156	-0.2157	-0.8776
,	1	0	2	0.1856	-0.1254	0.0318
constitutive	46	10	1	0.2464	-0.2438	-0.9417
androstane	37	10	1	-0.4390	0.4327	-0.0298
receptor	28	10	1	0.2156	-0.2157	-0.8776
,	1	0	2	0.1856	-0.1254	0.0318
and	3	0	2	0.0614	-0.0549	0.0351
vitamin	24	10	1	-0.6493	0.6412	-0.1382
D	1	0	2	0.0446	-0.0435	0.0168
receptor	28	10	1	0.2156	-0.2157	-0.8776
,	1	0	2	0.1856	-0.1254	0.0318
and	3	0	2	0.0614	-0.0549	0.0351
play	4	0	2	0.3077	-0.3230	0.0348
a	1	0	2	0.0886	-0.0905	0.0249
critical	28	10	1	0.6648	-0.6817	-0.8344
role	4	0	1	0.0064	-0.0171	-0.6823
in	2	0	2	0.0746	-0.0792	0.0164
the	3	0	2	0.2842	-0.2840	0.0063
regulation	40	10	1	0.6386	-0.6538	-0.1562
of	2	0	2	0.0768	-0.0740	0.0200
lipid	5	0	1	0.1991	-0.1996	-0.9948
,	1	0	2	0.1856	-0.1254	0.0318
glucose	25	10	1	-0.5639	0.5572	-0.9230
energy	19	10	1	0.6561	-0.6770	-0.8667
,	1	0	2	0.1856	-0.1254	0.0318
and	3	0	2	0.0614	-0.0549	0.0351
drug	4	0	1	0.2195	-0.2274	-0.5781
metabolism	39	10	1	0.0694	-0.0750	-0.6536
.	1	0	1	0.9622	-0.9102	-0.0062
These	5	0	1	0.4604	-0.4633	-0.2376
xenobiotic	38	10	1	0.1146	-0.1232	-0.4134
/	1	0	1	0.8753	-0.7131	-1.0000
endobiotic	38	10	1	0.3258	-0.3376	-0.3350
-	1	0	2	-0.7817	0.8156	0.1952
sensing	23	10	1	0.2048	-0.2034	-0.2332
nuclear	25	10	1	0.2004	-0.2077	-0.7386
receptors	33	10	1	0.2554	-0.2547	-0.6442
regulate	29	10	1	0.4561	-0.4723	-0.2860
phase	5	0	1	0.1832	-0.1914	-0.5646
I	1	0	2	0.1062	-0.1083	0.0165
oxidation	33	10	1	0.1182	-0.1259	-0.0580
,	1	0	2	0.1856	-0.1254	0.0318
phase	5	0	1	0.1832	-0.1914	-0.5646
II	2	0	1	-0.1795	0.2297	-0.3752
conjugation	42	10	1	0.1378	-0.1473	-0.8541
,	1	0	2	0.1856	-0.1254	0.0318
and	3	0	2	0.0614	-0.0549	0.0351
phase	5	0	1	0.1832	-0.1914	-0.5646
III	3	0	1	-0.4597	0.5137	-0.9151
transport	33	10	1	0.1937	-0.1975	-0.4828
in	2	0	2	0.0746	-0.0792	0.0164
bile	4	0	2	-0.1652	0.1682	0.0028
acid	4	0	2	-0.7841	0.7795	0.0549
and	3	0	2	0.0614	-0.0549	0.0351
drug	4	0	1	0.2195	-0.2274	-0.5781
metabolism	39	10	1	0.0694	-0.0750	-0.6536
in	2	0	2	0.0746	-0.0792	0.0164
the	3	0	2	0.2842	-0.2840	0.0063
digestive	33	10	1	0.7732	-0.7874	-0.7627
system	19	10	2	0.3471	-0.3617	0.0381
.	1	0	1	0.9622	-0.9102	-0.0062
Integration	42	10	1	0.6960	-0.7140	-0.1384
of	2	0	2	0.0768	-0.0740	0.0200
bile	4	0	2	-0.1652	0.1682	0.0028
acid	4	0	2	-0.7841	0.7795	0.0549
metabolism	39	10	1	0.0694	-0.0750	-0.6536
with	4	0	2	0.1679	-0.1689	0.0584
drug	4	0	1	0.2195	-0.2274	-0.5781
metabolism	39	10	1	0.0694	-0.0750	-0.6536
controls	29	10	1	0.2222	-0.2342	-0.3967
absorption	39	10	1	0.4077	-0.4231	-0.3721
,	1	0	2	0.1856	-0.1254	0.0318
transport	33	10	1	0.1937	-0.1975	-0.4828
,	1	0	2	0.1856	-0.1254	0.0318
and	3	0	2	0.0614	-0.0549	0.0351
metabolism	39	10	1	0.0694	-0.0750	-0.6536
of	2	0	2	0.0768	-0.0740	0.0200
nutrients	33	10	1	0.4959	-0.5121	-0.6334
and	3	0	2	0.0614	-0.0549	0.0351
drugs	5	0	1	0.4394	-0.4519	-0.8812
to	2	0	2	0.1903	-0.1944	0.0022
maintain	24	10	1	0.3220	-0.3373	-0.8528
metabolic	35	10	1	0.0444	-0.0498	-0.5806
homeostasis	42	10	1	0.0348	-0.0327	-0.8155
and	3	0	2	0.0614	-0.0549	0.0351
also	4	0	1	0.3779	-0.3868	-0.8384
protects	29	10	1	0.3753	-0.3864	-0.0714
against	24	10	1	0.1700	-0.1768	-0.5843
liver	5	0	1	0.7518	-0.7645	-0.9948
injury	20	10	1	0.7527	-0.7722	-0.9880
,	1	0	2	0.1856	-0.1254	0.0318
inflammation	46	10	1	0.6498	-0.6583	-0.5117
,	1	0	2	0.1856	-0.1254	0.0318
and	3	0	2	0.0614	-0.0549	0.0351
related	24	10	1	0.2529	-0.2633	-0.3510
metabolic	35	10	1	0.0444	-0.0498	-0.5806
diseases	26	10	1	0.9433	-0.9489	-0.4008
,	1	0	2	0.1856	-0.1254	0.0318
such	4	0	1	0.6267	-0.6447	-0.7571
as	2	0	2	0.1378	-0.1390	0.0175
nonalcoholic	45	10	1	-0.3499	0.3422	-0.9566
fatty	5	0	1	-0.7486	0.7584	-0.8740
liver	5	0	1	0.7518	-0.7645	-0.9948
disease	22	10	1	0.9581	-0.9623	-0.4453
,	1	0	2	0.1856	-0.1254	0.0318
diabetes	29	10	1	0.8268	-0.8295	-0.2237
,	1	0	2	0.1856	-0.1254	0.0318
and	3	0	2	0.0614	-0.0549	0.0351
obesity	25	10	1	0.6086	-0.6217	-0.5398
.	1	0	1	0.9622	-0.9102	-0.0062
Bile	4	0	2	-0.1652	0.1682	0.0028
-	1	0	2	-0.7817	0.8156	0.1952
acid	4	0	2	-0.7841	0.7795	0.0549
based	5	0	1	0.0592	-0.0665	-0.1115
drugs	5	0	1	0.4394	-0.4519	-0.8812
targeting	33	10	1	0.4765	-0.4927	-0.7401
nuclear	25	10	1	0.2004	-0.2077	-0.7386
receptors	33	10	1	0.2554	-0.2547	-0.6442
are	3	0	1	0.2294	-0.2352	-0.2115
in	2	0	2	0.0746	-0.0792	0.0164
clinical	27	10	1	0.2594	-0.2706	-0.8397
trials	20	10	1	0.3119	-0.3261	-0.2578
for	3	0	1	0.2810	-0.2795	-0.0201
treating	29	10	1	0.1773	-0.1868	-0.1178
cholestatic	43	10	1	-0.0459	0.0379	-0.8318
liver	5	0	1	0.7518	-0.7645	-0.9948
diseases	26	10	1	0.9433	-0.9489	-0.4008
and	3	0	2	0.0614	-0.0549	0.0351
fatty	5	0	1	-0.7486	0.7584	-0.8740
liver	5	0	1	0.7518	-0.7645	-0.9948
disease	22	10	1	0.9581	-0.9623	-0.4453
.	1	0	1	0.9622	-0.9102	-0.0062
Cytochrome	38	10	1	0.1456	-0.1548	-0.8753
p450	4	0	1	0.8742	-0.8635	-0.9860
-	1	0	2	-0.7817	0.8156	0.1952
mediated	27	10	1	0.2098	-0.2209	-0.3297
changes	25	10	1	0.6786	-0.6862	-0.4443
in	2	0	2	0.0746	-0.0792	0.0164
oxycodone	33	10	1	-0.6995	0.6886	-0.7963
pharmacokinetics	67	10	1	0.5583	-0.5781	-0.1256
/	1	0	1	0.8753	-0.7131	-1.0000
pharmacodynamics	66	10	1	0.4549	-0.4707	-0.7301
and	3	0	2	0.0614	-0.0549	0.0351
their	5	0	1	0.8608	-0.8556	-0.2376
clinical	27	10	1	0.2594	-0.2706	-0.8397
implications	48	10	1	0.7579	-0.7703	-0.3210
.	1	0	1	0.9622	-0.9102	-0.0062
In	2	0	2	0.0746	-0.0792	0.0164
recent	19	10	1	0.4331	-0.4463	-0.2477
years	5	0	1	0.9934	-0.9936	-0.8476
the	3	0	2	0.2842	-0.2840	0.0063
use	3	0	1	0.5578	-0.5748	-0.8617
of	2	0	2	0.0768	-0.0740	0.0200
the	3	0	2	0.2842	-0.2840	0.0063
opioid	18	10	1	0.0625	-0.0698	-0.2319
oxycodone	33	10	1	-0.6995	0.6886	-0.7963
has	3	0	2	0.1243	-0.1267	0.0487
increased	34	10	1	0.2852	-0.2943	-0.4943
markedly	30	10	1	0.5352	-0.5537	-0.4746
and	3	0	2	0.0614	-0.0549	0.0351
replacing	35	10	1	0.0900	-0.0964	-0.2948
morphine	30	10	1	-0.2658	0.2589	-0.3337
as	2	0	2	0.1378	-0.1390	0.0175
the	3	0	2	0.2842	-0.2840	0.0063
first	5	0	1	0.9846	-0.9874	-0.9952
-	1	0	2	-0.7817	0.8156	0.1952
line	4	0	1	-0.0331	0.0228	-0.9922
choice	19	10	1	0.0929	-0.0977	-0.4333
of	2	0	2	0.0768	-0.0740	0.0200
opioid	18	10	1	0.0625	-0.0698	-0.2319
in	2	0	2	0.0746	-0.0792	0.0164
several	24	10	1	0.5883	-0.5902	-0.1590
countries	35	10	1	0.7001	-0.7156	-0.3910
.	1	0	1	0.9622	-0.9102	-0.0062
There	5	0	1	0.5587	-0.5633	-0.0624
are	3	0	1	0.2294	-0.2352	-0.2115
CNEtions	29	10	1	0.5158	-0.5316	-0.1336
for	3	0	1	0.2810	-0.2795	-0.0201
oral	4	0	1	0.2205	-0.2268	-0.0424
immediate	32	10	1	0.4344	-0.4521	-0.5586
,	1	0	2	0.1856	-0.1254	0.0318
oral	4	0	1	0.2205	-0.2268	-0.0424
extended	27	10	1	0.5051	-0.5224	-0.4388
release	23	10	1	0.2310	-0.2324	-0.7543
and	3	0	2	0.0614	-0.0549	0.0351
intravenous	44	10	1	0.2144	-0.2266	-0.1846
use	3	0	1	0.5578	-0.5748	-0.8617
.	1	0	1	0.9622	-0.9102	-0.0062
The	3	0	2	0.2842	-0.2840	0.0063
bioavailability	56	10	1	0.5416	-0.5609	-0.8515
is	2	0	2	0.1572	-0.1630	0.0477
higher	19	10	1	0.6348	-0.6418	-0.3713
than	4	0	2	-0.0277	0.0233	0.0163
for	3	0	1	0.2810	-0.2795	-0.0201
morphine	30	10	1	-0.2658	0.2589	-0.3337
and	3	0	2	0.0614	-0.0549	0.0351
less	4	0	1	0.3684	-0.3664	-0.9919
variable	29	10	1	0.8608	-0.8731	-0.4890
.	1	0	1	0.9622	-0.9102	-0.0062
Oxycodone	33	10	1	-0.6995	0.6886	-0.7963
is	2	0	2	0.1572	-0.1630	0.0477
primarily	32	10	1	0.2764	-0.2811	-0.7386
metabolized	44	10	1	0.0667	-0.0735	-0.5695
in	2	0	2	0.0746	-0.0792	0.0164
the	3	0	2	0.2842	-0.2840	0.0063
liver	5	0	1	0.7518	-0.7645	-0.9948
by	2	0	2	0.0807	-0.0791	0.0621
the	3	0	2	0.2842	-0.2840	0.0063
cytochrome	38	10	1	0.1456	-0.1548	-0.8753
P450	4	0	1	0.8742	-0.8635	-0.9860
(	1	0	2	-0.7297	0.7587	0.0432
CYP	3	0	1	0.1794	-0.1888	-0.9349
)	1	0	1	-0.2775	0.3457	-0.0949
enzymes	24	10	1	0.1788	-0.1809	-0.6837
with	4	0	2	0.1679	-0.1689	0.0584
CYP3A	5	0	1	0.9137	-0.9229	-0.9947
as	2	0	2	0.1378	-0.1390	0.0175
the	3	0	2	0.2842	-0.2840	0.0063
major	5	0	1	0.6925	-0.7147	-0.9810
metabolic	35	10	1	0.0444	-0.0498	-0.5806
pathway	24	10	1	0.9318	-0.9381	-0.3310
and	3	0	2	0.0614	-0.0549	0.0351
CYP2D6	20	10	1	0.9781	-0.9782	-0.8859
as	2	0	2	0.1378	-0.1390	0.0175
the	3	0	2	0.2842	-0.2840	0.0063
minor	5	0	2	-0.4304	0.4222	0.0502
metabolic	35	10	1	0.0444	-0.0498	-0.5806
pathway	24	10	1	0.9318	-0.9381	-0.3310
to	2	0	2	0.1903	-0.1944	0.0022
noroxycodone	46	10	1	-0.7712	0.7608	-0.7753
oxymorphone	43	10	1	-0.4241	0.4176	-0.4453
and	3	0	2	0.0614	-0.0549	0.0351
noroxymorphone	54	10	1	-0.6207	0.6119	-0.5610
Oxycodone	33	10	1	-0.6995	0.6886	-0.7963
exerts	19	10	1	0.1091	-0.1189	-0.7613
its	3	0	1	0.2812	-0.2826	-0.2155
analgesic	34	10	1	0.6296	-0.6394	-0.8397
effect	18	10	2	0.9518	-0.9591	0.0075
via	3	0	1	0.4708	-0.4914	-0.5622
the	3	0	2	0.2842	-0.2840	0.0063
µ	2	0	1	0.4311	-0.4554	-1.0000
-	1	0	2	-0.7817	0.8156	0.1952
opioid	18	10	1	0.0625	-0.0698	-0.2319
receptor	28	10	1	0.2156	-0.2157	-0.8776
.	1	0	1	0.9622	-0.9102	-0.0062
The	3	0	2	0.2842	-0.2840	0.0063
metabolism	39	10	1	0.0694	-0.0750	-0.6536
of	2	0	2	0.0768	-0.0740	0.0200
CYP2D6	20	10	1	0.9781	-0.9782	-0.8859
substrates	37	10	1	0.1631	-0.1721	-0.4251
varies	20	10	1	0.6370	-0.6557	-0.4269
to	2	0	2	0.1903	-0.1944	0.0022
a	1	0	2	0.0886	-0.0905	0.0249
large	5	0	1	0.7902	-0.8093	-0.4965
degree	18	10	1	0.8529	-0.8662	-0.4657
between	23	10	1	0.2549	-0.2541	-0.4425
individuals	42	10	1	0.7311	-0.7247	-0.6590
as	2	0	2	0.1378	-0.1390	0.0175
a	1	0	2	0.0886	-0.0905	0.0249
result	20	10	2	0.4099	-0.4299	0.0155
of	2	0	2	0.0768	-0.0740	0.0200
allele	16	10	1	0.9025	-0.9102	-0.9926
functionality	52	10	1	0.6086	-0.6258	-0.8410
.	1	0	1	0.9622	-0.9102	-0.0062
Poor	4	0	1	0.7264	-0.7380	-0.2784
metabolizers	49	10	1	0.1198	-0.1275	-0.5363
(	1	0	2	-0.7297	0.7587	0.0432
PM	2	0	1	0.1292	-0.1373	-0.2583
)	1	0	1	-0.2775	0.3457	-0.0949
have	4	0	2	0.3058	-0.3199	0.0952
two	3	0	2	0.4549	-0.4687	0.0785
non	3	0	2	-0.2466	0.2379	0.0430
-	1	0	2	-0.7817	0.8156	0.1952
functional	39	10	1	0.6321	-0.6487	-0.5794
alleles	21	10	1	0.9083	-0.9165	-0.9912
,	1	0	2	0.1856	-0.1254	0.0318
extensive	33	10	1	0.8188	-0.8219	-0.4388
metabolizers	49	10	1	0.1198	-0.1275	-0.5363
(	1	0	2	-0.7297	0.7587	0.0432
EM	2	0	1	0.3648	-0.3795	-0.0313
)	1	0	1	-0.2775	0.3457	-0.0949
are	3	0	1	0.2294	-0.2352	-0.2115
homozygous	38	10	1	0.6755	-0.6913	-0.9349
with	4	0	2	0.1679	-0.1689	0.0584
two	3	0	2	0.4549	-0.4687	0.0785
functional	39	10	1	0.6321	-0.6487	-0.5794
alleles	21	10	1	0.9083	-0.9165	-0.9912
or	2	0	2	0.1165	-0.1176	0.0120
heterozygous	48	10	1	0.3130	-0.3247	-0.0812
with	4	0	2	0.1679	-0.1689	0.0584
one	3	0	1	-0.1254	0.1212	-0.0390
functional	39	10	1	0.6321	-0.6487	-0.5794
allele	16	10	1	0.9025	-0.9102	-0.9926
and	3	0	2	0.0614	-0.0549	0.0351
ultrarapid	37	10	1	0.4919	-0.5072	-0.7669
metabolizers	49	10	1	0.1198	-0.1275	-0.5363
(	1	0	2	-0.7297	0.7587	0.0432
UM	2	0	1	0.0314	-0.0409	-0.9941
)	1	0	1	-0.2775	0.3457	-0.0949
have	4	0	2	0.3058	-0.3199	0.0952
more	4	0	1	0.7610	-0.7739	-0.9928
than	4	0	2	-0.0277	0.0233	0.0163
two	3	0	2	0.4549	-0.4687	0.0785
functional	39	10	1	0.6321	-0.6487	-0.5794
alleles	21	10	1	0.9083	-0.9165	-0.9912
.	1	0	1	0.9622	-0.9102	-0.0062
There	5	0	1	0.5587	-0.5633	-0.0624
are	3	0	1	0.2294	-0.2352	-0.2115
pronounced	38	10	1	0.5249	-0.5401	-0.4579
interethnic	41	10	1	0.4477	-0.4667	-0.2192
differences	42	10	1	0.9000	-0.9098	-0.6563
in	2	0	2	0.0746	-0.0792	0.0164
the	3	0	2	0.2842	-0.2840	0.0063
allele	16	10	1	0.9025	-0.9102	-0.9926
distribution	47	10	1	0.5388	-0.5605	-0.2421
.	1	0	1	0.9622	-0.9102	-0.0062
On	2	0	1	0.1107	-0.1147	-0.0346
the	3	0	2	0.2842	-0.2840	0.0063
basis	5	0	1	0.4641	-0.4814	-0.1115
of	2	0	2	0.0768	-0.0740	0.0200
studies	24	10	1	0.9659	-0.9704	-0.9287
performed	33	10	1	0.6632	-0.6763	-0.3942
thus	4	0	1	0.4598	-0.4732	-0.3297
far	3	0	1	0.1535	-0.1581	-0.2099
,	1	0	2	0.1856	-0.1254	0.0318
oxycodone	33	10	1	-0.6995	0.6886	-0.7963
concentrations	54	10	1	0.2657	-0.2779	-0.0025
in	2	0	2	0.0746	-0.0792	0.0164
comparison	39	10	1	0.4616	-0.4736	-0.4188
with	4	0	2	0.1679	-0.1689	0.0584
EM	2	0	1	0.3648	-0.3795	-0.0313
are	3	0	1	0.2294	-0.2352	-0.2115
similar	24	10	1	0.4525	-0.4728	-0.2741
in	2	0	2	0.0746	-0.0792	0.0164
PM	2	0	1	0.1292	-0.1373	-0.2583
and	3	0	2	0.0614	-0.0549	0.0351
reduced	22	10	1	0.1274	-0.1306	-0.9132
in	2	0	2	0.0746	-0.0792	0.0164
UM	2	0	1	0.0314	-0.0409	-0.9941
.	1	0	1	0.9622	-0.9102	-0.0062
The	3	0	2	0.2842	-0.2840	0.0063
pharmacokinetics	67	10	1	0.5583	-0.5781	-0.1256
in	2	0	2	0.0746	-0.0792	0.0164
UM	2	0	1	0.0314	-0.0409	-0.9941
are	3	0	1	0.2294	-0.2352	-0.2115
insufficiently	56	10	1	0.7186	-0.7360	-0.9664
investigated	47	10	1	0.7743	-0.7884	-0.6217
.	1	0	1	0.9622	-0.9102	-0.0062
Simultaneous	48	10	1	0.4229	-0.4361	-0.9048
inhibition	36	10	1	0.4027	-0.4089	-0.6934
of	2	0	2	0.0768	-0.0740	0.0200
both	4	0	1	0.1416	-0.1475	-0.4296
CYP3A	5	0	1	0.9137	-0.9229	-0.9947
and	3	0	2	0.0614	-0.0549	0.0351
CYP2D6	20	10	1	0.9781	-0.9782	-0.8859
results	24	10	1	0.5686	-0.5903	-0.0136
in	2	0	2	0.0746	-0.0792	0.0164
increased	34	10	1	0.2852	-0.2943	-0.4943
oxycodone	33	10	1	-0.6995	0.6886	-0.7963
concentrations	54	10	1	0.2657	-0.2779	-0.0025
and	3	0	2	0.0614	-0.0549	0.0351
such	4	0	1	0.6267	-0.6447	-0.7571
a	1	0	2	0.0886	-0.0905	0.0249
combination	42	10	1	0.5230	-0.5396	-0.3001
should	20	10	1	0.3668	-0.3589	-0.4697
be	2	0	2	0.1011	-0.1058	0.0389
avoided	24	10	1	0.2321	-0.2432	-0.0168
.	1	0	1	0.9622	-0.9102	-0.0062
A	1	0	2	0.0886	-0.0905	0.0249
similar	24	10	1	0.4525	-0.4728	-0.2741
effect	18	10	2	0.9518	-0.9591	0.0075
is	2	0	2	0.1572	-0.1630	0.0477
to	2	0	2	0.1903	-0.1944	0.0022
be	2	0	2	0.1011	-0.1058	0.0389
expected	28	10	1	0.7439	-0.7582	-0.1205
with	4	0	2	0.1679	-0.1689	0.0584
use	3	0	1	0.5578	-0.5748	-0.8617
of	2	0	2	0.0768	-0.0740	0.0200
a	1	0	2	0.0886	-0.0905	0.0249
CYP3A	5	0	1	0.9137	-0.9229	-0.9947
inhibitor	33	10	1	0.2247	-0.2309	-0.6713
in	2	0	2	0.0746	-0.0792	0.0164
CYP2D6	20	10	1	0.9781	-0.9782	-0.8859
PM	2	0	1	0.1292	-0.1373	-0.2583
.	1	0	1	0.9622	-0.9102	-0.0062
Concomitant	40	10	1	0.2168	-0.2278	-0.5039
use	3	0	1	0.5578	-0.5748	-0.8617
of	2	0	2	0.0768	-0.0740	0.0200
enzyme	19	10	1	0.0901	-0.0930	-0.8717
inducers	30	10	1	0.1673	-0.1744	-0.4342
such	4	0	1	0.6267	-0.6447	-0.7571
as	2	0	2	0.1378	-0.1390	0.0175
rifampicin	38	10	1	-0.5820	0.5710	-0.8155
St	2	0	1	0.2527	-0.2631	-0.0253
John	4	0	1	0.9963	-0.9964	-1.0000
'	1	0	1	-0.8331	0.8488	-1.0000
s	1	0	2	0.1960	-0.2035	0.0099
wort	4	0	1	0.3801	-0.3984	-0.0802
and	3	0	2	0.0614	-0.0549	0.0351
carbamazepine	52	10	1	-0.7948	0.7846	-0.4911
should	20	10	1	0.3668	-0.3589	-0.4697
be	2	0	2	0.1011	-0.1058	0.0389
avoided	24	10	1	0.2321	-0.2432	-0.0168
because	24	10	1	0.2619	-0.2732	-0.7429
of	2	0	2	0.0768	-0.0740	0.0200
the	3	0	2	0.2842	-0.2840	0.0063
risk	4	0	1	0.4475	-0.4767	-0.4986
of	2	0	2	0.0768	-0.0740	0.0200
subtherapeutic	57	10	1	0.8435	-0.8555	-0.2389
concentrations	54	10	1	0.2657	-0.2779	-0.0025
of	2	0	2	0.0768	-0.0740	0.0200
oxycodone	33	10	1	-0.6995	0.6886	-0.7963
When	4	0	2	0.3201	-0.3352	0.0796
the	3	0	2	0.2842	-0.2840	0.0063
dosage	20	10	1	0.1855	-0.1947	-0.5622
of	2	0	2	0.0768	-0.0740	0.0200
morphine	30	10	1	-0.2658	0.2589	-0.3337
may	3	0	2	0.2583	-0.2697	0.0157
result	20	10	2	0.4099	-0.4299	0.0155
in	2	0	2	0.0746	-0.0792	0.0164
unpredictable	54	10	1	0.6129	-0.6340	-0.2860
bioavailability	56	10	1	0.5416	-0.5609	-0.8515
,	1	0	2	0.1856	-0.1254	0.0318
like	4	0	1	0.1093	-0.1155	-0.9922
in	2	0	2	0.0746	-0.0792	0.0164
patients	29	10	1	0.9581	-0.9637	-0.4169
with	4	0	2	0.1679	-0.1689	0.0584
severe	18	10	1	0.8000	-0.8073	-0.0676
hepatic	25	10	1	0.3141	-0.3234	-0.2943
cirrhosis	32	10	1	0.7676	-0.7789	-0.9191
,	1	0	2	0.1856	-0.1254	0.0318
oxycodone	33	10	1	-0.6995	0.6886	-0.7963
might	5	0	1	0.1303	-0.1366	-0.9027
be	2	0	2	0.1011	-0.1058	0.0389
beneficial	38	10	1	0.4693	-0.4879	-0.8905
because	24	10	1	0.2619	-0.2732	-0.7429
it	2	0	1	0.1437	-0.1475	-0.0106
has	3	0	2	0.1243	-0.1267	0.0487
higher	19	10	1	0.6348	-0.6418	-0.3713
and	3	0	2	0.0614	-0.0549	0.0351
less	4	0	1	0.3684	-0.3664	-0.9919
variability	42	10	1	0.8808	-0.8915	-0.6644
in	2	0	2	0.0746	-0.0792	0.0164
bioavailability	56	10	1	0.5416	-0.5609	-0.8515
between	23	10	1	0.2549	-0.2541	-0.4425
patients	29	10	1	0.9581	-0.9637	-0.4169
than	4	0	2	-0.0277	0.0233	0.0163
morphine	30	10	1	-0.2658	0.2589	-0.3337
A	1	0	2	0.0886	-0.0905	0.0249
new	3	0	1	-0.0585	0.0559	-0.3264
triterpenoid	46	10	1	-0.7158	0.7074	-0.1389
saponin	24	10	1	-0.5406	0.5343	-0.6810
from	4	0	2	0.2553	-0.2612	0.0767
Glinus	20	10	1	0.0848	-0.0895	-0.3251
oppositifolius	54	10	1	0.2220	-0.2287	-0.9793
with	4	0	2	0.1679	-0.1689	0.0584
α	2	0	1	-0.4673	0.5576	-1.0000
-	1	0	2	-0.7817	0.8156	0.1952
glucosidase	44	10	1	-0.4407	0.4318	-0.9323
inhibitory	38	10	1	0.2697	-0.2769	-0.8004
activity	28	10	1	0.8949	-0.8980	-0.7017
.	1	0	1	0.9622	-0.9102	-0.0062
Evaluation	39	10	1	0.8574	-0.8700	-0.4657
of	2	0	2	0.0768	-0.0740	0.0200
α	2	0	1	-0.4673	0.5576	-1.0000
-	1	0	2	-0.7817	0.8156	0.1952
glucosidase	44	10	1	-0.4407	0.4318	-0.9323
inhibitory	38	10	1	0.2697	-0.2769	-0.8004
activity	28	10	1	0.8949	-0.8980	-0.7017
led	3	0	1	0.1904	-0.2007	-0.9278
to	2	0	2	0.1903	-0.1944	0.0022
the	3	0	2	0.2842	-0.2840	0.0063
isolation	33	10	1	0.2094	-0.2197	-0.2363
of	2	0	2	0.0768	-0.0740	0.0200
six	3	0	1	0.3463	-0.3595	-0.2520
triterpene	36	10	1	-0.6379	0.6279	-0.3950
saponins	28	10	1	-0.5618	0.5561	-0.5695
from	4	0	2	0.2553	-0.2612	0.0767
the	3	0	2	0.2842	-0.2840	0.0063
aerial	19	10	1	0.6934	-0.7101	-0.3001
parts	5	0	1	0.3476	-0.3601	-0.7286
of	2	0	2	0.0768	-0.0740	0.0200
Glinus	20	10	1	0.0848	-0.0895	-0.3251
oppositifolius	54	10	1	0.2220	-0.2287	-0.9793
including	32	10	1	0.1875	-0.1963	-0.7243
one	3	0	1	-0.1254	0.1212	-0.0390
new	3	0	1	-0.0585	0.0559	-0.3264
and	3	0	2	0.0614	-0.0549	0.0351
five	4	0	1	0.5037	-0.5190	-0.9928
known	5	0	2	0.7574	-0.7781	0.1298
constituents	46	10	1	0.2841	-0.2942	-0.9314
.	1	0	1	0.9622	-0.9102	-0.0062
The	3	0	2	0.2842	-0.2840	0.0063
structure	32	10	1	0.8405	-0.8537	-0.8729
of	2	0	2	0.0768	-0.0740	0.0200
the	3	0	2	0.2842	-0.2840	0.0063
new	3	0	1	-0.0585	0.0559	-0.3264
saponin	24	10	1	-0.5406	0.5343	-0.6810
glinoside	33	11	1	-0.6361	0.6351	-0.5094
C	1	0	2	0.0866	-0.0891	0.0116
(	1	0	2	-0.7297	0.7587	0.0432
1	1	0	2	-0.0709	0.1668	0.0927
),	2	0	2	-0.0412	0.0977	0.0078
was	3	0	2	0.2443	-0.2406	0.0472
established	43	10	1	0.7946	-0.8076	-0.6893
as	2	0	2	0.1378	-0.1390	0.0175
16	2	0	1	-0.0808	0.1732	-0.0055
-	1	0	2	-0.7817	0.8156	0.1952
O	1	0	2	0.0561	-0.0572	0.0109
-(	2	0	2	-0.9943	0.9943	0.1079
β	2	0	1	-0.5167	0.6153	-1.0000
-	1	0	2	-0.7817	0.8156	0.1952
D	1	0	2	0.0446	-0.0435	0.0168
-	1	0	2	-0.7817	0.8156	0.1952
glucopyranosyl	57	10	1	-0.8845	0.8764	-0.9804
)-	2	0	1	-0.8840	0.9016	-0.8894
3β	3	0	1	-0.8757	0.8897	-0.1434
,	1	0	2	0.1856	-0.1254	0.0318
12β	4	0	1	-0.9921	0.9911	-0.0546
,	1	0	2	0.1856	-0.1254	0.0318
16β	4	0	1	-0.9862	0.9848	-0.5409
,	1	0	2	0.1856	-0.1254	0.0318
21α	4	0	2	-0.9089	0.9084	0.0229
,	1	0	2	0.1856	-0.1254	0.0318
22	2	0	2	-0.1865	0.2232	0.1670
-	1	0	2	-0.7817	0.8156	0.1952
pentahydroxy	49	10	1	-0.8779	0.8702	-0.7880
hopane	20	10	1	-0.3905	0.3813	-0.3510
by	2	0	2	0.0807	-0.0791	0.0621
extensive	33	10	1	0.8188	-0.8219	-0.4388
use	3	0	1	0.5578	-0.5748	-0.8617
of	2	0	2	0.0768	-0.0740	0.0200
1	1	0	2	-0.0709	0.1668	0.0927
-	1	0	2	-0.7817	0.8156	0.1952
D	1	0	2	0.0446	-0.0435	0.0168
,	1	0	2	0.1856	-0.1254	0.0318
2	1	0	2	-0.3619	0.4347	0.1199
-	1	0	2	-0.7817	0.8156	0.1952
D	1	0	2	0.0446	-0.0435	0.0168
NMR	3	0	1	0.2375	-0.2507	-0.9069
and	3	0	2	0.0614	-0.0549	0.0351
mass	4	0	1	0.7475	-0.7664	-0.8528
spectral	30	10	1	0.7490	-0.7613	-0.3567
techniques	39	10	1	0.9121	-0.9220	-0.9813
.	1	0	1	0.9622	-0.9102	-0.0062
The	3	0	2	0.2842	-0.2840	0.0063
other	5	0	1	0.5023	-0.5057	-0.9842
constituents	46	10	1	0.2841	-0.2942	-0.9314
identified	36	10	1	0.5487	-0.5652	-0.9664
were	4	0	2	0.4569	-0.4323	0.0525
3	1	0	2	-0.3617	0.4271	0.1011
-	1	0	2	-0.7817	0.8156	0.1952
O	1	0	2	0.0561	-0.0572	0.0109
-(	2	0	2	-0.9943	0.9943	0.1079
β	2	0	1	-0.5167	0.6153	-1.0000
-	1	0	2	-0.7817	0.8156	0.1952
D	1	0	2	0.0446	-0.0435	0.0168
-	1	0	2	-0.7817	0.8156	0.1952
xylopyranosyl	50	10	1	-0.9245	0.9175	-0.9773
)-	2	0	1	-0.8840	0.9016	-0.8894
spergulagenin	46	16	1	0.2104	-0.2226	-0.3830
A	1	0	2	0.0886	-0.0905	0.0249
(	1	0	2	-0.7297	0.7587	0.0432
2	1	0	2	-0.3619	0.4347	0.1199
),	2	0	2	-0.0412	0.0977	0.0078
spergulacin	40	15	1	0.1684	-0.1777	-0.3072
(	1	0	2	-0.7297	0.7587	0.0432
3	1	0	2	-0.3617	0.4271	0.1011
),	2	0	2	-0.0412	0.0977	0.0078
spergulin	33	12	1	0.5669	-0.5847	-0.7228
A	1	0	2	0.0886	-0.0905	0.0249
(	1	0	2	-0.7297	0.7587	0.0432
4	1	0	2	-0.3303	0.4042	0.1776
),	2	0	2	-0.0412	0.0977	0.0078
spergulacin	40	15	1	0.1684	-0.1777	-0.3072
A	1	0	2	0.0886	-0.0905	0.0249
(	1	0	2	-0.7297	0.7587	0.0432
5	1	0	2	-0.0765	0.1328	0.1632
)	1	0	1	-0.2775	0.3457	-0.0949
and	3	0	2	0.0614	-0.0549	0.0351
spergulin	33	12	1	0.5669	-0.5847	-0.7228
B	1	0	2	0.0459	-0.0484	0.1019
(	1	0	2	-0.7297	0.7587	0.0432
6	1	0	1	-0.2161	0.2684	-0.0059
).	2	0	1	0.1443	-0.1187	-0.8894
Compound	29	10	2	0.3258	-0.3198	0.0224
1	1	0	2	-0.0709	0.1668	0.0927
exhibited	33	10	1	0.1713	-0.1792	-0.6059
the	3	0	2	0.2842	-0.2840	0.0063
greatest	28	10	1	0.3589	-0.3763	-0.4540
inhibition	36	10	1	0.4027	-0.4089	-0.6934
of	2	0	2	0.0768	-0.0740	0.0200
the	3	0	2	0.2842	-0.2840	0.0063
enzyme	19	10	1	0.0901	-0.0930	-0.8717
with	4	0	2	0.1679	-0.1689	0.0584
IC50	4	0	1	0.9938	-0.9939	-0.7571
of	2	0	2	0.0768	-0.0740	0.0200
127	3	0	2	-0.4571	0.4938	0.0172
±	2	0	1	0.7083	-0.7323	-1.0000
30	2	0	2	-0.0010	0.0258	0.0083
µM	3	0	1	0.6029	-0.6301	-1.0000
.	1	0	1	0.9622	-0.9102	-0.0062
Kinetics	29	10	2	0.4152	-0.4362	0.0235
study	5	0	1	0.9936	-0.9937	-0.9249
for	3	0	1	0.2810	-0.2795	-0.0201
the	3	0	2	0.2842	-0.2840	0.0063
compound	29	10	2	0.3258	-0.3198	0.0224
1	1	0	2	-0.0709	0.1668	0.0927
demonstrated	47	10	1	0.4885	-0.5039	-0.3317
mixed	5	0	1	0.2284	-0.2433	-0.9027
type	4	0	1	0.3155	-0.3275	-0.9908
of	2	0	2	0.0768	-0.0740	0.0200
inhibition	36	10	1	0.4027	-0.4089	-0.6934
(	1	0	2	-0.7297	0.7587	0.0432
Ki	2	0	2	0.6117	-0.6233	0.0205
=	1	0	2	0.0220	0.0594	-1.0000
157	3	0	2	-0.1400	0.1949	0.1183
.	1	0	1	0.9622	-0.9102	-0.0062
9	1	0	2	0.0284	-0.0275	0.1879
µM	3	0	1	0.6029	-0.6301	-1.0000
).	2	0	1	0.1443	-0.1187	-0.8894
Investigating	48	10	1	0.8942	-0.9040	-0.8436
the	3	0	2	0.2842	-0.2840	0.0063
enteroenteric	39	10	1	0.2212	-0.2353	-0.0552
recirculation	52	10	1	0.6505	-0.6690	-0.5363
of	2	0	2	0.0768	-0.0740	0.0200
apixaban	28	10	1	-0.7017	0.6899	-0.2978
a	1	0	2	0.0886	-0.0905	0.0249
factor	20	10	1	0.4989	-0.5053	-0.2612
Xa	2	0	1	-0.5716	0.5606	-0.2123
inhibitor	33	10	1	0.2247	-0.2309	-0.6713
:	1	0	2	0.4120	-0.1870	0.0693
administration	55	10	1	0.1614	-0.1714	-0.2642
of	2	0	2	0.0768	-0.0740	0.0200
activated	33	10	1	0.3102	-0.3201	-0.4083
charcoal	28	10	1	0.2032	-0.2133	-0.9487
to	2	0	2	0.1903	-0.1944	0.0022
bile	4	0	2	-0.1652	0.1682	0.0028
duct	4	0	1	0.1565	-0.1604	-0.0978
-	1	0	2	-0.7817	0.8156	0.1952
cannulated	38	10	1	0.2773	-0.2889	-0.5732
rats	4	0	1	0.7158	-0.7309	-0.2688
and	3	0	2	0.0614	-0.0549	0.0351
dogs	4	0	1	0.2757	-0.2869	-0.2323
receiving	33	10	1	0.3110	-0.3232	-0.7157
an	2	0	2	0.0800	-0.0787	0.0226
intravenous	44	10	1	0.2144	-0.2266	-0.1846
dose	4	0	1	0.0751	-0.0821	-0.2323
and	3	0	2	0.0614	-0.0549	0.0351
use	3	0	1	0.5578	-0.5748	-0.8617
of	2	0	2	0.0768	-0.0740	0.0200
drug	4	0	1	0.2195	-0.2274	-0.5781
transporter	42	10	1	0.2024	-0.2073	-0.5398
knockout	28	10	1	0.9824	-0.9850	-0.2816
rats	4	0	1	0.7158	-0.7309	-0.2688
.	1	0	1	0.9622	-0.9102	-0.0062
The	3	0	2	0.2842	-0.2840	0.0063
study	5	0	1	0.9936	-0.9937	-0.9249
described	33	10	1	0.7213	-0.7397	-0.9408
here	4	0	1	0.3269	-0.3374	-0.1694
investigated	47	10	1	0.7743	-0.7884	-0.6217
the	3	0	2	0.2842	-0.2840	0.0063
impact	20	10	1	0.5561	-0.5699	-0.2208
of	2	0	2	0.0768	-0.0740	0.0200
intestinal	36	10	1	0.4526	-0.4689	-0.6021
excretion	34	10	1	0.3347	-0.3496	-0.5732
(	1	0	2	-0.7297	0.7587	0.0432
IE	2	0	1	0.3745	-0.3805	-0.3752
		1	0	1	0.6845	-0.5663	-1.0000
excretion	34	10	1	0.3347	-0.3496	-0.5732
of	2	0	2	0.0768	-0.0740	0.0200
drug	4	0	1	0.2195	-0.2274	-0.5781
directly	30	10	1	0.7917	-0.8068	-0.7329
from	4	0	2	0.2553	-0.2612	0.0767
circulation	43	10	1	0.4405	-0.4587	-0.4260
to	2	0	2	0.1903	-0.1944	0.0022
intestinal	36	10	1	0.4526	-0.4689	-0.6021
lumen	5	0	1	0.2772	-0.2921	-0.9982
),	2	0	2	-0.0412	0.0977	0.0078
enteroenteric	39	10	1	0.2212	-0.2353	-0.0552
recirculation	52	10	1	0.6505	-0.6690	-0.5363
(	1	0	2	-0.7297	0.7587	0.0432
EER	3	0	1	0.8933	-0.9025	-0.8765
),	2	0	2	-0.0412	0.0977	0.0078
and	3	0	2	0.0614	-0.0549	0.0351
renal	5	0	1	0.3624	-0.3839	-0.9785
tubule	19	10	1	0.9278	-0.9342	-0.9417
recirculation	52	10	1	0.6505	-0.6690	-0.5363
(	1	0	2	-0.7297	0.7587	0.0432
RTR	3	0	1	0.0828	-0.0933	-0.9793
)	1	0	1	-0.2775	0.3457	-0.0949
on	2	0	1	0.1107	-0.1147	-0.0346
apixaban	28	10	1	-0.7017	0.6899	-0.2978
pharmacokinetics	67	10	1	0.5583	-0.5781	-0.1256
and	3	0	2	0.0614	-0.0549	0.0351
disposition	41	10	1	0.3497	-0.3562	-0.2289
.	1	0	1	0.9622	-0.9102	-0.0062
The	3	0	2	0.2842	-0.2840	0.0063
experimental	48	10	1	0.4971	-0.5157	-0.5745
approaches	38	10	1	0.8911	-0.9012	-0.9210
involve	24	10	1	0.7335	-0.7361	-0.6361
integrating	40	10	1	0.6476	-0.6671	-0.2662
apixaban	28	10	1	-0.7017	0.6899	-0.2978
elimination	42	10	1	0.2548	-0.2680	-0.4540
pathways	29	10	1	0.9514	-0.9569	-0.4074
with	4	0	2	0.1679	-0.1689	0.0584
pharmacokinetic	62	10	1	0.5156	-0.5364	-0.0938
profiles	30	10	1	0.3366	-0.3509	-0.6851
obtained	30	10	1	0.2194	-0.2315	-0.0367
from	4	0	2	0.2553	-0.2612	0.0767
bile	4	0	2	-0.1652	0.1682	0.0028
duct	4	0	1	0.1565	-0.1604	-0.0978
-	1	0	2	-0.7817	0.8156	0.1952
cannulated	38	10	1	0.2773	-0.2889	-0.5732
(	1	0	2	-0.7297	0.7587	0.0432
BDC	3	0	2	0.1147	-0.1317	0.1630
)	1	0	1	-0.2775	0.3457	-0.0949
rats	4	0	1	0.7158	-0.7309	-0.2688
and	3	0	2	0.0614	-0.0549	0.0351
dogs	4	0	1	0.2757	-0.2869	-0.2323
receiving	33	10	1	0.3110	-0.3232	-0.7157
i	1	0	2	0.1062	-0.1083	0.0165
.	1	0	1	0.9622	-0.9102	-0.0062
v	1	0	2	0.4626	-0.4800	0.0532
.	1	0	1	0.9622	-0.9102	-0.0062
doses	5	0	1	0.1570	-0.1661	-0.5061
together	28	10	1	0.1642	-0.1661	-0.0556
with	4	0	2	0.1679	-0.1689	0.0584
oral	4	0	1	0.2205	-0.2268	-0.0424
administration	55	10	1	0.1614	-0.1714	-0.2642
of	2	0	2	0.0768	-0.0740	0.0200
activated	33	10	1	0.3102	-0.3201	-0.4083
charcoal	28	10	1	0.2032	-0.2133	-0.9487
(	1	0	2	-0.7297	0.7587	0.0432
AC	2	0	2	0.0088	-0.0127	0.0124
).	2	0	1	0.1443	-0.1187	-0.8894
Additionally	46	10	1	0.6001	-0.6103	-0.9349
,	1	0	2	0.1856	-0.1254	0.0318
the	3	0	2	0.2842	-0.2840	0.0063
role	4	0	1	0.0064	-0.0171	-0.6823
of	2	0	2	0.0768	-0.0740	0.0200
P	1	0	2	0.0448	-0.0493	0.0315
-	1	0	2	-0.7817	0.8156	0.1952
gp	2	0	1	0.3717	-0.3853	-0.2345
(	1	0	2	-0.7297	0.7587	0.0432
P	1	0	2	0.0448	-0.0493	0.0315
-	1	0	2	-0.7817	0.8156	0.1952
glycoprotein	49	10	1	0.0162	-0.0242	-0.1596
		1	0	1	0.6845	-0.5663	-1.0000
abcb1	5	0	1	0.9939	-0.9940	-0.1392
)	1	0	1	-0.2775	0.3457	-0.0949
and	3	0	2	0.0614	-0.0549	0.0351
BCRP	4	0	1	0.9944	-0.9945	-0.4296
(	1	0	2	-0.7297	0.7587	0.0432
breast	20	10	1	0.7814	-0.7944	-0.1637
cancer	19	10	1	0.7371	-0.7472	-0.3902
resistance	38	10	1	0.3257	-0.3391	-0.6204
protein	25	10	2	0.3552	-0.3681	0.0201
		1	0	1	0.6845	-0.5663	-1.0000
abcg2	5	0	1	0.9658	-0.9708	-0.1392
)	1	0	1	-0.2775	0.3457	-0.0949
in	2	0	2	0.0746	-0.0792	0.0164
apixaban	28	10	1	-0.7017	0.6899	-0.2978
disposition	41	10	1	0.3497	-0.3562	-0.2289
was	3	0	2	0.2443	-0.2406	0.0472
evaluated	33	10	1	0.7063	-0.7244	-0.5970
in	2	0	2	0.0746	-0.0792	0.0164
experiments	43	10	1	0.6608	-0.6810	-0.4324
using	5	0	2	0.3159	-0.3200	0.0244
transporter	42	10	1	0.2024	-0.2073	-0.5398
inhibitors	38	10	1	0.2790	-0.2854	-0.4922
and	3	0	2	0.0614	-0.0549	0.0351
transporter	42	10	1	0.2024	-0.2073	-0.5398
knockout	28	10	1	0.9824	-0.9850	-0.2816
(	1	0	2	-0.7297	0.7587	0.0432
KO	2	0	1	0.2205	-0.2269	-0.2563
)	1	0	1	-0.2775	0.3457	-0.0949
rats	4	0	1	0.7158	-0.7309	-0.2688
.	1	0	1	0.9622	-0.9102	-0.0062
Approximately	53	10	1	0.2604	-0.2746	-0.1936
20	2	0	2	-0.1016	0.1625	0.0332
-	1	0	2	-0.7817	0.8156	0.1952
50	2	0	2	0.2188	-0.2378	0.2257
%	1	0	1	0.9067	-0.9193	-1.0000
of	2	0	2	0.0768	-0.0740	0.0200
an	2	0	2	0.0800	-0.0787	0.0226
apixaban	28	10	1	-0.7017	0.6899	-0.2978
i	1	0	2	0.1062	-0.1083	0.0165
.	1	0	1	0.9622	-0.9102	-0.0062
v	1	0	2	0.4626	-0.4800	0.0532
.	1	0	1	0.9622	-0.9102	-0.0062
dose	4	0	1	0.0751	-0.0821	-0.2323
was	3	0	2	0.2443	-0.2406	0.0472
found	5	0	1	0.9738	-0.9769	-0.9161
in	2	0	2	0.0746	-0.0792	0.0164
feces	5	0	1	0.9942	-0.9943	-0.3574
of	2	0	2	0.0768	-0.0740	0.0200
BDC	3	0	2	0.1147	-0.1317	0.1630
rats	4	0	1	0.7158	-0.7309	-0.2688
and	3	0	2	0.0614	-0.0549	0.0351
dogs	4	0	1	0.2757	-0.2869	-0.2323
,	1	0	2	0.1856	-0.1254	0.0318
suggesting	37	10	1	0.5661	-0.5853	-0.9400
IE	2	0	1	0.3745	-0.3805	-0.3752
leading	25	10	1	0.2075	-0.2156	-0.0741
to	2	0	2	0.1903	-0.1944	0.0022
fecal	5	0	1	0.9942	-0.9943	-0.3574
elimination	42	10	1	0.2548	-0.2680	-0.4540
and	3	0	2	0.0614	-0.0549	0.0351
intestinal	36	10	1	0.4526	-0.4689	-0.6021
clearance	32	10	1	0.3526	-0.3645	-0.7781
(	1	0	2	-0.7297	0.7587	0.0432
IC	2	0	1	0.1335	-0.1390	-0.0458
).	2	0	1	0.1443	-0.1187	-0.8894
The	3	0	2	0.2842	-0.2840	0.0063
fecal	5	0	1	0.9942	-0.9943	-0.3574
elimination	42	10	1	0.2548	-0.2680	-0.4540
,	1	0	2	0.1856	-0.1254	0.0318
IC	2	0	1	0.1335	-0.1390	-0.0458
,	1	0	2	0.1856	-0.1254	0.0318
and	3	0	2	0.0614	-0.0549	0.0351
systemic	29	10	1	0.3446	-0.3598	-0.0085
clearance	32	10	1	0.3526	-0.3645	-0.7781
of	2	0	2	0.0768	-0.0740	0.0200
apixaban	28	10	1	-0.7017	0.6899	-0.2978
were	4	0	2	0.4569	-0.4323	0.0525
increased	34	10	1	0.2852	-0.2943	-0.4943
upon	4	0	1	0.3167	-0.3339	-0.9984
AC	2	0	2	0.0088	-0.0127	0.0124
administration	55	10	1	0.1614	-0.1714	-0.2642
in	2	0	2	0.0746	-0.0792	0.0164
both	4	0	1	0.1416	-0.1475	-0.4296
BDC	3	0	2	0.1147	-0.1317	0.1630
rats	4	0	1	0.7158	-0.7309	-0.2688
and	3	0	2	0.0614	-0.0549	0.0351
dogs	4	0	1	0.2757	-0.2869	-0.2323
and	3	0	2	0.0614	-0.0549	0.0351
were	4	0	2	0.4569	-0.4323	0.0525
decreased	32	10	1	0.2733	-0.2834	-0.8541
in	2	0	2	0.0746	-0.0792	0.0164
BDC	3	0	2	0.1147	-0.1317	0.1630
rats	4	0	1	0.7158	-0.7309	-0.2688
dosed	5	0	1	0.1047	-0.1126	-0.5061
with	4	0	2	0.1679	-0.1689	0.0584
GF	2	0	1	0.7457	-0.7491	-0.2345
-	1	0	2	-0.7817	0.8156	0.1952
120918	14	15	2	-0.0130	0.0361	0.0345
a	1	0	2	0.0886	-0.0905	0.0249
dual	4	0	1	0.6886	-0.6761	-0.8765
BCRP	4	0	1	0.9944	-0.9945	-0.4296
and	3	0	2	0.0614	-0.0549	0.0351
P	1	0	2	0.0448	-0.0493	0.0315
-	1	0	2	-0.7817	0.8156	0.1952
gp	2	0	1	0.3717	-0.3853	-0.2345
inhibitor	33	10	1	0.2247	-0.2309	-0.6713
).	2	0	1	0.1443	-0.1187	-0.8894
BCRP	4	0	1	0.9944	-0.9945	-0.4296
appeared	27	10	1	0.3686	-0.3839	-0.8961
to	2	0	2	0.1903	-0.1944	0.0022
play	4	0	2	0.3077	-0.3230	0.0348
a	1	0	2	0.0886	-0.0905	0.0249
more	4	0	1	0.7610	-0.7739	-0.9928
important	34	10	1	0.5951	-0.6066	-0.4687
role	4	0	1	0.0064	-0.0171	-0.6823
for	3	0	1	0.2810	-0.2795	-0.0201
absorption	39	10	1	0.4077	-0.4231	-0.3721
and	3	0	2	0.0614	-0.0549	0.0351
intestinal	36	10	1	0.4526	-0.4689	-0.6021
and	3	0	2	0.0614	-0.0549	0.0351
renal	5	0	1	0.3624	-0.3839	-0.9785
elimination	42	10	1	0.2548	-0.2680	-0.4540
of	2	0	2	0.0768	-0.0740	0.0200
apixaban	28	10	1	-0.7017	0.6899	-0.2978
than	4	0	2	-0.0277	0.0233	0.0163
P	1	0	2	0.0448	-0.0493	0.0315
-	1	0	2	-0.7817	0.8156	0.1952
gp	2	0	1	0.3717	-0.3853	-0.2345
in	2	0	2	0.0746	-0.0792	0.0164
transporter	42	10	1	0.2024	-0.2073	-0.5398
-	1	0	2	-0.7817	0.8156	0.1952
KO	2	0	1	0.2205	-0.2269	-0.2563
rats	4	0	1	0.7158	-0.7309	-0.2688
after	5	0	1	0.3290	-0.3286	-0.9938
oral	4	0	1	0.2205	-0.2268	-0.0424
and	3	0	2	0.0614	-0.0549	0.0351
i	1	0	2	0.1062	-0.1083	0.0165
.	1	0	1	0.9622	-0.9102	-0.0062
v	1	0	2	0.4626	-0.4800	0.0532
.	1	0	1	0.9622	-0.9102	-0.0062
dosing	20	10	1	0.1136	-0.1197	-0.0867
,	1	0	2	0.1856	-0.1254	0.0318
which	5	0	2	0.4068	-0.4197	0.0425
led	3	0	1	0.1904	-0.2007	-0.9278
to	2	0	2	0.1903	-0.1944	0.0022
a	1	0	2	0.0886	-0.0905	0.0249
higher	19	10	1	0.6348	-0.6418	-0.3713
level	5	0	1	0.1340	-0.1428	-0.9946
of	2	0	2	0.0768	-0.0740	0.0200
active	20	10	1	0.5489	-0.5567	-0.2012
renal	5	0	1	0.3624	-0.3839	-0.9785
excretion	34	10	1	0.3347	-0.3496	-0.5732
in	2	0	2	0.0746	-0.0792	0.0164
rat	3	0	1	0.2287	-0.2449	-0.0668
than	4	0	2	-0.0277	0.0233	0.0163
other	5	0	1	0.5023	-0.5057	-0.9842
species	23	10	1	0.5761	-0.5904	-0.6590
.	1	0	1	0.9622	-0.9102	-0.0062
These	5	0	1	0.4604	-0.4633	-0.2376
data	4	0	1	0.7137	-0.7246	-0.9916
demonstrate	43	10	1	0.5159	-0.5320	-0.4224
that	4	0	2	0.1117	-0.1144	0.0753
apixaban	28	10	1	-0.7017	0.6899	-0.2978
undergoes	34	10	2	0.1775	-0.1974	0.0579
IE	2	0	1	0.3745	-0.3805	-0.3752
,	1	0	2	0.1856	-0.1254	0.0318
EER	3	0	1	0.8933	-0.9025	-0.8765
,	1	0	2	0.1856	-0.1254	0.0318
and	3	0	2	0.0614	-0.0549	0.0351
RTR	3	0	1	0.0828	-0.0933	-0.9793
that	4	0	2	0.1117	-0.1144	0.0753
are	3	0	1	0.2294	-0.2352	-0.2115
facilitated	42	10	1	0.1253	-0.1326	-0.6334
by	2	0	2	0.0807	-0.0791	0.0621
efflux	19	10	1	0.1464	-0.1571	-0.5869
transporters	46	10	1	0.2097	-0.2154	-0.5363
.	1	0	1	0.9622	-0.9102	-0.0062
Intestinal	36	10	1	0.4526	-0.4689	-0.6021
reabsorption	48	10	1	0.4140	-0.4305	-0.4786
of	2	0	2	0.0768	-0.0740	0.0200
apixaban	28	10	1	-0.7017	0.6899	-0.2978
could	5	0	1	0.1141	-0.1224	-0.9711
be	2	0	2	0.1011	-0.1058	0.0389
interrupted	41	10	1	0.3976	-0.4131	-0.4911
by	2	0	2	0.0807	-0.0791	0.0621
AC	2	0	2	0.0088	-0.0127	0.0124
even	4	0	2	0.6979	-0.7154	0.0223
at	2	0	2	0.1488	-0.1531	0.0183
3	1	0	2	-0.3617	0.4271	0.1011
hours	5	0	1	0.9505	-0.9547	-0.5745
post	4	0	2	0.4545	-0.4658	0.0053
-	1	0	2	-0.7817	0.8156	0.1952
drug	4	0	1	0.2195	-0.2274	-0.5781
dose	4	0	1	0.0751	-0.0821	-0.2323
in	2	0	2	0.0746	-0.0792	0.0164
dogs	4	0	1	0.2757	-0.2869	-0.2323
(	1	0	2	-0.7297	0.7587	0.0432
late	4	0	1	0.0628	-0.0713	-0.3146
charcoal	28	10	1	0.2032	-0.2133	-0.9487
effect	18	10	2	0.9518	-0.9591	0.0075
).	2	0	1	0.1443	-0.1187	-0.8894
This	4	0	1	0.1607	-0.1681	-0.3297
study	5	0	1	0.9936	-0.9937	-0.9249
demonstrates	47	10	1	0.4825	-0.4997	-0.5017
that	4	0	2	0.1117	-0.1144	0.0753
the	3	0	2	0.2842	-0.2840	0.0063
intestine	30	10	1	0.2602	-0.2734	-0.4598
is	2	0	2	0.1572	-0.1630	0.0477
an	2	0	2	0.0800	-0.0787	0.0226
organ	5	0	1	0.1347	-0.1399	-0.7429
for	3	0	1	0.2810	-0.2795	-0.0201
direct	20	10	1	0.6738	-0.6893	-0.3838
clearance	32	10	1	0.3526	-0.3645	-0.7781
and	3	0	2	0.0614	-0.0549	0.0351
redistribution	56	10	1	0.5994	-0.6204	-0.3398
of	2	0	2	0.0768	-0.0740	0.0200
apixaban	28	10	1	-0.7017	0.6899	-0.2978
The	3	0	2	0.2842	-0.2840	0.0063
IE	2	0	1	0.3745	-0.3805	-0.3752
,	1	0	2	0.1856	-0.1254	0.0318
EER	3	0	1	0.8933	-0.9025	-0.8765
,	1	0	2	0.1856	-0.1254	0.0318
and	3	0	2	0.0614	-0.0549	0.0351
RTR	3	0	1	0.0828	-0.0933	-0.9793
contribute	39	10	1	0.3264	-0.3419	-0.5538
to	2	0	2	0.1903	-0.1944	0.0022
overall	24	10	1	0.6252	-0.6332	-0.6496
pharmacokinetic	62	10	1	0.5156	-0.5364	-0.0938
profiles	30	10	1	0.3366	-0.3509	-0.6851
of	2	0	2	0.0768	-0.0740	0.0200
apixaban	28	10	1	-0.7017	0.6899	-0.2978
IE	2	0	1	0.3745	-0.3805	-0.3752
as	2	0	2	0.1378	-0.1390	0.0175
a	1	0	2	0.0886	-0.0905	0.0249
clearance	32	10	1	0.3526	-0.3645	-0.7781
pathway	24	10	1	0.9318	-0.9381	-0.3310
,	1	0	2	0.1856	-0.1254	0.0318
balanced	29	10	1	0.2020	-0.2101	-0.4024
with	4	0	2	0.1679	-0.1689	0.0584
metabolism	39	10	1	0.0694	-0.0750	-0.6536
and	3	0	2	0.0614	-0.0549	0.0351
renal	5	0	1	0.3624	-0.3839	-0.9785
excretion	34	10	1	0.3347	-0.3496	-0.5732
,	1	0	2	0.1856	-0.1254	0.0318
helps	5	0	1	0.7252	-0.7363	-0.8704
decrease	28	10	1	0.2759	-0.2860	-0.8592
the	3	0	2	0.2842	-0.2840	0.0063
impacts	25	10	1	0.5978	-0.6148	-0.0899
of	2	0	2	0.0768	-0.0740	0.0200
intrinsic	31	10	1	0.2956	-0.3120	-0.0103
(	1	0	2	-0.7297	0.7587	0.0432
renal	5	0	1	0.3624	-0.3839	-0.9785
or	2	0	2	0.1165	-0.1176	0.0120
hepatic	25	10	1	0.3141	-0.3234	-0.2943
impairment	38	10	1	0.8154	-0.8302	-0.6138
)	1	0	1	-0.2775	0.3457	-0.0949
and	3	0	2	0.0614	-0.0549	0.0351
extrinsic	34	10	2	0.1466	-0.1571	0.0221
(	1	0	2	-0.7297	0.7587	0.0432
drug	4	0	1	0.2195	-0.2274	-0.5781
-	1	0	2	-0.7817	0.8156	0.1952
drug	4	0	1	0.2195	-0.2274	-0.5781
interactions	47	10	2	0.7062	-0.7261	0.0201
)	1	0	1	-0.2775	0.3457	-0.0949
factors	25	10	1	0.6305	-0.6362	-0.1850
on	2	0	1	0.1107	-0.1147	-0.0346
apixaban	28	10	1	-0.7017	0.6899	-0.2978
disposition	41	10	1	0.3497	-0.3562	-0.2289
.	1	0	1	0.9622	-0.9102	-0.0062
Ingestion	33	10	1	0.5599	-0.5773	-0.5105
toxicity	28	10	1	0.1695	-0.1799	-0.1515
of	2	0	2	0.0768	-0.0740	0.0200
three	5	0	1	0.2037	-0.2131	-0.6469
Lamiaceae	32	10	1	0.1692	-0.1802	-0.4091
essential	33	10	1	0.8913	-0.9031	-0.3109
oils	4	0	1	0.6878	-0.6632	-0.1736
incorporated	47	10	2	0.1768	-0.1869	0.0919
in	2	0	2	0.0746	-0.0792	0.0164
protein	25	10	2	0.3552	-0.3681	0.0201
baits	5	0	1	0.3244	-0.3412	-0.1115
against	24	10	1	0.1700	-0.1768	-0.5843
the	3	0	2	0.2842	-0.2840	0.0063
olive	5	0	1	0.3741	-0.3837	-0.9765
fruit	5	0	1	0.8901	-0.8880	-0.4125
fly	3	0	1	0.1648	-0.1732	-0.0458
,	1	0	2	0.1856	-0.1254	0.0318
Bactrocera	36	11	1	0.3481	-0.3623	-0.3453
oleae	4	5	1	-0.6966	0.6888	-0.8278
(	1	0	2	-0.7297	0.7587	0.0432
Rossi	5	0	1	0.5599	-0.5863	-0.9340
)	1	0	1	-0.2775	0.3457	-0.0949
(	1	0	2	-0.7297	0.7587	0.0432
Diptera	25	10	1	0.3497	-0.3641	-0.2865
Tephritidae	41	11	1	0.1776	-0.1833	-0.6782
).	2	0	1	0.1443	-0.1187	-0.8894
The	3	0	2	0.2842	-0.2840	0.0063
ingestion	33	10	1	0.5599	-0.5773	-0.5105
toxicity	28	10	1	0.1695	-0.1799	-0.1515
of	2	0	2	0.0768	-0.0740	0.0200
three	5	0	1	0.2037	-0.2131	-0.6469
Lamiaceae	32	10	1	0.1692	-0.1802	-0.4091
essential	33	10	1	0.8913	-0.9031	-0.3109
oils	4	0	1	0.6878	-0.6632	-0.1736
(	1	0	2	-0.7297	0.7587	0.0432
EOs	3	0	1	-0.1914	0.1880	-0.8765
)	1	0	1	-0.2775	0.3457	-0.0949
-	1	0	2	-0.7817	0.8156	0.1952
Hyptis	20	10	1	0.0925	-0.1005	-0.7329
suaveolens	34	14	1	0.1727	-0.1827	-0.1954
,	1	0	2	0.1856	-0.1254	0.0318
Rosmarinus	38	10	1	-0.1654	0.1552	-0.4134
officinalis	42	10	1	0.3511	-0.3655	-0.8939
and	3	0	2	0.0614	-0.0549	0.0351
Lavandula	31	10	1	0.0972	-0.0948	-0.2481
angustifolia	48	10	1	0.4919	-0.5044	-0.9532
-	1	0	2	-0.7817	0.8156	0.1952
incorporated	47	10	2	0.1768	-0.1869	0.0919
in	2	0	2	0.0746	-0.0792	0.0164
protein	25	10	2	0.3552	-0.3681	0.0201
baits	5	0	1	0.3244	-0.3412	-0.1115
was	3	0	2	0.2443	-0.2406	0.0472
evaluated	33	10	1	0.7063	-0.7244	-0.5970
against	24	10	1	0.1700	-0.1768	-0.5843
Bactrocera	36	11	1	0.3481	-0.3623	-0.3453
oleae	4	5	1	-0.6966	0.6888	-0.8278
,	1	0	2	0.1856	-0.1254	0.0318
a	1	0	2	0.0886	-0.0905	0.0249
worldwide	33	10	1	0.9930	-0.9931	-0.8397
pest	4	0	1	0.1958	-0.2032	-0.0980
of	2	0	2	0.0768	-0.0740	0.0200
olive	5	0	1	0.3741	-0.3837	-0.9765
fruits	20	10	1	0.8306	-0.8396	-0.6658
.	1	0	1	0.9622	-0.9102	-0.0062
In	2	0	2	0.0746	-0.0792	0.0164
laboratory	36	10	1	0.4071	-0.4227	-0.4188
conditions	36	10	1	0.6679	-0.6752	-0.3503
,	1	0	2	0.1856	-0.1254	0.0318
all	3	0	1	0.2791	-0.2837	-0.4233
the	3	0	2	0.2842	-0.2840	0.0063
tested	17	10	1	0.2272	-0.2391	-0.3767
EOs	3	0	1	-0.1914	0.1880	-0.8765
showed	20	10	2	0.4163	-0.4172	0.0564
dose	4	0	1	0.0751	-0.0821	-0.2323
-	1	0	2	-0.7817	0.8156	0.1952
dependent	29	10	1	0.1605	-0.1697	-0.9027
toxicity	28	10	1	0.1695	-0.1799	-0.1515
on	2	0	1	0.1107	-0.1147	-0.0346
B	1	0	2	0.0459	-0.0484	0.1019
.	1	0	1	0.9622	-0.9102	-0.0062
oleae	4	5	1	-0.6966	0.6888	-0.8278
,	1	0	2	0.1856	-0.1254	0.0318
with	4	0	2	0.1679	-0.1689	0.0584
mortality	34	10	1	0.8564	-0.8651	-0.9826
rates	5	0	1	0.2335	-0.2495	-0.1833
ranging	22	10	1	0.3804	-0.3840	-0.3364
from	4	0	2	0.2553	-0.2612	0.0767
12	2	0	2	-0.1879	0.2679	0.0707
%	1	0	1	0.9067	-0.9193	-1.0000
(	1	0	2	-0.7297	0.7587	0.0432
EO	2	0	1	-0.0403	0.0344	-0.3184
concentration	49	10	1	0.2284	-0.2395	-0.0004
:	1	0	2	0.4120	-0.1870	0.0693
0	1	0	2	0.2048	-0.1750	0.1665
.	1	0	1	0.9622	-0.9102	-0.0062
01	2	0	2	0.1679	-0.1620	0.0825
%	1	0	1	0.9067	-0.9193	-1.0000
w	1	0	2	0.4109	-0.4037	0.0421
:	1	0	2	0.4120	-0.1870	0.0693
v	1	0	2	0.4626	-0.4800	0.0532
)	1	0	1	-0.2775	0.3457	-0.0949
to	2	0	2	0.1903	-0.1944	0.0022
100	3	0	1	0.1366	-0.0881	-0.1958
%	1	0	1	0.9067	-0.9193	-1.0000
(	1	0	2	-0.7297	0.7587	0.0432
EO	2	0	1	-0.0403	0.0344	-0.3184
concentration	49	10	1	0.2284	-0.2395	-0.0004
:	1	0	2	0.4120	-0.1870	0.0693
1	1	0	2	-0.0709	0.1668	0.0927
.	1	0	1	0.9622	-0.9102	-0.0062
75	2	0	2	0.0717	-0.0451	0.0354
%	1	0	1	0.9067	-0.9193	-1.0000
w	1	0	2	0.4109	-0.4037	0.0421
:	1	0	2	0.4120	-0.1870	0.0693
v	1	0	2	0.4626	-0.4800	0.0532
).	2	0	1	0.1443	-0.1187	-0.8894
Semi	4	0	1	0.1709	-0.1822	-0.7936
-	1	0	2	-0.7817	0.8156	0.1952
field	5	0	1	0.9929	-0.9905	-0.9952
results	24	10	1	0.5686	-0.5903	-0.0136
highlighted	38	10	1	0.9366	-0.9481	-0.0353
the	3	0	2	0.2842	-0.2840	0.0063
toxicity	28	10	1	0.1695	-0.1799	-0.1515
of	2	0	2	0.0768	-0.0740	0.0200
L	1	0	1	0.0508	-0.0591	-0.2752
.	1	0	1	0.9622	-0.9102	-0.0062
angustifolia	48	10	1	0.4919	-0.5044	-0.9532
and	3	0	2	0.0614	-0.0549	0.0351
H	1	0	2	0.0567	-0.0587	0.0101
.	1	0	1	0.9622	-0.9102	-0.0062
suaveolens	34	14	1	0.1727	-0.1827	-0.1954
EOs	3	0	1	-0.1914	0.1880	-0.8765
,	1	0	2	0.1856	-0.1254	0.0318
which	5	0	2	0.4068	-0.4197	0.0425
exerted	23	10	1	0.1870	-0.1989	-0.7627
more	4	0	1	0.7610	-0.7739	-0.9928
than	4	0	2	-0.0277	0.0233	0.0163
60	2	0	1	-0.1792	0.2032	-0.5444
%	1	0	1	0.9067	-0.9193	-1.0000
of	2	0	2	0.0768	-0.0740	0.0200
flies	5	0	1	0.9166	-0.9253	-0.4817
mortality	34	10	1	0.8564	-0.8651	-0.9826
at	2	0	2	0.1488	-0.1531	0.0183
a	1	0	2	0.0886	-0.0905	0.0249
concentration	49	10	1	0.2284	-0.2395	-0.0004
of	2	0	2	0.0768	-0.0740	0.0200
1	1	0	2	-0.0709	0.1668	0.0927
.	1	0	1	0.9622	-0.9102	-0.0062
75	2	0	2	0.0717	-0.0451	0.0354
%	1	0	1	0.9067	-0.9193	-1.0000
(	1	0	2	-0.7297	0.7587	0.0432
w	1	0	2	0.4109	-0.4037	0.0421
:	1	0	2	0.4120	-0.1870	0.0693
v	1	0	2	0.4626	-0.4800	0.0532
).	2	0	1	0.1443	-0.1187	-0.8894
Gas	3	0	1	0.2119	-0.2176	-0.7823
Chromatography	56	10	1	0.1890	-0.1995	-0.9357
-	1	0	2	-0.7817	0.8156	0.1952
Electron	29	10	1	0.5009	-0.5132	-0.4296
Impact	20	10	1	0.5561	-0.5699	-0.2208
Mass	4	0	1	0.7475	-0.7664	-0.8528
Spectrometry	46	10	1	0.4150	-0.4316	-0.6046
analyses	28	10	1	0.6501	-0.6667	-0.6563
of	2	0	2	0.0768	-0.0740	0.0200
the	3	0	2	0.2842	-0.2840	0.0063
three	5	0	1	0.2037	-0.2131	-0.6469
EOs	3	0	1	-0.1914	0.1880	-0.8765
showed	20	10	2	0.4163	-0.4172	0.0564
that	4	0	2	0.1117	-0.1144	0.0753
H	1	0	2	0.0567	-0.0587	0.0101
.	1	0	1	0.9622	-0.9102	-0.0062
suaveolens	34	14	1	0.1727	-0.1827	-0.1954
EO	2	0	1	-0.0403	0.0344	-0.3184
was	3	0	2	0.2443	-0.2406	0.0472
dominated	34	10	1	0.0663	-0.0742	-0.2882
by	2	0	2	0.0807	-0.0791	0.0621
monoterpene	41	10	1	-0.5502	0.5404	-0.5250
and	3	0	2	0.0614	-0.0549	0.0351
sesquiterpene	51	10	1	-0.6299	0.6177	-0.8800
hydrocarbons	48	10	2	-0.7165	0.7080	0.0264
Oxygenated	39	10	1	-0.3580	0.3570	-0.5444
monoterpenes	46	10	1	-0.5256	0.5158	-0.4954
were	4	0	2	0.4569	-0.4323	0.0525
the	3	0	2	0.2842	-0.2840	0.0063
main	4	0	1	0.7568	-0.7754	-0.8528
chemical	29	10	1	0.6696	-0.6846	-0.7908
class	5	0	1	0.5632	-0.5606	-0.9947
in	2	0	2	0.0746	-0.0792	0.0164
R	1	0	1	0.1400	-0.1566	-0.0116
.	1	0	1	0.9622	-0.9102	-0.0062
officinalis	42	10	1	0.3511	-0.3655	-0.8939
and	3	0	2	0.0614	-0.0549	0.0351
L	1	0	1	0.0508	-0.0591	-0.2752
.	1	0	1	0.9622	-0.9102	-0.0062
angustifolia	48	10	1	0.4919	-0.5044	-0.9532
EOs	3	0	1	-0.1914	0.1880	-0.8765
.	1	0	1	0.9622	-0.9102	-0.0062
Further	24	10	1	0.5219	-0.5322	-0.5598
research	28	10	1	0.9585	-0.9643	-0.8567
is	2	0	2	0.1572	-0.1630	0.0477
needed	16	10	1	0.7581	-0.7724	-0.9884
to	2	0	2	0.1903	-0.1944	0.0022
evaluate	28	10	1	0.7866	-0.8043	-0.7185
the	3	0	2	0.2842	-0.2840	0.0063
efficacy	28	10	1	0.7660	-0.7798	-0.7585
of	2	0	2	0.0768	-0.0740	0.0200
these	5	0	1	0.4604	-0.4633	-0.2376
EOs	3	0	1	-0.1914	0.1880	-0.8765
plus	4	0	1	-0.3375	0.3241	-0.6672
food	4	0	1	0.9932	-0.9933	-0.6429
bait	4	0	1	0.0708	-0.0794	-0.0211
against	24	10	1	0.1700	-0.1768	-0.5843
the	3	0	2	0.2842	-0.2840	0.0063
olive	5	0	1	0.3741	-0.3837	-0.9765
fruit	5	0	1	0.8901	-0.8880	-0.4125
fly	3	0	1	0.1648	-0.1732	-0.0458
in	2	0	2	0.0746	-0.0792	0.0164
the	3	0	2	0.2842	-0.2840	0.0063
open	4	0	1	-0.0666	0.0573	-0.8972
field	5	0	1	0.9929	-0.9905	-0.9952
.	1	0	1	0.9622	-0.9102	-0.0062
Pediatric	34	10	1	0.2840	-0.2984	-0.0599
insecticide	41	10	1	0.1109	-0.1183	-0.4618
chalk	4	5	1	0.1159	-0.1212	-0.8847
exposures	33	10	1	0.1896	-0.1979	-0.6523
reported	28	10	1	0.4585	-0.4721	-0.5894
to	2	0	2	0.1903	-0.1944	0.0022
Texas	5	0	1	-0.3916	0.3780	-0.8449
poison	19	10	1	0.1195	-0.1192	-0.3453
centers	24	10	1	0.2595	-0.2733	-0.0989
.	1	0	1	0.9622	-0.9102	-0.0062
The	3	0	2	0.2842	-0.2840	0.0063
pesticide	33	10	1	0.1003	-0.1064	-0.4687
Miraculous	33	16	1	0.3727	-0.3898	-0.5659
Insecticide	41	10	1	0.1109	-0.1183	-0.4618
Chalk	4	5	1	0.1159	-0.1212	-0.8847
(	1	0	2	-0.7297	0.7587	0.0432
TM	2	0	2	0.1196	-0.1253	0.0802
)	1	0	1	-0.2775	0.3457	-0.0949
is	2	0	2	0.1572	-0.1630	0.0477
illegal	23	10	1	0.8577	-0.8642	-0.5622
in	2	0	2	0.0746	-0.0792	0.0164
the	3	0	2	0.2842	-0.2840	0.0063
United	20	10	1	0.1689	-0.1779	-0.3567
States	18	10	1	0.1732	-0.1823	-0.5983
but	3	0	1	-0.0453	0.0376	-0.1387
can	3	0	1	0.1548	-0.1592	-0.4197
be	2	0	2	0.1011	-0.1058	0.0389
obtained	30	10	1	0.2194	-0.2315	-0.0367
through	24	10	1	0.3521	-0.3679	-0.8972
a	1	0	2	0.0886	-0.0905	0.0249
variety	25	10	1	0.3351	-0.3486	-0.6243
of	2	0	2	0.0768	-0.0740	0.0200
sources	24	10	1	0.4347	-0.4557	-0.9611
.	1	0	1	0.9622	-0.9102	-0.0062
Because	24	10	1	0.2619	-0.2732	-0.7429
it	2	0	1	0.1437	-0.1475	-0.0106
is	2	0	2	0.1572	-0.1630	0.0477
a	1	0	2	0.0886	-0.0905	0.0249
stick	5	0	1	0.9648	-0.9692	-0.9249
similar	24	10	1	0.4525	-0.4728	-0.2741
in	2	0	2	0.0746	-0.0792	0.0164
appearance	36	10	1	0.3167	-0.3300	-0.8567
to	2	0	2	0.1903	-0.1944	0.0022
common	18	10	1	0.5628	-0.5726	-0.8086
blackboard	35	13	1	0.3462	-0.3646	-0.1223
chalk	4	5	1	0.1159	-0.1212	-0.8847
,	1	0	2	0.1856	-0.1254	0.0318
children	30	10	1	0.6675	-0.6846	-0.8331
might	5	0	1	0.1303	-0.1366	-0.9027
play	4	0	2	0.3077	-0.3230	0.0348
with	4	0	2	0.1679	-0.1689	0.0584
it	2	0	1	0.1437	-0.1475	-0.0106
and	3	0	2	0.0614	-0.0549	0.0351
put	3	0	1	0.4376	-0.4494	-0.8141
it	2	0	1	0.1437	-0.1475	-0.0106
in	2	0	2	0.0746	-0.0792	0.0164
their	5	0	1	0.8608	-0.8556	-0.2376
mouths	20	10	1	0.8304	-0.8409	-0.9016
.	1	0	1	0.9622	-0.9102	-0.0062
All	3	0	1	0.2791	-0.2837	-0.4233
Miraculous	33	16	1	0.3727	-0.3898	-0.5659
Insecticide	41	10	1	0.1109	-0.1183	-0.4618
Chalk	4	5	1	0.1159	-0.1212	-0.8847
exposures	33	10	1	0.1896	-0.1979	-0.6523
involving	31	10	1	0.5155	-0.5037	-0.9122
children	30	10	1	0.6675	-0.6846	-0.8331
5	1	0	2	-0.0765	0.1328	0.1632
years	5	0	1	0.9934	-0.9936	-0.8476
or	2	0	2	0.1165	-0.1176	0.0120
younger	25	10	1	0.9618	-0.9671	-0.6810
reported	28	10	1	0.4585	-0.4721	-0.5894
to	2	0	2	0.1903	-0.1944	0.0022
Texas	5	0	1	-0.3916	0.3780	-0.8449
poison	19	10	1	0.1195	-0.1192	-0.3453
centers	24	10	1	0.2595	-0.2733	-0.0989
during	20	10	1	0.2193	-0.2275	-0.2617
2000	4	0	1	-0.0492	0.0698	-0.2458
-	1	0	2	-0.7817	0.8156	0.1952
2010	4	0	1	0.9619	-0.9333	-0.2458
were	4	0	2	0.4569	-0.4323	0.0525
identified	36	10	1	0.5487	-0.5652	-0.9664
.	1	0	1	0.9622	-0.9102	-0.0062
The	3	0	2	0.2842	-0.2840	0.0063
distribution	47	10	1	0.5388	-0.5605	-0.2421
by	2	0	2	0.0807	-0.0791	0.0621
selected	28	10	1	0.5651	-0.5749	-0.0522
demographic	45	10	1	0.2933	-0.3064	-0.8554
and	3	0	2	0.0614	-0.0549	0.0351
clinical	27	10	1	0.2594	-0.2706	-0.8397
factors	25	10	1	0.6305	-0.6362	-0.1850
was	3	0	2	0.2443	-0.2406	0.0472
calculated	37	10	1	0.3094	-0.3216	-0.7003
.	1	0	1	0.9622	-0.9102	-0.0062
Of	2	0	2	0.0768	-0.0740	0.0200
the	3	0	2	0.2842	-0.2840	0.0063
total	5	0	1	0.0673	-0.0695	-0.8141
188	3	0	1	-0.5023	0.5673	-0.1958
exposures	33	10	1	0.1896	-0.1979	-0.6523
,	1	0	2	0.1856	-0.1254	0.0318
the	3	0	2	0.2842	-0.2840	0.0063
mean	4	0	1	0.7444	-0.7614	-0.6948
age	3	0	1	0.4921	-0.5000	-0.8679
was	3	0	2	0.2443	-0.2406	0.0472
1	1	0	2	-0.0709	0.1668	0.0927
.	1	0	1	0.9622	-0.9102	-0.0062
5	1	0	2	-0.0765	0.1328	0.1632
years	5	0	1	0.9934	-0.9936	-0.8476
(	1	0	2	-0.7297	0.7587	0.0432
range	5	0	1	0.6816	-0.7019	-0.9653
6	1	0	1	-0.2161	0.2684	-0.0059
months	20	10	1	0.7775	-0.7847	-0.6741
-	1	0	2	-0.7817	0.8156	0.1952
5	1	0	2	-0.0765	0.1328	0.1632
years	5	0	1	0.9934	-0.9936	-0.8476
)	1	0	1	-0.2775	0.3457	-0.0949
and	3	0	2	0.0614	-0.0549	0.0351
60	2	0	1	-0.1792	0.2032	-0.5444
.	1	0	1	0.9622	-0.9102	-0.0062
6	1	0	1	-0.2161	0.2684	-0.0059
%	1	0	1	0.9067	-0.9193	-1.0000
were	4	0	2	0.4569	-0.4323	0.0525
male	4	0	1	0.6433	-0.6649	-0.2350
.	1	0	1	0.9622	-0.9102	-0.0062
Ingestions	37	10	1	0.6342	-0.6519	-0.4058
were	4	0	2	0.4569	-0.4323	0.0525
reported	28	10	1	0.4585	-0.4721	-0.5894
in	2	0	2	0.0746	-0.0792	0.0164
97	2	0	2	0.1148	-0.1201	0.1017
.	1	0	1	0.9622	-0.9102	-0.0062
3	1	0	2	-0.3617	0.4271	0.1011
%	1	0	1	0.9067	-0.9193	-1.0000
of	2	0	2	0.0768	-0.0740	0.0200
the	3	0	2	0.2842	-0.2840	0.0063
exposures	33	10	1	0.1896	-0.1979	-0.6523
,	1	0	2	0.1856	-0.1254	0.0318
and	3	0	2	0.0614	-0.0549	0.0351
these	5	0	1	0.4604	-0.4633	-0.2376
were	4	0	2	0.4569	-0.4323	0.0525
reported	28	10	1	0.4585	-0.4721	-0.5894
to	2	0	2	0.1903	-0.1944	0.0022
involve	24	10	1	0.7335	-0.7361	-0.6361
at	2	0	2	0.1488	-0.1531	0.0183
most	4	0	1	0.7744	-0.7900	-0.9928
one	3	0	1	-0.1254	0.1212	-0.0390
stick	5	0	1	0.9648	-0.9692	-0.9249
of	2	0	2	0.0768	-0.0740	0.0200
the	3	0	2	0.2842	-0.2840	0.0063
chalk	4	5	1	0.1159	-0.1212	-0.8847
.	1	0	1	0.9622	-0.9102	-0.0062
The	3	0	2	0.2842	-0.2840	0.0063
lowest	20	10	1	0.6506	-0.6646	-0.2111
exposure	29	10	1	0.1489	-0.1556	-0.6125
rates	5	0	1	0.2335	-0.2495	-0.1833
per	3	0	1	0.1085	-0.1156	0.0000
100	3	0	1	0.1366	-0.0881	-0.1958
,	1	0	2	0.1856	-0.1254	0.0318
000	3	0	2	0.3293	-0.3199	0.0301
population	38	10	1	0.7851	-0.7983	-0.3066
of	2	0	2	0.0768	-0.0740	0.0200
5	1	0	2	-0.0765	0.1328	0.1632
years	5	0	1	0.9934	-0.9936	-0.8476
or	2	0	2	0.1165	-0.1176	0.0120
younger	25	10	1	0.9618	-0.9671	-0.6810
were	4	0	2	0.4569	-0.4323	0.0525
reported	28	10	1	0.4585	-0.4721	-0.5894
in	2	0	2	0.0746	-0.0792	0.0164
the	3	0	2	0.2842	-0.2840	0.0063
Public	20	10	1	0.7112	-0.7222	-0.8847
Health	19	10	1	0.8641	-0.8721	-0.5957
Regions	25	10	2	0.9391	-0.9496	0.0092
in	2	0	2	0.0746	-0.0792	0.0164
northern	28	10	1	0.4882	-0.4849	-0.3517
and	3	0	2	0.0614	-0.0549	0.0351
eastern	24	10	1	0.4111	-0.4279	-0.2430
Texas	5	0	1	-0.3916	0.3780	-0.8449
(	1	0	2	-0.7297	0.7587	0.0432
0	1	0	2	0.2048	-0.1750	0.1665
.	1	0	1	0.9622	-0.9102	-0.0062
00	2	0	2	0.3188	-0.2958	0.0825
-	1	0	2	-0.7817	0.8156	0.1952
2	1	0	2	-0.3619	0.4347	0.1199
.	1	0	1	0.9622	-0.9102	-0.0062
30	2	0	2	-0.0010	0.0258	0.0083
)	1	0	1	-0.2775	0.3457	-0.0949
and	3	0	2	0.0614	-0.0549	0.0351
the	3	0	2	0.2842	-0.2840	0.0063
highest	24	10	1	0.6029	-0.5889	-0.5432
rates	5	0	1	0.2335	-0.2495	-0.1833
in	2	0	2	0.0746	-0.0792	0.0164
the	3	0	2	0.2842	-0.2840	0.0063
Public	20	10	1	0.7112	-0.7222	-0.8847
Health	19	10	1	0.8641	-0.8721	-0.5957
Regions	25	10	2	0.9391	-0.9496	0.0092
in	2	0	2	0.0746	-0.0792	0.0164
southern	30	10	1	0.5585	-0.5751	-0.6282
and	3	0	2	0.0614	-0.0549	0.0351
western	24	10	1	0.2425	-0.2544	-0.3854
Texas	5	0	1	-0.3916	0.3780	-0.8449
(	1	0	2	-0.7297	0.7587	0.0432
19	2	0	2	-0.0070	0.0780	0.1685
.	1	0	1	0.9622	-0.9102	-0.0062
08	2	0	2	0.0477	-0.0584	0.2278
-	1	0	2	-0.7817	0.8156	0.1952
39	2	0	2	-0.2399	0.2691	0.0083
.	1	0	1	0.9622	-0.9102	-0.0062
50	2	0	2	0.2188	-0.2378	0.2257
).	2	0	1	0.1443	-0.1187	-0.8894
Of	2	0	2	0.0768	-0.0740	0.0200
the	3	0	2	0.2842	-0.2840	0.0063
187	3	0	1	-0.0021	0.0586	-0.1958
exposures	33	10	1	0.1896	-0.1979	-0.6523
not	3	0	1	0.0500	-0.0565	-0.0785
involving	31	10	1	0.5155	-0.5037	-0.9122
other	5	0	1	0.5023	-0.5057	-0.9842
substances	38	10	1	0.3243	-0.3354	-0.8462
,	1	0	2	0.1856	-0.1254	0.0318
96	2	0	2	0.0961	-0.1015	0.1017
.	1	0	1	0.9622	-0.9102	-0.0062
8	1	0	2	-0.0543	0.0949	0.1745
%	1	0	1	0.9067	-0.9193	-1.0000
were	4	0	2	0.4569	-0.4323	0.0525
known	5	0	2	0.7574	-0.7781	0.1298
or	2	0	2	0.1165	-0.1176	0.0120
expected	28	10	1	0.7439	-0.7582	-0.1205
to	2	0	2	0.1903	-0.1944	0.0022
result	20	10	2	0.4099	-0.4299	0.0155
in	2	0	2	0.0746	-0.0792	0.0164
at	2	0	2	0.1488	-0.1531	0.0183
most	4	0	1	0.7744	-0.7900	-0.9928
minor	5	0	2	-0.4304	0.4222	0.0502
effects	23	10	2	0.9558	-0.9631	0.0199
,	1	0	2	0.1856	-0.1254	0.0318
and	3	0	2	0.0614	-0.0549	0.0351
71	2	0	2	-0.2425	0.2569	0.0354
.	1	0	1	0.9622	-0.9102	-0.0062
1	1	0	2	-0.0709	0.1668	0.0927
%	1	0	1	0.9067	-0.9193	-1.0000
were	4	0	2	0.4569	-0.4323	0.0525
managed	24	10	1	0.7538	-0.7651	-0.7031
on	2	0	1	0.1107	-0.1147	-0.0346
site	4	0	1	0.4866	-0.4951	-0.6361
(	1	0	2	-0.7297	0.7587	0.0432
at	2	0	2	0.1488	-0.1531	0.0183
residence	33	10	1	0.2186	-0.2291	-0.6429
).	2	0	1	0.1443	-0.1187	-0.8894
Synthesis	33	10	1	0.2165	-0.2204	-0.6269
and	3	0	2	0.0614	-0.0549	0.0351
antimycobacterial	70	10	1	0.1108	-0.1182	-0.7991
evaluation	39	10	1	0.8574	-0.8700	-0.4657
of	2	0	2	0.0768	-0.0740	0.0200
pyrazinamide	46	12	1	-0.8434	0.8338	-0.4540
derivatives	41	10	1	0.0323	-0.0402	-0.9161
with	4	0	2	0.1679	-0.1689	0.0584
benzylamino	44	10	1	-0.8388	0.8305	-0.0770
substitution	44	10	1	0.0285	-0.0315	-0.9740
.	1	0	1	0.9622	-0.9102	-0.0062
A	1	0	2	0.0886	-0.0905	0.0249
series	18	10	1	0.2628	-0.2764	-0.7852
of	2	0	2	0.0768	-0.0740	0.0200
19	2	0	2	-0.0070	0.0780	0.1685
new	3	0	1	-0.0585	0.0559	-0.3264
compounds	34	10	2	0.3181	-0.3118	0.0039
related	24	10	1	0.2529	-0.2633	-0.3510
to	2	0	2	0.1903	-0.1944	0.0022
pyrazinamide	46	12	1	-0.8434	0.8338	-0.4540
were	4	0	2	0.4569	-0.4323	0.0525
synthesized	43	10	1	0.2485	-0.2555	-0.6415
,	1	0	2	0.1856	-0.1254	0.0318
characterized	51	10	1	0.6664	-0.6829	-0.3545
with	4	0	2	0.1679	-0.1689	0.0584
analytical	36	10	1	0.7856	-0.7991	-0.9400
data	4	0	1	0.7137	-0.7246	-0.9916
and	3	0	2	0.0614	-0.0549	0.0351
screened	28	10	1	0.7072	-0.7239	-0.9701
for	3	0	1	0.2810	-0.2795	-0.0201
in	2	0	2	0.0746	-0.0792	0.0164
vitro	5	0	1	0.9826	-0.9854	-0.9908
whole	5	0	1	0.9453	-0.9525	-0.3482
cell	4	0	1	0.8973	-0.8967	-0.8100
antimycobacterial	70	10	1	0.1108	-0.1182	-0.7991
activity	28	10	1	0.8949	-0.8980	-0.7017
against	24	10	1	0.1700	-0.1768	-0.5843
Mycobacterium	53	10	1	0.1217	-0.1306	-0.7415
tuberculosis	48	10	1	0.2734	-0.2866	-0.9305
H37Rv	5	0	1	0.4922	-0.5135	-0.9948
,	1	0	2	0.1856	-0.1254	0.0318
Mycobacterium	53	10	1	0.1217	-0.1306	-0.7415
kansasii	23	14	1	0.2054	-0.2027	-0.7880
and	3	0	2	0.0614	-0.0549	0.0351
two	3	0	2	0.4549	-0.4687	0.0785
types	5	0	1	0.7825	-0.7953	-0.9938
of	2	0	2	0.0768	-0.0740	0.0200
Mycobacterium	53	10	1	0.1217	-0.1306	-0.7415
avium	5	0	1	0.9803	-0.9839	-0.0844
.	1	0	1	0.9622	-0.9102	-0.0062
The	3	0	2	0.2842	-0.2840	0.0063
series	18	10	1	0.2628	-0.2764	-0.7852
consisted	34	10	1	0.5415	-0.5550	-0.3728
of	2	0	2	0.0768	-0.0740	0.0200
3	1	0	2	-0.3617	0.4271	0.1011
-(	2	0	2	-0.9943	0.9943	0.1079
benzylamino	44	10	1	-0.8388	0.8305	-0.0770
)-	2	0	1	-0.8840	0.9016	-0.8894
5	1	0	2	-0.0765	0.1328	0.1632
-	1	0	2	-0.7817	0.8156	0.1952
cyanopyrazine	52	10	1	-0.8964	0.8885	-0.2672
-	1	0	2	-0.7817	0.8156	0.1952
2	1	0	2	-0.3619	0.4347	0.1199
-	1	0	2	-0.7817	0.8156	0.1952
carboxamides	49	10	1	-0.8076	0.7993	-0.5732
and	3	0	2	0.0614	-0.0549	0.0351
3	1	0	2	-0.3617	0.4271	0.1011
-(	2	0	2	-0.9943	0.9943	0.1079
benzylamino	44	10	1	-0.8388	0.8305	-0.0770
)	1	0	1	-0.2775	0.3457	-0.0949
pyrazine	30	10	1	-0.8964	0.8887	-0.4880
-	1	0	2	-0.7817	0.8156	0.1952
2	1	0	2	-0.3619	0.4347	0.1199
,	1	0	2	0.1856	-0.1254	0.0318
5	1	0	2	-0.0765	0.1328	0.1632
-	1	0	2	-0.7817	0.8156	0.1952
dicarbonitriles	62	10	1	-0.6582	0.6493	-0.5538
with	4	0	2	0.1679	-0.1689	0.0584
various	25	10	1	0.5359	-0.5554	-0.5562
substituents	45	10	1	0.0836	-0.0889	-0.9858
on	2	0	1	0.1107	-0.1147	-0.0346
the	3	0	2	0.2842	-0.2840	0.0063
phenyl	20	10	1	-0.9004	0.8931	-0.5262
ring	4	0	1	0.0523	-0.0627	-0.0132
.	1	0	1	0.9622	-0.9102	-0.0062
RP	2	0	2	0.0193	-0.0295	0.0363
-	1	0	2	-0.7817	0.8156	0.1952
HPLC	4	0	1	0.4123	-0.4042	-0.9922
method	20	10	1	-0.0181	0.0102	-0.2107
was	3	0	2	0.2443	-0.2406	0.0472
used	4	0	1	0.5849	-0.6013	-0.9899
to	2	0	2	0.1903	-0.1944	0.0022
determine	33	10	1	0.1126	-0.1193	-0.1304
the	3	0	2	0.2842	-0.2840	0.0063
lipophilicity	49	10	1	0.1645	-0.1673	-0.9880
of	2	0	2	0.0768	-0.0740	0.0200
the	3	0	2	0.2842	-0.2840	0.0063
prepared	26	10	1	0.5844	-0.5971	-0.9375
compounds	34	10	2	0.3181	-0.3118	0.0039
.	1	0	1	0.9622	-0.9102	-0.0062
Nine	4	0	1	-0.5751	0.5674	-0.4000
compounds	34	10	2	0.3181	-0.3118	0.0039
exerted	23	10	1	0.1870	-0.1989	-0.7627
similar	24	10	1	0.4525	-0.4728	-0.2741
or	2	0	2	0.1165	-0.1176	0.0120
better	18	10	1	0.6630	-0.6765	-0.4434
activity	28	10	1	0.8949	-0.8980	-0.7017
against	24	10	1	0.1700	-0.1768	-0.5843
Mycobacterium	53	10	1	0.1217	-0.1306	-0.7415
tuberculosis	48	10	1	0.2734	-0.2866	-0.9305
compared	30	10	1	0.5513	-0.5556	-0.3646
to	2	0	2	0.1903	-0.1944	0.0022
pyrazinamide	46	12	1	-0.8434	0.8338	-0.4540
(	1	0	2	-0.7297	0.7587	0.0432
MIC	3	0	1	0.1464	-0.1561	-0.2398
=	1	0	2	0.0220	0.0594	-1.0000
6	1	0	1	-0.2161	0.2684	-0.0059
.	1	0	1	0.9622	-0.9102	-0.0062
25	2	0	2	-0.2398	0.3027	0.1692
-	1	0	2	-0.7817	0.8156	0.1952
12	2	0	2	-0.1879	0.2679	0.0707
.	1	0	1	0.9622	-0.9102	-0.0062
5	1	0	2	-0.0765	0.1328	0.1632
μg	3	0	1	0.1924	-0.1616	-1.0000
/	1	0	1	0.8753	-0.7131	-1.0000
mL	2	0	1	0.3527	-0.3707	-0.4901
).	2	0	1	0.1443	-0.1187	-0.8894
3	1	0	2	-0.3617	0.4271	0.1011
-(	2	0	2	-0.9943	0.9943	0.1079
Benzylamino	44	10	1	-0.8388	0.8305	-0.0770
)	1	0	1	-0.2775	0.3457	-0.0949
pyrazine	30	10	1	-0.8964	0.8887	-0.4880
-	1	0	2	-0.7817	0.8156	0.1952
2	1	0	2	-0.3619	0.4347	0.1199
,	1	0	2	0.1856	-0.1254	0.0318
5	1	0	2	-0.0765	0.1328	0.1632
-	1	0	2	-0.7817	0.8156	0.1952
dicarbonitrile	57	10	1	-0.6840	0.6753	-0.5216
inhibited	33	10	1	0.1724	-0.1781	-0.5957
all	3	0	1	0.2791	-0.2837	-0.4233
of	2	0	2	0.0768	-0.0740	0.0200
the	3	0	2	0.2842	-0.2840	0.0063
tested	17	10	1	0.2272	-0.2391	-0.3767
mycobacterial	53	10	1	0.2233	-0.2360	-0.6796
strains	24	10	1	0.5633	-0.5776	-0.2042
with	4	0	2	0.1679	-0.1689	0.0584
MIC	3	0	1	0.1464	-0.1561	-0.2398
within	19	10	1	0.1187	-0.1244	-0.0606
the	3	0	2	0.2842	-0.2840	0.0063
range	5	0	1	0.6816	-0.7019	-0.9653
12	2	0	2	-0.1879	0.2679	0.0707
.	1	0	1	0.9622	-0.9102	-0.0062
5	1	0	2	-0.0765	0.1328	0.1632
-	1	0	2	-0.7817	0.8156	0.1952
25	2	0	2	-0.2398	0.3027	0.1692
μg	3	0	1	0.1924	-0.1616	-1.0000
/	1	0	1	0.8753	-0.7131	-1.0000
mL	2	0	1	0.3527	-0.3707	-0.4901
.	1	0	1	0.9622	-0.9102	-0.0062
Although	29	10	1	0.2939	-0.3067	-0.8344
not	3	0	1	0.0500	-0.0565	-0.0785
the	3	0	2	0.2842	-0.2840	0.0063
most	4	0	1	0.7744	-0.7900	-0.9928
active	20	10	1	0.5489	-0.5567	-0.2012
,	1	0	2	0.1856	-0.1254	0.0318
4	1	0	2	-0.3303	0.4042	0.1776
-	1	0	2	-0.7817	0.8156	0.1952
NH	2	0	1	0.1079	-0.1118	-0.3603
(	1	0	2	-0.7297	0.7587	0.0432
2	1	0	2	-0.3619	0.4347	0.1199
)	1	0	1	-0.2775	0.3457	-0.0949
substituted	41	10	1	-0.1844	0.1854	-0.9725
compounds	34	10	2	0.3181	-0.3118	0.0039
possessed	28	10	2	0.6080	-0.6707	0.1286
the	3	0	2	0.2842	-0.2840	0.0063
lowest	20	10	1	0.6506	-0.6646	-0.2111
in	2	0	2	0.0746	-0.0792	0.0164
vitro	5	0	1	0.9826	-0.9854	-0.9908
cytotoxicity	43	10	1	0.2770	-0.2917	-0.6321
(	1	0	2	-0.7297	0.7587	0.0432
hepatotoxicity	55	10	1	0.2648	-0.2775	-0.4397
),	2	0	2	-0.0412	0.0977	0.0078
leading	25	10	1	0.2075	-0.2156	-0.0741
to	2	0	2	0.1903	-0.1944	0.0022
selectivity	42	10	1	0.8584	-0.8596	-0.8592
index	5	0	1	0.2973	-0.3093	-0.3344
SI	2	0	1	0.2244	-0.2319	-0.0207
=	1	0	2	0.0220	0.0594	-1.0000
5	1	0	2	-0.0765	0.1328	0.1632
.	1	0	1	0.9622	-0.9102	-0.0062
5	1	0	2	-0.0765	0.1328	0.1632
and	3	0	2	0.0614	-0.0549	0.0351
SI	2	0	1	0.2244	-0.2319	-0.0207
>	1	0	1	-0.5355	0.5600	-1.0000
21	2	0	2	-0.1872	0.2483	0.1115
.	1	0	1	0.9622	-0.9102	-0.0062
Aluminium	31	10	1	-0.6489	0.6364	-0.9664
and	3	0	2	0.0614	-0.0549	0.0351
other	5	0	1	0.5023	-0.5057	-0.9842
elements	28	10	1	0.6174	-0.6332	-0.6837
in	2	0	2	0.0746	-0.0792	0.0164
selected	28	10	1	0.5651	-0.5749	-0.0522
herbal	20	10	1	0.1254	-0.1339	-0.3258
tea	3	0	1	0.1343	-0.1433	-0.1867
plant	5	0	1	0.7364	-0.7558	-0.3668
species	23	10	1	0.5761	-0.5904	-0.6590
and	3	0	2	0.0614	-0.0549	0.0351
their	5	0	1	0.8608	-0.8556	-0.2376
infusions	32	10	1	0.6445	-0.6618	-0.6907
.	1	0	1	0.9622	-0.9102	-0.0062
The	3	0	2	0.2842	-0.2840	0.0063
determination	51	10	1	0.2328	-0.2432	-0.2773
of	2	0	2	0.0768	-0.0740	0.0200
Al	2	0	1	0.1555	-0.1603	-0.0715
B	1	0	2	0.0459	-0.0484	0.1019
Cu	2	0	1	0.1147	-0.1209	-0.0279
Fe	2	0	1	0.1607	-0.1654	-0.0465
Mn	2	0	1	-0.4537	0.4428	-0.4901
Ni	2	0	2	-0.0847	0.0759	0.0133
P	1	0	2	0.0448	-0.0493	0.0315
Zn	2	0	1	-0.9039	0.8957	-0.0296
and	3	0	2	0.0614	-0.0549	0.0351
Ca	2	0	1	0.0801	-0.0840	-0.0703
K	1	0	2	0.2532	-0.2582	0.0318
Mg	2	0	1	0.0841	-0.0853	-0.4901
by	2	0	2	0.0807	-0.0791	0.0621
inductively	44	10	1	0.3115	-0.3200	-0.6523
coupled	25	10	1	0.3095	-0.3166	-0.8753
plasma	19	10	1	0.2088	-0.2201	-0.5610
optical	25	10	1	0.6307	-0.6428	-0.6934
emission	28	10	1	0.8572	-0.8682	-0.4638
spectrometry	46	10	1	0.4150	-0.4316	-0.6046
(	1	0	2	-0.7297	0.7587	0.0432
ICP	3	0	1	0.9174	-0.9230	-0.3405
-	1	0	2	-0.7817	0.8156	0.1952
OES	3	0	2	-0.1346	0.1196	0.1493
)	1	0	1	-0.2775	0.3457	-0.0949
and	3	0	2	0.0614	-0.0549	0.0351
flame	5	0	1	0.2071	-0.2182	-0.0081
atomic	20	10	1	0.2123	-0.2211	-0.3728
absorption	39	10	1	0.4077	-0.4231	-0.3721
spectroscopy	46	10	1	0.4402	-0.4581	-0.8917
(	1	0	2	-0.7297	0.7587	0.0432
FAAS	4	0	1	-0.4513	0.4418	-0.5671
),	2	0	2	-0.0412	0.0977	0.0078
respectively	48	10	1	0.6548	-0.6656	-0.7257
,	1	0	2	0.1856	-0.1254	0.0318
in	2	0	2	0.0746	-0.0792	0.0164
digests	24	10	1	0.6762	-0.6936	-0.5502
and	3	0	2	0.0614	-0.0549	0.0351
infusions	32	10	1	0.6445	-0.6618	-0.6907
of	2	0	2	0.0768	-0.0740	0.0200
Hibiscus	28	10	1	0.1311	-0.1406	-0.1127
sabdariffa	37	10	1	0.4417	-0.4628	-0.1846
(	1	0	2	-0.7297	0.7587	0.0432
petals	20	10	1	0.1004	-0.1051	-0.4776
),	2	0	2	-0.0412	0.0977	0.0078
Rosa	4	0	1	-0.0715	0.0584	-0.6823
canina	18	10	1	-0.2360	0.2277	-0.5172
(	1	0	2	-0.7297	0.7587	0.0432
receptacles	42	10	1	0.0858	-0.0911	-0.9860
),	2	0	2	-0.0412	0.0977	0.0078
Ginkgo	19	10	1	0.1355	-0.1441	-0.3197
biloba	19	10	1	0.2691	-0.2820	-0.2426
(	1	0	2	-0.7297	0.7587	0.0432
leaves	19	10	1	0.8485	-0.8618	-0.0624
),	2	0	2	-0.0412	0.0977	0.0078
Cymbopogon	38	10	1	0.1574	-0.1672	-0.6550
citratus	29	10	1	0.0470	-0.0494	-0.4707
(	1	0	2	-0.7297	0.7587	0.0432
leaves	19	10	1	0.8485	-0.8618	-0.0624
),	2	0	2	-0.0412	0.0977	0.0078
Aloe	4	0	2	0.0272	0.0054	-0.0665
vera	4	0	1	0.5908	-0.6017	-0.0604
(	1	0	2	-0.7297	0.7587	0.0432
leaves	19	10	1	0.8485	-0.8618	-0.0624
)	1	0	1	-0.2775	0.3457	-0.0949
and	3	0	2	0.0614	-0.0549	0.0351
Panax	5	0	1	-0.1847	0.1724	-0.7286
ginseng	23	10	1	0.0463	-0.0554	-0.2525
(	1	0	2	-0.7297	0.7587	0.0432
roots	5	0	1	0.9459	-0.9556	-0.9340
)	1	0	1	-0.2775	0.3457	-0.0949
was	3	0	2	0.2443	-0.2406	0.0472
carried	24	10	1	0.6550	-0.6577	-0.6509
out	3	0	1	0.6231	-0.6305	-0.4169
in	2	0	2	0.0746	-0.0792	0.0164
this	4	0	1	0.1607	-0.1681	-0.3297
study	5	0	1	0.9936	-0.9937	-0.9249
.	1	0	1	0.9622	-0.9102	-0.0062
Particular	37	10	1	0.4404	-0.4560	-0.6644
attention	32	10	1	0.5852	-0.5999	-0.6455
has	3	0	2	0.1243	-0.1267	0.0487
been	4	0	1	0.9921	-0.9929	-0.2042
given	5	0	1	0.7266	-0.7493	-0.0815
to	2	0	2	0.1903	-0.1944	0.0022
Al	2	0	1	0.1555	-0.1603	-0.0715
and	3	0	2	0.0614	-0.0549	0.0351
heavy	5	0	1	0.9439	-0.9494	-0.8704
metals	20	10	1	0.0784	-0.0805	-0.5732
for	3	0	1	0.2810	-0.2795	-0.0201
the	3	0	2	0.2842	-0.2840	0.0063
identification	54	10	1	0.6608	-0.6781	-0.6658
of	2	0	2	0.0768	-0.0740	0.0200
possible	29	10	1	0.7953	-0.8132	-0.0701
raw	3	0	1	0.2358	-0.2538	-0.3603
material	29	10	1	0.4236	-0.4412	-0.5819
contaminants	45	10	1	0.0039	-0.0117	-0.3822
,	1	0	2	0.1856	-0.1254	0.0318
their	5	0	1	0.8608	-0.8556	-0.2376
transformation	55	10	1	0.5224	-0.5301	-0.3967
into	4	0	2	0.2276	-0.2358	0.0731
the	3	0	2	0.2842	-0.2840	0.0063
infusion	28	10	1	0.5590	-0.5761	-0.7725
and	3	0	2	0.0614	-0.0549	0.0351
for	3	0	1	0.2810	-0.2795	-0.0201
predicting	39	10	1	0.7556	-0.7701	-0.5318
their	5	0	1	0.8608	-0.8556	-0.2376
eventual	29	10	1	0.8856	-0.8954	-0.3782
role	4	0	1	0.0064	-0.0171	-0.6823
in	2	0	2	0.0746	-0.0792	0.0164
the	3	0	2	0.2842	-0.2840	0.0063
human	5	0	1	0.9935	-0.9934	-0.9948
diet	4	0	1	0.0836	-0.0893	-0.3870
during	20	10	1	0.2193	-0.2275	-0.2617
daily	5	0	1	0.2672	-0.2805	-0.9944
consumption	42	10	1	0.2488	-0.2614	-0.8031
.	1	0	1	0.9622	-0.9102	-0.0062
Additionally	46	10	1	0.6001	-0.6103	-0.9349
,	1	0	2	0.1856	-0.1254	0.0318
Ion	3	0	1	0.4070	-0.4183	-0.0720
Chromatography	56	10	1	0.1890	-0.1995	-0.9357
(	1	0	2	-0.7297	0.7587	0.0432
IC	2	0	1	0.1335	-0.1390	-0.0458
)	1	0	1	-0.2775	0.3457	-0.0949
speciation	39	10	1	0.5713	-0.5876	-0.3690
of	2	0	2	0.0768	-0.0740	0.0200
Al	2	0	1	0.1555	-0.1603	-0.0715
in	2	0	2	0.0746	-0.0792	0.0164
the	3	0	2	0.2842	-0.2840	0.0063
leachates	33	10	1	0.1565	-0.1650	-0.3744
was	3	0	2	0.2443	-0.2406	0.0472
carried	24	10	1	0.6550	-0.6577	-0.6509
out	3	0	1	0.6231	-0.6305	-0.4169
.	1	0	1	0.9622	-0.9102	-0.0062
In	2	0	2	0.0746	-0.0792	0.0164
dry	3	0	0	-0.0061	-0.0008	-0.2167
herbs	5	0	1	0.9149	-0.9214	-0.4008
,	1	0	2	0.1856	-0.1254	0.0318
hibiscus	28	10	1	0.1311	-0.1406	-0.1127
and	3	0	2	0.0614	-0.0549	0.0351
ginkgo	19	10	1	0.1355	-0.1441	-0.3197
appeared	27	10	1	0.3686	-0.3839	-0.8961
to	2	0	2	0.1903	-0.1944	0.0022
contain	24	10	1	0.1022	-0.1096	-0.7487
the	3	0	2	0.2842	-0.2840	0.0063
greatest	28	10	1	0.3589	-0.3763	-0.4540
contents	27	10	1	0.1593	-0.1671	-0.5695
of	2	0	2	0.0768	-0.0740	0.0200
Al	2	0	1	0.1555	-0.1603	-0.0715
Fe	2	0	1	0.1607	-0.1654	-0.0465
K	1	0	2	0.2532	-0.2582	0.0318
Mn	2	0	1	-0.4537	0.4428	-0.4901
Ni	2	0	2	-0.0847	0.0759	0.0133
Zn	2	0	1	-0.9039	0.8957	-0.0296
and	3	0	2	0.0614	-0.0549	0.0351
B	1	0	2	0.0459	-0.0484	0.1019
Mg	2	0	1	0.0841	-0.0853	-0.4901
P	1	0	2	0.0448	-0.0493	0.0315
respectively	48	10	1	0.6548	-0.6656	-0.7257
.	1	0	1	0.9622	-0.9102	-0.0062
A	1	0	2	0.0886	-0.0905	0.0249
.	1	0	1	0.9622	-0.9102	-0.0062
vera	4	0	1	0.5908	-0.6017	-0.0604
contained	34	10	1	0.1117	-0.1195	-0.7243
the	3	0	2	0.2842	-0.2840	0.0063
highest	24	10	1	0.6029	-0.5889	-0.5432
amount	20	10	1	0.5748	-0.5889	-0.4618
of	2	0	2	0.0768	-0.0740	0.0200
Ca	2	0	1	0.0801	-0.0840	-0.0703
and	3	0	2	0.0614	-0.0549	0.0351
highest	24	10	1	0.6029	-0.5889	-0.5432
values	20	10	1	0.6521	-0.6716	-0.9383
of	2	0	2	0.0768	-0.0740	0.0200
Cu	2	0	1	0.1147	-0.1209	-0.0279
and	3	0	2	0.0614	-0.0549	0.0351
P	1	0	2	0.0448	-0.0493	0.0315
were	4	0	2	0.4569	-0.4323	0.0525
observed	29	10	1	0.8873	-0.8959	-0.5150
in	2	0	2	0.0746	-0.0792	0.0164
ginseng	23	10	1	0.0463	-0.0554	-0.2525
.	1	0	1	0.9622	-0.9102	-0.0062
In	2	0	2	0.0746	-0.0792	0.0164
infusions	32	10	1	0.6445	-0.6618	-0.6907
,	1	0	2	0.1856	-0.1254	0.0318
the	3	0	2	0.2842	-0.2840	0.0063
topmost	17	16	1	0.2445	-0.2558	-0.5194
concentrations	54	10	1	0.2657	-0.2779	-0.0025
of	2	0	2	0.0768	-0.0740	0.0200
Al	2	0	1	0.1555	-0.1603	-0.0715
B	1	0	2	0.0459	-0.0484	0.1019
Cu	2	0	1	0.1147	-0.1209	-0.0279
Fe	2	0	1	0.1607	-0.1654	-0.0465
P	1	0	2	0.0448	-0.0493	0.0315
K	1	0	2	0.2532	-0.2582	0.0318
Mn	2	0	1	-0.4537	0.4428	-0.4901
Ni	2	0	2	-0.0847	0.0759	0.0133
Zn	2	0	1	-0.9039	0.8957	-0.0296
were	4	0	2	0.4569	-0.4323	0.0525
detected	25	10	1	0.6186	-0.6326	-0.1283
in	2	0	2	0.0746	-0.0792	0.0164
those	5	0	1	0.8015	-0.8102	-0.6469
prepared	26	10	1	0.5844	-0.5971	-0.9375
from	4	0	2	0.2553	-0.2612	0.0767
hibiscus	28	10	1	0.1311	-0.1406	-0.1127
petals	20	10	1	0.1004	-0.1051	-0.4776
,	1	0	2	0.1856	-0.1254	0.0318
Ca	2	0	1	0.0801	-0.0840	-0.0703
from	4	0	2	0.2553	-0.2612	0.0767
aloe	4	0	2	0.0272	0.0054	-0.0665
leaves	19	10	1	0.8485	-0.8618	-0.0624
and	3	0	2	0.0614	-0.0549	0.0351
Mg	2	0	1	0.0841	-0.0853	-0.4901
from	4	0	2	0.2553	-0.2612	0.0767
leaves	19	10	1	0.8485	-0.8618	-0.0624
of	2	0	2	0.0768	-0.0740	0.0200
ginkgo	19	10	1	0.1355	-0.1441	-0.3197
.	1	0	1	0.9622	-0.9102	-0.0062
According	34	10	1	0.4095	-0.4240	-0.3489
to	2	0	2	0.1903	-0.1944	0.0022
a	1	0	2	0.0886	-0.0905	0.0249
possible	29	10	1	0.7953	-0.8132	-0.0701
daily	5	0	1	0.2672	-0.2805	-0.9944
consumption	42	10	1	0.2488	-0.2614	-0.8031
exceeding	33	10	1	0.5778	-0.5935	-0.6374
1L	2	0	1	0.9721	-0.9306	-0.0055
,	1	0	2	0.1856	-0.1254	0.0318
hibiscus	28	10	1	0.1311	-0.1406	-0.1127
decoction	33	10	1	0.2296	-0.2415	-0.4549
was	3	0	2	0.2443	-0.2406	0.0472
identified	36	10	1	0.5487	-0.5652	-0.9664
as	2	0	2	0.1378	-0.1390	0.0175
potentially	43	10	1	0.7128	-0.7268	-0.8654
dietetically	40	15	1	0.0643	-0.0725	-0.5881
significant	42	10	1	0.5773	-0.5940	-0.7429
in	2	0	2	0.0746	-0.0792	0.0164
the	3	0	2	0.2842	-0.2840	0.0063
content	22	10	1	0.1150	-0.1214	-0.4954
of	2	0	2	0.0768	-0.0740	0.0200
certain	25	10	1	0.3736	-0.3881	-0.8141
elements	28	10	1	0.6174	-0.6332	-0.6837
.	1	0	1	0.9622	-0.9102	-0.0062
It	2	0	1	0.1437	-0.1475	-0.0106
seems	5	0	1	0.4679	-0.4893	-0.9692
to	2	0	2	0.1903	-0.1944	0.0022
be	2	0	2	0.1011	-0.1058	0.0389
possibly	29	10	1	0.7328	-0.7527	-0.0743
one	3	0	1	-0.1254	0.1212	-0.0390
of	2	0	2	0.0768	-0.0740	0.0200
the	3	0	2	0.2842	-0.2840	0.0063
top	3	0	1	0.1315	-0.1375	-0.1660
contributors	47	10	1	0.3750	-0.3909	-0.5228
of	2	0	2	0.0768	-0.0740	0.0200
B	1	0	2	0.0459	-0.0484	0.1019
from	4	0	2	0.2553	-0.2612	0.0767
food	4	0	1	0.9932	-0.9933	-0.6429
(	1	0	2	-0.7297	0.7587	0.0432
up	2	0	1	0.1431	-0.1507	-0.9941
to	2	0	2	0.1903	-0.1944	0.0022
5	1	0	2	-0.0765	0.1328	0.1632
.	1	0	1	0.9622	-0.9102	-0.0062
5	1	0	2	-0.0765	0.1328	0.1632
±	2	0	1	0.7083	-0.7323	-1.0000
0	1	0	2	0.2048	-0.1750	0.1665
.	1	0	1	0.9622	-0.9102	-0.0062
2mg	3	0	1	0.5365	-0.4671	-0.0573
/	1	0	1	0.8753	-0.7131	-1.0000
L	1	0	1	0.0508	-0.0591	-0.2752
).	2	0	1	0.1443	-0.1187	-0.8894
The	3	0	2	0.2842	-0.2840	0.0063
Mg	2	0	1	0.0841	-0.0853	-0.4901
contained	34	10	1	0.1117	-0.1195	-0.7243
in	2	0	2	0.0746	-0.0792	0.0164
the	3	0	2	0.2842	-0.2840	0.0063
infusion	28	10	1	0.5590	-0.5761	-0.7725
(	1	0	2	-0.7297	0.7587	0.0432
up	2	0	1	0.1431	-0.1507	-0.9941
to	2	0	2	0.1903	-0.1944	0.0022
106	3	0	1	0.0590	-0.0147	-0.1958
±	2	0	1	0.7083	-0.7323	-1.0000
5mg	3	0	2	0.1280	-0.1210	0.0267
/	1	0	1	0.8753	-0.7131	-1.0000
L	1	0	1	0.0508	-0.0591	-0.2752
)	1	0	1	-0.2775	0.3457	-0.0949
may	3	0	2	0.2583	-0.2697	0.0157
be	2	0	2	0.1011	-0.1058	0.0389
a	1	0	2	0.0886	-0.0905	0.0249
contributor	42	10	1	0.3341	-0.3495	-0.6699
in	2	0	2	0.0746	-0.0792	0.0164
the	3	0	2	0.2842	-0.2840	0.0063
[truncated: 492,689 more rows]
