# Supplementary material for: Chemical named entity recognition in the texts of scientific publications using the naïve Bayes classifier approach
Source: J Cheminform. 2022 Aug 13;14:55. doi: 10.1186/s13321-022-00633-4 (PMC9375066; doi:10.1186/s13321-022-00633-4)
Supplement: Supplementary file 5 — Additional file 5. The SDF files created from CNEMDNER for 5-fold cross validation. A set of SDF files provided in gzip format. The results of naïve-Bayes CNER calculated for 5-fold cross validation using CHEMDNER, each file in CSV format. The results of CNER for the Sars-CoV-2 Mpro set. [file 13321_2022_633_MOESM5_ESM.zip › Additional file 5/MproSW_results_1.csv]

<TARGET_TOKEN>	Substructure Descriptors	New Descriptors	Possible Activities at Pa > 0.500	ABS	CNE
Characteristics	58	10	1	0.7882	-0.8027
of	2	0	0	0.0721	-0.0727
flavonoids	39	10	1	-0.7260	0.7163
as	2	0	0	0.1424	-0.1382
potent	19	10	0	0.4501	-0.4632
MERS-CoV	17	23	0	0.1623	-0.1636
3C-like	14	21	0	-0.0725	0.0764
protease	29	10	0	0.3924	-0.3885
inhibitors	38	10	0	0.2782	-0.2857
.	1	0	1	0.9573	-0.9042
Middle	19	10	1	0.5549	-0.5729
East	4	0	1	0.8793	-0.8930
respiratory	43	10	1	0.5025	-0.5181
syndrome-coronavirus	69	24	0	0.0997	-0.1070
(	1	0	1	-0.7341	0.7653
MERS-CoV	17	23	0	0.1623	-0.1636
)	1	0	0	-0.2670	0.3400
is	2	0	0	0.1632	-0.1727
a	1	0	0	0.0989	-0.0896
zoonotic	25	13	0	0.0001	-0.0091
virus	5	0	1	0.9935	-0.9937
transmitted	43	10	0	0.4138	-0.4222
between	23	10	0	0.2390	-0.2404
animals	24	10	1	0.6804	-0.6933
and	3	0	0	0.0608	-0.0506
human	5	0	1	0.9930	-0.9930
beings	20	10	0	0.4308	-0.4347
.	1	0	1	0.9573	-0.9042
It	2	0	0	0.1421	-0.1496
causes	19	10	0	0.3076	-0.3198
MERS	4	0	0	0.1564	-0.1620
with	4	0	0	0.1708	-0.1695
high	4	0	0	0.4580	-0.4582
mortality	34	10	1	0.8447	-0.8548
rate	4	0	0	0.2183	-0.2302
.	1	0	1	0.9573	-0.9042
However	24	10	0	0.4296	-0.4439
		1	0	0	0.2067	-0.1389
no	2	0	0	-0.1604	0.1567
vaccine	24	10	0	0.0859	-0.0944
or	2	0	0	0.1144	-0.1192
specific	28	10	1	0.7523	-0.7689
treatment	32	10	0	0.1800	-0.1909
is	2	0	0	0.1632	-0.1727
currently	34	10	1	0.7119	-0.7324
available	32	10	0	0.4808	-0.5017
.	1	0	1	0.9573	-0.9042
Since	5	0	0	0.2230	-0.2215
antiviral	33	10	1	0.6755	-0.6864
activity	28	10	1	0.9025	-0.9070
of	2	0	0	0.0721	-0.0727
some	4	0	0	0.4333	-0.4332
flavonoids	39	10	1	-0.7260	0.7163
is	2	0	0	0.1632	-0.1727
known	5	0	1	0.7076	-0.7098
		1	0	0	0.2067	-0.1389
we	2	0	1	0.5153	-0.5040
applied	24	10	1	0.8360	-0.8499
a	1	0	0	0.0989	-0.0896
flavonoid	34	10	1	-0.7275	0.7176
library	24	10	1	0.5520	-0.5615
to	2	0	0	0.1920	-0.1949
probe	5	0	1	0.5667	-0.5881
inhibitory	38	10	0	0.2684	-0.2773
compounds	34	10	0	0.3053	-0.3029
against	24	10	0	0.1613	-0.1667
MERS-CoV	17	23	0	0.1623	-0.1636
3C-like	14	21	0	-0.0725	0.0764
protease	29	10	0	0.3924	-0.3885
(	1	0	1	-0.7341	0.7653
3CLpro	20	10	0	-0.0685	0.0608
)	1	0	0	-0.2670	0.3400
.	1	0	1	0.9573	-0.9042
Herbacetin	39	10	0	-0.3797	0.3683
		1	0	0	0.2067	-0.1389
isobavachalcone	52	19	0	-0.3882	0.3788
		1	0	0	0.2067	-0.1389
quercetin	34	10	1	-0.6117	0.5994
3-β-d-glucoside	40	37	1	-0.6532	0.6532
and	3	0	0	0.0608	-0.0506
helichrysetin	47	15	0	-0.1862	0.1738
were	4	0	0	0.4088	-0.3924
found	5	0	1	0.9743	-0.9779
to	2	0	0	0.1920	-0.1949
block	5	0	0	0.1662	-0.1652
the	3	0	0	0.2879	-0.2873
enzymatic	35	10	0	0.2323	-0.2391
activity	28	10	1	0.9025	-0.9070
of	2	0	0	0.0721	-0.0727
MERS-CoV	17	23	0	0.1623	-0.1636
3CLpro	20	10	0	-0.0685	0.0608
.	1	0	1	0.9573	-0.9042
The	3	0	0	0.2879	-0.2873
binding	22	10	0	0.1584	-0.1652
of	2	0	0	0.0721	-0.0727
the	3	0	0	0.2879	-0.2873
four	4	0	1	0.6841	-0.6947
flavonoids	39	10	1	-0.7260	0.7163
was	3	0	0	0.2206	-0.2166
also	4	0	0	0.3758	-0.3794
confirmed	35	10	1	0.8006	-0.8169
independently	46	10	0	0.2851	-0.3001
using	5	0	0	0.3368	-0.3424
a	1	0	0	0.0989	-0.0896
tryptophan-based	53	24	0	-0.2628	0.2546
fluorescence	46	10	0	0.0952	-0.1052
method	20	10	0	-0.0169	0.0077
.	1	0	1	0.9573	-0.9042
The	3	0	0	0.2879	-0.2873
systematic	38	10	0	0.4716	-0.4866
comparison	39	10	0	0.4902	-0.5028
of	2	0	0	0.0721	-0.0727
the	3	0	0	0.2879	-0.2873
binding	22	10	0	0.1584	-0.1652
affinity	28	10	0	0.3069	-0.3220
of	2	0	0	0.0721	-0.0727
flavonoids	39	10	1	-0.7260	0.7163
made	4	0	1	0.5423	-0.5653
it	2	0	0	0.1421	-0.1496
possible	29	10	1	0.7934	-0.8107
to	2	0	0	0.1920	-0.1949
infer	5	0	1	0.9932	-0.9934
their	5	0	1	0.8561	-0.8531
scaffolds	33	10	0	0.1527	-0.1620
and	3	0	0	0.0608	-0.0506
functional	39	10	1	0.6181	-0.6363
groups	20	10	0	0.1195	-0.1246
required	27	10	1	0.6658	-0.6903
to	2	0	0	0.1920	-0.1949
bind	4	0	0	0.1160	-0.1223
with	4	0	0	0.1708	-0.1695
MERS-CoV	17	23	0	0.1623	-0.1636
3CLpro	20	10	0	-0.0685	0.0608
.	1	0	1	0.9573	-0.9042
An	2	0	0	0.0829	-0.0759
induced-fit	30	23	0	0.0162	-0.0183
docking	25	10	1	0.6807	-0.6953
analysis	28	10	1	0.5420	-0.5561
revealed	28	10	1	0.7690	-0.7849
that	4	0	0	0.1085	-0.1102
S1	2	0	0	0.1957	-0.2019
and	3	0	0	0.0608	-0.0506
S2	2	0	0	-0.0727	0.0656
sites	5	0	1	0.6626	-0.6716
play	4	0	0	0.3315	-0.3429
a	1	0	0	0.0989	-0.0896
role	4	0	0	0.0184	-0.0281
in	2	0	0	0.0719	-0.0793
interaction	42	10	1	0.6765	-0.6934
with	4	0	0	0.1708	-0.1695
flavonoids	39	10	1	-0.7260	0.7163
.	1	0	1	0.9573	-0.9042
The	3	0	0	0.2879	-0.2873
experimental	48	10	1	0.5296	-0.5488
and	3	0	0	0.0608	-0.0506
computational	52	10	1	0.6485	-0.6627
study	5	0	1	0.9937	-0.9938
showed	20	10	0	0.3928	-0.3906
that	4	0	0	0.1085	-0.1102
flavonol	28	10	1	-0.7161	0.7058
and	3	0	0	0.0608	-0.0506
chalcone	29	10	1	-0.5612	0.5539
are	3	0	0	0.2450	-0.2424
favourite	34	11	0	0.1699	-0.1809
scaffolds	33	10	0	0.1527	-0.1620
to	2	0	0	0.1920	-0.1949
bind	4	0	0	0.1160	-0.1223
with	4	0	0	0.1708	-0.1695
the	3	0	0	0.2879	-0.2873
catalytic	32	10	0	0.4267	-0.4413
site	4	0	1	0.5116	-0.5167
of	2	0	0	0.0721	-0.0727
MERS-CoV	17	23	0	0.1623	-0.1636
3CLpro	20	10	0	-0.0685	0.0608
.	1	0	1	0.9573	-0.9042
It	2	0	0	0.1421	-0.1496
was	3	0	0	0.2206	-0.2166
also	4	0	0	0.3758	-0.3794
deduced	21	10	0	0.1804	-0.1882
that	4	0	0	0.1085	-0.1102
some	4	0	0	0.4333	-0.4332
flavonoid	34	10	1	-0.7275	0.7176
derivatives	41	10	0	0.0344	-0.0428
with	4	0	0	0.1708	-0.1695
hydrophobic	43	10	0	-0.2078	0.1962
or	2	0	0	0.1144	-0.1192
carbohydrate	48	10	1	-0.6966	0.6863
attached	28	10	0	0.2925	-0.3044
to	2	0	0	0.1920	-0.1949
their	5	0	1	0.8561	-0.8531
core	4	0	0	0.1095	-0.1150
structures	36	10	1	0.8899	-0.9015
have	4	0	0	0.2902	-0.2980
a	1	0	0	0.0989	-0.0896
good	4	0	1	0.9895	-0.9909
inhibitory	38	10	0	0.2684	-0.2773
effect	18	10	1	0.9571	-0.9638
.	1	0	1	0.9573	-0.9042
Therefore	31	10	1	0.6753	-0.6909
		1	0	0	0.2067	-0.1389
we	2	0	1	0.5153	-0.5040
suggest	23	10	1	0.5722	-0.5955
that	4	0	0	0.1085	-0.1102
flavonoids	39	10	1	-0.7260	0.7163
with	4	0	0	0.1708	-0.1695
these	5	0	0	0.4364	-0.4388
characteristics	58	10	1	0.7882	-0.8027
can	3	0	0	0.1526	-0.1582
be	2	0	0	0.0992	-0.1043
used	4	0	1	0.5872	-0.6066
as	2	0	0	0.1424	-0.1382
templates	32	10	0	0.2629	-0.2774
to	2	0	0	0.1920	-0.1949
develop	24	10	1	0.7398	-0.7572
potent	19	10	0	0.4501	-0.4632
MERS-CoV	17	23	0	0.1623	-0.1636
3CLpro	20	10	0	-0.0685	0.0608
inhibitors	38	10	0	0.2782	-0.2857
.	1	0	1	0.9573	-0.9042
Identification	54	10	1	0.6502	-0.6696
of	2	0	0	0.0721	-0.0727
novel	5	0	0	0.0422	-0.0383
proteolytically	59	10	1	0.6848	-0.6967
inactive	29	10	0	0.3444	-0.3560
mutations	34	10	0	0.4690	-0.4801
in	2	0	0	0.0719	-0.0793
coronavirus	43	10	0	0.0514	-0.0608
3C-like	14	21	0	-0.0725	0.0764
protease	29	10	0	0.3924	-0.3885
using	5	0	0	0.3368	-0.3424
a	1	0	0	0.0989	-0.0896
combined	30	10	0	0.2579	-0.2714
approach	28	10	1	0.8233	-0.8373
.	1	0	1	0.9573	-0.9042
Coronaviruses	52	10	0	0.1344	-0.1452
(	1	0	1	-0.7341	0.7653
CoVs	4	0	1	0.9300	-0.9378
)	1	0	0	-0.2670	0.3400
infect	20	10	1	0.9626	-0.9681
humans	20	10	1	0.7964	-0.7949
and	3	0	0	0.0608	-0.0506
multiple	28	11	1	0.7367	-0.7549
other	5	0	1	0.5293	-0.5345
animal	19	10	1	0.5247	-0.5387
species	23	10	1	0.5616	-0.5744
		1	0	0	0.2067	-0.1389
causing	25	10	0	0.2964	-0.3042
highly	19	10	1	0.7203	-0.7337
prevalent	34	10	0	0.4147	-0.4338
and	3	0	0	0.0608	-0.0506
severe	18	10	1	0.7733	-0.7808
diseases	26	10	1	0.9150	-0.9220
.	1	0	1	0.9573	-0.9042
3C-like	14	21	0	-0.0725	0.0764
proteases	33	10	0	0.4296	-0.4275
(	1	0	1	-0.7341	0.7653
3CL	3	0	1	-0.6525	0.6572
<	1	0	0	-0.0151	0.0861
sup	3	0	0	0.1701	-0.1760
>	1	0	0	-0.4546	0.4788
pro	3	0	0	0.2185	-0.2291
<	1	0	0	-0.0151	0.0861
/sup	1	16	1	0.8554	-0.6075
>	1	0	0	-0.4546	0.4788
s	1	0	0	0.2111	-0.2057
)	1	0	0	-0.2670	0.3400
from	4	0	0	0.2593	-0.2603
CoVs	4	0	1	0.9300	-0.9378
(	1	0	1	-0.7341	0.7653
also	4	0	0	0.3758	-0.3794
called	19	10	0	0.4747	-0.4829
main	4	0	1	0.8022	-0.8199
proteases	33	10	0	0.4296	-0.4275
)	1	0	0	-0.2670	0.3400
are	3	0	0	0.2450	-0.2424
essential	33	10	1	0.8734	-0.8853
for	3	0	0	0.2911	-0.2908
viral	5	0	1	0.8005	-0.8215
replication	44	10	1	0.7087	-0.7236
and	3	0	0	0.0608	-0.0506
are	3	0	0	0.2450	-0.2424
also	4	0	0	0.3758	-0.3794
involved	29	10	1	0.7098	-0.7209
in	2	0	0	0.0719	-0.0793
polyprotein	43	10	0	-0.0446	0.0359
cleavage	28	10	1	0.7421	-0.7572
and	3	0	0	0.0608	-0.0506
immune	19	10	1	0.9444	-0.9526
regulation	40	10	1	0.6258	-0.6418
		1	0	0	0.2067	-0.1389
making	20	10	1	0.5125	-0.5282
them	4	0	1	0.8325	-0.8310
attractive	37	10	1	0.8159	-0.8251
and	3	0	0	0.0608	-0.0506
effective	32	10	1	0.9366	-0.9437
targets	24	10	1	0.8429	-0.8534
for	3	0	0	0.2911	-0.2908
the	3	0	0	0.2879	-0.2873
development	43	10	1	0.9335	-0.9421
of	2	0	0	0.0721	-0.0727
antiviral	33	10	1	0.6755	-0.6864
drugs	5	0	0	0.4240	-0.4411
.	1	0	1	0.9573	-0.9042
Herein	19	10	0	0.4091	-0.4265
		1	0	0	0.2067	-0.1389
the	3	0	0	0.2879	-0.2873
3CL	3	0	1	-0.6525	0.6572
<	1	0	0	-0.0151	0.0861
sup	3	0	0	0.1701	-0.1760
>	1	0	0	-0.4546	0.4788
pro	3	0	0	0.2185	-0.2291
<	1	0	0	-0.0151	0.0861
/sup	1	16	1	0.8554	-0.6075
>	1	0	0	-0.4546	0.4788
from	4	0	0	0.2593	-0.2603
the	3	0	0	0.2879	-0.2873
porcine	25	10	0	0.0727	-0.0818
epidemic	28	10	0	0.3530	-0.3705
diarrhea	28	10	0	0.4115	-0.4302
virus	5	0	1	0.9935	-0.9937
		1	0	0	0.2067	-0.1389
an	2	0	0	0.0829	-0.0759
enteropathogenic	64	10	0	0.2044	-0.2164
CoV	3	0	0	0.2846	-0.2968
		1	0	0	0.2067	-0.1389
was	3	0	0	0.2206	-0.2166
used	4	0	1	0.5872	-0.6066
as	2	0	0	0.1424	-0.1382
a	1	0	0	0.0989	-0.0896
model	5	0	1	0.9804	-0.9838
to	2	0	0	0.1920	-0.1949
identify	29	10	0	0.4287	-0.4478
novel	5	0	0	0.0422	-0.0383
crucial	24	10	1	0.7581	-0.7747
residues	27	10	0	0.0563	-0.0635
for	3	0	0	0.2911	-0.2908
enzyme	19	10	0	0.0850	-0.0882
activity	28	10	1	0.9025	-0.9070
.	1	0	1	0.9573	-0.9042
First	5	0	1	0.9701	-0.9750
		1	0	0	0.2067	-0.1389
we	2	0	1	0.5153	-0.5040
established	43	10	1	0.8058	-0.8173
a	1	0	0	0.0989	-0.0896
rapid	5	0	1	0.5389	-0.5632
		1	0	0	0.2067	-0.1389
sensitive	32	10	0	0.4846	-0.4907
		1	0	0	0.2067	-0.1389
and	3	0	0	0.0608	-0.0506
efficient	32	10	1	0.7818	-0.8013
luciferase-based	49	24	0	0.1507	-0.1570
biosensor	33	10	0	0.2377	-0.2503
to	2	0	0	0.1920	-0.1949
monitor	24	10	0	0.1332	-0.1406
the	3	0	0	0.2879	-0.2873
activity	28	10	1	0.9025	-0.9070
of	2	0	0	0.0721	-0.0727
PDEV	3	8	0	-0.1471	0.1397
3CL	3	0	1	-0.6525	0.6572
<	1	0	0	-0.0151	0.0861
sup	3	0	0	0.1701	-0.1760
>	1	0	0	-0.4546	0.4788
pro	3	0	0	0.2185	-0.2291
<	1	0	0	-0.0151	0.0861
/sup	1	16	1	0.8554	-0.6075
>	1	0	0	-0.4546	0.4788
<	1	0	0	-0.0151	0.0861
i	1	0	0	0.1012	-0.1099
>	1	0	0	-0.4546	0.4788
in	2	0	0	0.0719	-0.0793
vivo	4	0	1	0.9934	-0.9936
<	1	0	0	-0.0151	0.0861
/i	1	8	1	0.8554	-0.6075
>	1	0	0	-0.4546	0.4788
.	1	0	1	0.9573	-0.9042
Using	5	0	0	0.3368	-0.3424
this	4	0	0	0.1576	-0.1651
luciferase	39	10	0	0.1932	-0.2030
biosensor	33	10	0	0.2377	-0.2503
		1	0	0	0.2067	-0.1389
along	5	0	0	-0.0147	0.0139
with	4	0	0	0.1708	-0.1695
confirming	38	10	0	0.4000	-0.4190
the	3	0	0	0.2879	-0.2873
well-known	23	24	0	0.4323	-0.4287
catalytic	32	10	0	0.4267	-0.4413
residues	27	10	0	0.0563	-0.0635
(	1	0	1	-0.7341	0.7653
His41	3	10	0	0.1547	-0.1613
and	3	0	0	0.0608	-0.0506
Cys144	14	15	0	-0.1020	0.1124
)	1	0	0	-0.2670	0.3400
		1	0	0	0.2067	-0.1389
we	2	0	1	0.5153	-0.5040
identified	36	10	1	0.5308	-0.5508
4	1	0	0	-0.3164	0.3955
novel	5	0	0	0.0422	-0.0383
proteolytically	59	10	1	0.6848	-0.6967
inactivated	42	10	0	0.2582	-0.2695
mutants	24	10	0	0.4254	-0.4343
of	2	0	0	0.0721	-0.0727
PDEV	3	8	0	-0.1471	0.1397
3CL	3	0	1	-0.6525	0.6572
<	1	0	0	-0.0151	0.0861
sup	3	0	0	0.1701	-0.1760
>	1	0	0	-0.4546	0.4788
pro	3	0	0	0.2185	-0.2291
<	1	0	0	-0.0151	0.0861
/sup	1	16	1	0.8554	-0.6075
>	1	0	0	-0.4546	0.4788
		1	0	0	0.2067	-0.1389
which	5	0	0	0.3952	-0.4033
was	3	0	0	0.2206	-0.2166
also	4	0	0	0.3758	-0.3794
confirmed	35	10	1	0.8006	-0.8169
in	2	0	0	0.0719	-0.0793
mammalian	30	10	1	0.5395	-0.5474
cells	5	0	1	0.9859	-0.9873
by	2	0	0	0.0815	-0.0788
biochemical	43	10	1	0.6729	-0.6921
experiments	43	10	1	0.6937	-0.7135
.	1	0	1	0.9573	-0.9042
Our	3	0	0	0.4231	-0.4402
molecular	34	10	0	0.4747	-0.4888
dynamics	30	10	0	0.2077	-0.2179
(	1	0	1	-0.7341	0.7653
MD	2	0	0	-0.0462	0.0357
)	1	0	0	-0.2670	0.3400
simulations	43	10	1	0.6000	-0.6138
showed	20	10	0	0.3928	-0.3906
that	4	0	0	0.1085	-0.1102
the	3	0	0	0.2879	-0.2873
hydrogen	30	10	1	-0.5300	0.5214
bonding	24	10	0	0.0333	-0.0381
interactions	47	10	1	0.7111	-0.7270
occurring	33	10	0	0.2614	-0.2761
within	19	10	0	0.1118	-0.1173
and	3	0	0	0.0608	-0.0506
outside	25	10	0	0.1807	-0.1920
of	2	0	0	0.0721	-0.0727
the	3	0	0	0.2879	-0.2873
protease	29	10	0	0.3924	-0.3885
's	1	8	1	-0.8252	0.8422
active	20	10	1	0.5580	-0.5674
site	4	0	1	0.5116	-0.5167
and	3	0	0	0.0608	-0.0506
the	3	0	0	0.2879	-0.2873
dynamic	25	10	0	0.1369	-0.1461
fluctuations	48	10	1	0.6547	-0.6718
of	2	0	0	0.0721	-0.0727
the	3	0	0	0.2879	-0.2873
substrate	33	10	0	0.1564	-0.1635
		1	0	0	0.2067	-0.1389
especially	38	10	0	0.4913	-0.5079
the	3	0	0	0.2879	-0.2873
van	3	0	0	0.1849	-0.1942
der	3	0	0	0.0894	-0.0961
Waals	5	0	1	0.9967	-0.9967
contacts	28	10	0	0.3182	-0.3307
		1	0	0	0.2067	-0.1389
were	4	0	0	0.4088	-0.3924
drastically	43	10	1	0.7233	-0.7379
altered	24	10	0	0.3157	-0.3286
		1	0	0	0.2067	-0.1389
a	1	0	0	0.0989	-0.0896
situation	33	10	1	0.9260	-0.9324
related	24	10	0	0.2486	-0.2599
to	2	0	0	0.1920	-0.1949
the	3	0	0	0.2879	-0.2873
loss	4	0	0	0.2153	-0.2316
of	2	0	0	0.0721	-0.0727
3CL	3	0	1	-0.6525	0.6572
<	1	0	0	-0.0151	0.0861
sup	3	0	0	0.1701	-0.1760
>	1	0	0	-0.4546	0.4788
pro	3	0	0	0.2185	-0.2291
<	1	0	0	-0.0151	0.0861
/sup	1	16	1	0.8554	-0.6075
>	1	0	0	-0.4546	0.4788
activity	28	10	1	0.9025	-0.9070
.	1	0	1	0.9573	-0.9042
These	5	0	0	0.4364	-0.4388
data	4	0	1	0.6740	-0.6833
suggest	23	10	1	0.5722	-0.5955
that	4	0	0	0.1085	-0.1102
changing	27	10	0	0.4473	-0.4454
the	3	0	0	0.2879	-0.2873
intermolecular	57	10	0	0.4211	-0.4333
dynamics	30	10	0	0.2077	-0.2179
in	2	0	0	0.0719	-0.0793
protein-substrate	55	24	0	0.2011	-0.2067
complexes	34	10	0	0.2094	-0.2205
eliminates	38	10	0	0.0946	-0.1038
the	3	0	0	0.2879	-0.2873
mechanism	34	10	1	0.7461	-0.7571
underlying	39	10	1	0.5837	-0.6042
the	3	0	0	0.2879	-0.2873
protease	29	10	0	0.3924	-0.3885
activity	28	10	1	0.9025	-0.9070
.	1	0	1	0.9573	-0.9042
The	3	0	0	0.2879	-0.2873
discovery	35	10	1	0.7832	-0.7985
of	2	0	0	0.0721	-0.0727
novel	5	0	0	0.0422	-0.0383
crucial	24	10	1	0.7581	-0.7747
residues	27	10	0	0.0563	-0.0635
for	3	0	0	0.2911	-0.2908
enzyme	19	10	0	0.0850	-0.0882
activity	28	10	1	0.9025	-0.9070
in	2	0	0	0.0719	-0.0793
the	3	0	0	0.2879	-0.2873
binding	22	10	0	0.1584	-0.1652
pocket	20	10	0	0.1863	-0.1942
could	5	0	0	0.1189	-0.1292
potentially	43	10	1	0.7243	-0.7390
provide	25	10	0	0.4094	-0.4283
more	4	0	1	0.7706	-0.7843
druggable	34	10	1	0.8887	-0.8991
sites	5	0	1	0.6626	-0.6716
for	3	0	0	0.2911	-0.2908
the	3	0	0	0.2879	-0.2873
design	20	10	1	0.5088	-0.5241
of	2	0	0	0.0721	-0.0727
protease	29	10	0	0.3924	-0.3885
inhibitors	38	10	0	0.2782	-0.2857
.	1	0	1	0.9573	-0.9042
In	2	0	0	0.0719	-0.0793
addition	28	10	1	0.5320	-0.5368
		1	0	0	0.2067	-0.1389
our	3	0	0	0.4231	-0.4402
in-depth	19	21	0	0.2495	-0.2491
study	5	0	1	0.9937	-0.9938
of	2	0	0	0.0721	-0.0727
the	3	0	0	0.2879	-0.2873
dynamic	25	10	0	0.1369	-0.1461
substrate	33	10	0	0.1564	-0.1635
's	1	8	1	-0.8252	0.8422
envelope	28	10	1	0.8980	-0.9101
model	5	0	1	0.9804	-0.9838
using	5	0	0	0.3368	-0.3424
MD	2	0	0	-0.0462	0.0357
simulations	43	10	1	0.6000	-0.6138
is	2	0	0	0.1632	-0.1727
an	2	0	0	0.0829	-0.0759
approach	28	10	1	0.8233	-0.8373
that	4	0	0	0.1085	-0.1102
could	5	0	0	0.1189	-0.1292
augment	25	10	0	0.2498	-0.2640
the	3	0	0	0.2879	-0.2873
discovery	35	10	1	0.7832	-0.7985
of	2	0	0	0.0721	-0.0727
new	3	0	0	-0.0551	0.0527
inhibitors	38	10	0	0.2782	-0.2857
against	24	10	0	0.1613	-0.1667
3CL	3	0	1	-0.6525	0.6572
<	1	0	0	-0.0151	0.0861
sup	3	0	0	0.1701	-0.1760
>	1	0	0	-0.4546	0.4788
pro	3	0	0	0.2185	-0.2291
<	1	0	0	-0.0151	0.0861
/sup	1	16	1	0.8554	-0.6075
>	1	0	0	-0.4546	0.4788
in	2	0	0	0.0719	-0.0793
CoVs	4	0	1	0.9300	-0.9378
and	3	0	0	0.0608	-0.0506
other	5	0	1	0.5293	-0.5345
viral	5	0	1	0.8005	-0.8215
3C	2	0	1	-0.6672	0.6800
proteases.-Zhou	45	27	0	0.3970	-0.3912
		1	0	0	0.2067	-0.1389
J.	1	8	0	0.3732	-0.3897
		1	0	0	0.2067	-0.1389
Fang	4	0	0	0.3327	-0.3433
		1	0	0	0.2067	-0.1389
L.	1	8	0	0.0519	-0.0614
		1	0	0	0.2067	-0.1389
Yang	4	0	1	-0.7586	0.7471
		1	0	0	0.2067	-0.1389
Z.	1	8	1	-0.5999	0.5900
		1	0	0	0.2067	-0.1389
Xu	2	0	0	0.3577	-0.3752
		1	0	0	0.2067	-0.1389
S.	1	8	0	0.2111	-0.2057
		1	0	0	0.2067	-0.1389
Lv	2	0	0	0.1060	-0.1163
		1	0	0	0.2067	-0.1389
M.	1	8	0	0.1215	-0.1283
		1	0	0	0.2067	-0.1389
Sun	3	0	0	-0.0191	0.0116
		1	0	0	0.2067	-0.1389
Z.	1	8	1	-0.5999	0.5900
		1	0	0	0.2067	-0.1389
Chen	4	0	0	0.2474	-0.2609
		1	0	0	0.2067	-0.1389
J.	1	8	0	0.3732	-0.3897
		1	0	0	0.2067	-0.1389
Wang	4	0	1	0.9752	-0.9776
		1	0	0	0.2067	-0.1389
D.	1	8	0	0.0411	-0.0412
		1	0	0	0.2067	-0.1389
Gao	3	0	1	-0.6379	0.6284
		1	0	0	0.2067	-0.1389
J.	1	8	0	0.3732	-0.3897
		1	0	0	0.2067	-0.1389
Xiao	4	0	1	0.5575	-0.5808
		1	0	0	0.2067	-0.1389
S.	1	8	0	0.2111	-0.2057
Identification	54	10	1	0.6502	-0.6696
of	2	0	0	0.0721	-0.0727
novel	5	0	0	0.0422	-0.0383
proteolytically	59	10	1	0.6848	-0.6967
inactive	29	10	0	0.3444	-0.3560
mutations	34	10	0	0.4690	-0.4801
in	2	0	0	0.0719	-0.0793
coronavirus	43	10	0	0.0514	-0.0608
3C-like	14	21	0	-0.0725	0.0764
protease	29	10	0	0.3924	-0.3885
using	5	0	0	0.3368	-0.3424
a	1	0	0	0.0989	-0.0896
combined	30	10	0	0.2579	-0.2714
approach	28	10	1	0.8233	-0.8373
.	1	0	1	0.9573	-0.9042
Inhibition	36	10	0	0.4031	-0.4126
of	2	0	0	0.0721	-0.0727
SARS-CoV	16	23	0	0.1523	-0.1522
3CL	3	0	1	-0.6525	0.6572
protease	29	10	0	0.3924	-0.3885
by	2	0	0	0.0815	-0.0788
flavonoids	39	10	1	-0.7260	0.7163
.	1	0	1	0.9573	-0.9042
There	5	0	1	0.5754	-0.5796
were	4	0	0	0.4088	-0.3924
severe	18	10	1	0.7733	-0.7808
panics	20	10	0	0.1923	-0.1998
caused	20	10	0	0.2407	-0.2496
by	2	0	0	0.0815	-0.0788
Severe	18	10	1	0.7733	-0.7808
Acute	5	0	0	0.2519	-0.2613
Respiratory	43	10	1	0.5025	-0.5181
Syndrome	30	10	0	0.2173	-0.2259
(	1	0	1	-0.7341	0.7653
SARS	4	0	0	0.3409	-0.3447
)	1	0	0	-0.2670	0.3400
and	3	0	0	0.0608	-0.0506
Middle-East	29	24	0	0.4017	-0.4032
Respiratory	43	10	1	0.5025	-0.5181
Syndrome-Coronavirus	69	24	0	0.0997	-0.1070
.	1	0	1	0.9573	-0.9042
Therefore	31	10	1	0.6753	-0.6909
		1	0	0	0.2067	-0.1389
researches	35	10	1	0.9840	-0.9869
targeting	33	10	1	0.5119	-0.5294
these	5	0	0	0.4364	-0.4388
viruses	24	10	1	0.9474	-0.9552
have	4	0	0	0.2902	-0.2980
been	4	0	1	0.9855	-0.9880
required	27	10	1	0.6658	-0.6903
.	1	0	1	0.9573	-0.9042
Coronaviruses	52	10	0	0.1344	-0.1452
(	1	0	1	-0.7341	0.7653
CoVs	4	0	1	0.9300	-0.9378
)	1	0	0	-0.2670	0.3400
have	4	0	0	0.2902	-0.2980
been	4	0	1	0.9855	-0.9880
rising	19	10	0	0.2476	-0.2589
targets	24	10	1	0.8429	-0.8534
of	2	0	0	0.0721	-0.0727
some	4	0	0	0.4333	-0.4332
flavonoids	39	10	1	-0.7260	0.7163
.	1	0	1	0.9573	-0.9042
The	3	0	0	0.2879	-0.2873
antiviral	33	10	1	0.6755	-0.6864
activity	28	10	1	0.9025	-0.9070
of	2	0	0	0.0721	-0.0727
some	4	0	0	0.4333	-0.4332
flavonoids	39	10	1	-0.7260	0.7163
against	24	10	0	0.1613	-0.1667
CoVs	4	0	1	0.9300	-0.9378
is	2	0	0	0.1632	-0.1727
presumed	29	10	1	0.7529	-0.7705
directly	30	10	1	0.7224	-0.7427
caused	20	10	0	0.2407	-0.2496
by	2	0	0	0.0815	-0.0788
inhibiting	35	10	0	0.3252	-0.3362
3C-like	14	21	0	-0.0725	0.0764
protease	29	10	0	0.3924	-0.3885
(	1	0	1	-0.7341	0.7653
3CLpro	20	10	0	-0.0685	0.0608
)	1	0	0	-0.2670	0.3400
.	1	0	1	0.9573	-0.9042
Here	4	0	0	0.3280	-0.3394
		1	0	0	0.2067	-0.1389
we	2	0	1	0.5153	-0.5040
applied	24	10	1	0.8360	-0.8499
a	1	0	0	0.0989	-0.0896
flavonoid	34	10	1	-0.7275	0.7176
library	24	10	1	0.5520	-0.5615
to	2	0	0	0.1920	-0.1949
systematically	55	10	1	0.6860	-0.7022
probe	5	0	1	0.5667	-0.5881
inhibitory	38	10	0	0.2684	-0.2773
compounds	34	10	0	0.3053	-0.3029
against	24	10	0	0.1613	-0.1667
SARS-CoV	16	23	0	0.1523	-0.1522
3CLpro	20	10	0	-0.0685	0.0608
.	1	0	1	0.9573	-0.9042
Herbacetin	39	10	0	-0.3797	0.3683
		1	0	0	0.2067	-0.1389
rhoifolin	27	16	0	-0.1016	0.1015
and	3	0	0	0.0608	-0.0506
pectolinarin	47	10	0	-0.1574	0.1464
were	4	0	0	0.4088	-0.3924
found	5	0	1	0.9743	-0.9779
to	2	0	0	0.1920	-0.1949
efficiently	42	10	1	0.7663	-0.7869
block	5	0	0	0.1662	-0.1652
the	3	0	0	0.2879	-0.2873
enzymatic	35	10	0	0.2323	-0.2391
activity	28	10	1	0.9025	-0.9070
of	2	0	0	0.0721	-0.0727
SARS-CoV	16	23	0	0.1523	-0.1522
3CLpro	20	10	0	-0.0685	0.0608
.	1	0	1	0.9573	-0.9042
The	3	0	0	0.2879	-0.2873
interaction	42	10	1	0.6765	-0.6934
of	2	0	0	0.0721	-0.0727
the	3	0	0	0.2879	-0.2873
three	5	0	0	0.2128	-0.2223
flavonoids	39	10	1	-0.7260	0.7163
was	3	0	0	0.2206	-0.2166
confirmed	35	10	1	0.8006	-0.8169
using	5	0	0	0.3368	-0.3424
a	1	0	0	0.0989	-0.0896
tryptophan-based	53	24	0	-0.2628	0.2546
fluorescence	46	10	0	0.0952	-0.1052
method	20	10	0	-0.0169	0.0077
		1	0	0	0.2067	-0.1389
too	3	0	1	0.7630	-0.7668
.	1	0	1	0.9573	-0.9042
An	2	0	0	0.0829	-0.0759
induced-fit	30	23	0	0.0162	-0.0183
docking	25	10	1	0.6807	-0.6953
analysis	28	10	1	0.5420	-0.5561
indicated	33	10	0	0.2616	-0.2732
that	4	0	0	0.1085	-0.1102
S1	2	0	0	0.1957	-0.2019
		1	0	0	0.2067	-0.1389
S2	2	0	0	-0.0727	0.0656
and	3	0	0	0.0608	-0.0506
S3	2	0	0	0.0148	-0.0204
'	1	0	1	-0.8252	0.8422
sites	5	0	1	0.6626	-0.6716
are	3	0	0	0.2450	-0.2424
involved	29	10	1	0.7098	-0.7209
in	2	0	0	0.0719	-0.0793
binding	22	10	0	0.1584	-0.1652
with	4	0	0	0.1708	-0.1695
flavonoids	39	10	1	-0.7260	0.7163
.	1	0	1	0.9573	-0.9042
The	3	0	0	0.2879	-0.2873
comparison	39	10	0	0.4902	-0.5028
with	4	0	0	0.1708	-0.1695
previous	30	10	1	0.8542	-0.8685
studies	24	10	1	0.9657	-0.9707
showed	20	10	0	0.3928	-0.3906
that	4	0	0	0.1085	-0.1102
Triton	19	10	0	-0.2356	0.2254
X-100	1	20	0	-0.2513	0.2430
played	20	10	0	0.2834	-0.2849
a	1	0	0	0.0989	-0.0896
critical	28	10	1	0.6909	-0.7080
role	4	0	0	0.0184	-0.0281
in	2	0	0	0.0719	-0.0793
objecting	35	10	1	0.8513	-0.8651
false	5	0	1	0.9944	-0.9945
positive	29	10	0	0.3905	-0.3991
or	2	0	0	0.1144	-0.1192
overestimated	52	10	1	0.6499	-0.6663
inhibitory	38	10	0	0.2684	-0.2773
activity	28	10	1	0.9025	-0.9070
of	2	0	0	0.0721	-0.0727
flavonoids	39	10	1	-0.7260	0.7163
.	1	0	1	0.9573	-0.9042
With	4	0	0	0.1708	-0.1695
the	3	0	0	0.2879	-0.2873
systematic	38	10	0	0.4716	-0.4866
analysis	28	10	1	0.5420	-0.5561
		1	0	0	0.2067	-0.1389
the	3	0	0	0.2879	-0.2873
three	5	0	0	0.2128	-0.2223
flavonoids	39	10	1	-0.7260	0.7163
are	3	0	0	0.2450	-0.2424
suggested	32	10	0	0.3496	-0.3687
to	2	0	0	0.1920	-0.1949
be	2	0	0	0.0992	-0.1043
templates	32	10	0	0.2629	-0.2774
to	2	0	0	0.1920	-0.1949
design	20	10	1	0.5088	-0.5241
functionally	48	10	1	0.6698	-0.6878
improved	30	10	1	0.6730	-0.6893
inhibitors	38	10	0	0.2782	-0.2857
.	1	0	1	0.9573	-0.9042
In	2	0	0	0.0719	-0.0793
silico	19	10	0	-0.2405	0.2353
and	3	0	0	0.0608	-0.0506
in	2	0	0	0.0719	-0.0793
vitro	5	0	1	0.9831	-0.9863
analysis	28	10	1	0.5420	-0.5561
of	2	0	0	0.0721	-0.0727
small	5	0	1	0.9578	-0.9633
molecules	32	10	0	0.3939	-0.4063
and	3	0	0	0.0608	-0.0506
natural	24	10	0	0.2846	-0.2915
compounds	34	10	0	0.3053	-0.3029
targeting	33	10	1	0.5119	-0.5294
the	3	0	0	0.2879	-0.2873
3CL	3	0	1	-0.6525	0.6572
protease	29	10	0	0.3924	-0.3885
of	2	0	0	0.0721	-0.0727
feline	18	11	0	0.1176	-0.1275
infectious	39	10	1	0.9787	-0.9824
peritonitis	41	10	0	0.0260	-0.0346
virus	5	0	1	0.9935	-0.9937
.	1	0	1	0.9573	-0.9042
The	3	0	0	0.2879	-0.2873
computational	52	10	1	0.6485	-0.6627
search	20	10	1	0.9022	-0.9103
of	2	0	0	0.0721	-0.0727
chemical	29	10	1	0.6666	-0.6847
libraries	33	10	1	0.7179	-0.7305
has	3	0	0	0.1170	-0.1199
been	4	0	1	0.9855	-0.9880
used	4	0	1	0.5872	-0.6066
as	2	0	0	0.1424	-0.1382
a	1	0	0	0.0989	-0.0896
powerful	30	10	1	0.7799	-0.7935
tool	4	0	1	0.9930	-0.9931
for	3	0	0	0.2911	-0.2908
the	3	0	0	0.2879	-0.2873
rapid	5	0	1	0.5389	-0.5632
discovery	35	10	1	0.7832	-0.7985
of	2	0	0	0.0721	-0.0727
candidate	33	10	0	0.2273	-0.2368
compounds	34	10	0	0.3053	-0.3029
.	1	0	1	0.9573	-0.9042
To	2	0	0	0.1920	-0.1949
find	4	0	1	0.9656	-0.9704
small	5	0	1	0.9578	-0.9633
molecules	32	10	0	0.3939	-0.4063
with	4	0	0	0.1708	-0.1695
anti-feline	27	25	0	0.1368	-0.1410
infectious	39	10	1	0.9787	-0.9824
peritonitis	41	10	0	0.0260	-0.0346
virus	5	0	1	0.9935	-0.9937
(	1	0	1	-0.7341	0.7653
FIPV	3	8	1	-0.5259	0.5150
)	1	0	0	-0.2670	0.3400
properties	37	10	1	0.6749	-0.6962
		1	0	0	0.2067	-0.1389
we	2	0	1	0.5153	-0.5040
utilized	29	10	0	0.2783	-0.2945
a	1	0	0	0.0989	-0.0896
virtual	25	10	1	0.9836	-0.9865
screening	33	10	1	0.5660	-0.5844
technique	34	10	1	0.8853	-0.8985
to	2	0	0	0.1920	-0.1949
identify	29	10	0	0.4287	-0.4478
the	3	0	0	0.2879	-0.2873
active	20	10	1	0.5580	-0.5674
site	4	0	1	0.5116	-0.5167
on	2	0	0	0.1127	-0.1194
the	3	0	0	0.2879	-0.2873
viral	5	0	1	0.8005	-0.8215
protease	29	10	0	0.3924	-0.3885
for	3	0	0	0.2911	-0.2908
the	3	0	0	0.2879	-0.2873
binding	22	10	0	0.1584	-0.1652
of	2	0	0	0.0721	-0.0727
the	3	0	0	0.2879	-0.2873
available	32	10	0	0.4808	-0.5017
natural	24	10	0	0.2846	-0.2915
compounds	34	10	0	0.3053	-0.3029
.	1	0	1	0.9573	-0.9042
The	3	0	0	0.2879	-0.2873
protease	29	10	0	0.3924	-0.3885
3CL	3	0	1	-0.6525	0.6572
(	1	0	1	-0.7341	0.7653
3CL	3	0	1	-0.6525	0.6572
<	1	0	0	-0.0151	0.0861
sup	3	0	0	0.1701	-0.1760
>	1	0	0	-0.4546	0.4788
pro	3	0	0	0.2185	-0.2291
<	1	0	0	-0.0151	0.0861
/sup	1	16	1	0.8554	-0.6075
>	1	0	0	-0.4546	0.4788
)	1	0	0	-0.2670	0.3400
plays	5	0	0	0.3239	-0.3382
an	2	0	0	0.0829	-0.0759
important	34	10	1	0.5998	-0.6120
role	4	0	0	0.0184	-0.0281
in	2	0	0	0.0719	-0.0793
the	3	0	0	0.2879	-0.2873
replication	44	10	1	0.7087	-0.7236
cycle	5	0	0	-0.3228	0.3144
of	2	0	0	0.0721	-0.0727
FIPV	3	8	1	-0.5259	0.5150
and	3	0	0	0.0608	-0.0506
other	5	0	1	0.5293	-0.5345
viruses	24	10	1	0.9474	-0.9552
within	19	10	0	0.1118	-0.1173
the	3	0	0	0.2879	-0.2873
family	18	12	0	0.0270	-0.0341
Coronaviridae	51	10	0	-0.1705	0.1578
.	1	0	1	0.9573	-0.9042
The	3	0	0	0.2879	-0.2873
15	2	0	0	-0.0783	0.1793
best-ranked	30	24	0	0.3068	-0.3047
candidate	33	10	0	0.2273	-0.2368
consensus	31	10	1	0.5137	-0.5322
compounds	34	10	0	0.3053	-0.3029
		1	0	0	0.2067	-0.1389
based	5	0	0	0.0489	-0.0569
on	2	0	0	0.1127	-0.1194
three	5	0	0	0.2128	-0.2223
docking	25	10	1	0.6807	-0.6953
tools	5	0	1	0.9951	-0.9951
		1	0	0	0.2067	-0.1389
were	4	0	0	0.4088	-0.3924
evaluated	33	10	1	0.7202	-0.7370
for	3	0	0	0.2911	-0.2908
further	24	10	1	0.5529	-0.5651
assays	17	10	1	0.7799	-0.7931
.	1	0	1	0.9573	-0.9042
The	3	0	0	0.2879	-0.2873
protease	29	10	0	0.3924	-0.3885
inhibitor	33	10	0	0.2232	-0.2309
assay	5	0	1	0.7019	-0.7049
on	2	0	0	0.1127	-0.1194
recombinant	44	10	1	0.5313	-0.5484
FIPV	3	8	1	-0.5259	0.5150
3CL	3	0	1	-0.6525	0.6572
<	1	0	0	-0.0151	0.0861
sup	3	0	0	0.1701	-0.1760
>	1	0	0	-0.4546	0.4788
pro	3	0	0	0.2185	-0.2291
<	1	0	0	-0.0151	0.0861
/sup	1	16	1	0.8554	-0.6075
>	1	0	0	-0.4546	0.4788
was	3	0	0	0.2206	-0.2166
performed	33	10	1	0.6540	-0.6699
to	2	0	0	0.1920	-0.1949
screen	19	10	1	0.8606	-0.8713
the	3	0	0	0.2879	-0.2873
inhibitory	38	10	0	0.2684	-0.2773
effect	18	10	1	0.9571	-0.9638
of	2	0	0	0.0721	-0.0727
the	3	0	0	0.2879	-0.2873
candidate	33	10	0	0.2273	-0.2368
compounds	34	10	0	0.3053	-0.3029
with	4	0	0	0.1708	-0.1695
IC	2	0	0	0.1321	-0.1422
<	1	0	0	-0.0151	0.0861
sub	3	0	0	0.1999	-0.2035
>	1	0	0	-0.4546	0.4788
50	2	0	0	0.2475	-0.2088
<	1	0	0	-0.0151	0.0861
/sub	1	16	1	0.8554	-0.6075
>	1	0	0	-0.4546	0.4788
ranging	22	10	0	0.4408	-0.4371
from	4	0	0	0.2593	-0.2603
6.36	1	16	0	-0.1881	0.2431
±	2	0	1	0.8407	-0.8581
2.15	1	16	0	-0.3578	0.4300
to	2	0	0	0.1920	-0.1949
78.40	2	15	0	-0.0216	0.0389
±	2	0	1	0.8407	-0.8581
2.60	1	16	0	-0.3578	0.4300
μM	3	0	0	0.1622	-0.1390
.	1	0	1	0.9573	-0.9042
As	2	0	0	0.1424	-0.1382
determined	37	10	0	0.1474	-0.1559
by	2	0	0	0.0815	-0.0788
the	3	0	0	0.2879	-0.2873
cell-based	24	24	Unique structure
assay	5	0	1	0.7019	-0.7049
		1	0	0	0.2067	-0.1389
the	3	0	0	0.2879	-0.2873
compounds	34	10	0	0.3053	-0.3029
NSC345647	24	20	0	0.0676	-0.0472
		1	0	0	0.2067	-0.1389
NSC87511	18	21	0	0.0262	-0.0070
		1	0	0	0.2067	-0.1389
and	3	0	0	0.0608	-0.0506
NSC343256	25	19	0	-0.1001	0.1289
showed	20	10	0	0.3928	-0.3906
better	18	10	1	0.6657	-0.6812
EC	2	0	0	0.3474	-0.3726
<	1	0	0	-0.0151	0.0861
sub	3	0	0	0.1999	-0.2035
>	1	0	0	-0.4546	0.4788
50	2	0	0	0.2475	-0.2088
<	1	0	0	-0.0151	0.0861
/sub	1	16	1	0.8554	-0.6075
>	1	0	0	-0.4546	0.4788
values	20	10	1	0.6395	-0.6412
than	4	0	0	-0.0309	0.0282
the	3	0	0	0.2879	-0.2873
broad-spectrum	45	24	0	0.4834	-0.4912
antiviral	33	10	1	0.6755	-0.6864
drug	4	0	0	0.2107	-0.2211
ribavirin	31	10	0	-0.4838	0.4722
and	3	0	0	0.0608	-0.0506
the	3	0	0	0.2879	-0.2873
protease	29	10	0	0.3924	-0.3885
inhibitor	33	10	0	0.2232	-0.2309
lopinavir	34	10	0	-0.2156	0.2025
		1	0	0	0.2067	-0.1389
under	5	0	1	0.7540	-0.7722
all	3	0	0	0.2882	-0.2832
the	3	0	0	0.2879	-0.2873
test	4	0	0	0.3188	-0.3345
conditions	36	10	1	0.6691	-0.6777
including	32	10	0	0.1903	-0.1989
pre-viral	21	23	0	0.2285	-0.2332
entry	5	0	0	0.1647	-0.1783
		1	0	0	0.2067	-0.1389
post-viral	26	24	0	0.2000	-0.2047
entry	5	0	0	0.1647	-0.1783
		1	0	0	0.2067	-0.1389
and	3	0	0	0.0608	-0.0506
prophylactic	48	10	0	-0.2134	0.2025
activity	28	10	1	0.9025	-0.9070
.	1	0	1	0.9573	-0.9042
The	3	0	0	0.2879	-0.2873
NSC87511	18	21	0	0.0262	-0.0070
particularly	46	10	1	0.6528	-0.6710
yielded	23	10	0	0.2156	-0.2295
the	3	0	0	0.2879	-0.2873
best	4	0	0	0.2474	-0.2597
selective	33	10	1	0.6637	-0.6676
index	5	0	0	0.3236	-0.3412
(	1	0	1	-0.7341	0.7653
>	1	0	0	-0.4546	0.4788
4	1	0	0	-0.3164	0.3955
;	1	0	1	0.8053	-0.7017
range	5	0	1	0.6044	-0.6236
of	2	0	0	0.0721	-0.0727
SI	2	0	0	0.2320	-0.2336
=	1	0	0	0.0771	0.0031
13.80-22.90	12	40	0	-0.1016	0.1527
)	1	0	0	-0.2670	0.3400
.	1	0	1	0.9573	-0.9042
These	5	0	0	0.4364	-0.4388
results	24	10	1	0.5338	-0.5529
indicated	33	10	0	0.2616	-0.2732
that	4	0	0	0.1085	-0.1102
the	3	0	0	0.2879	-0.2873
natural	24	10	0	0.2846	-0.2915
small-molecular	46	24	0	0.4958	-0.5025
compounds	34	10	0	0.3053	-0.3029
specifically	47	10	1	0.8044	-0.8187
targeted	28	10	1	0.7162	-0.7305
the	3	0	0	0.2879	-0.2873
3CL	3	0	1	-0.6525	0.6572
<	1	0	0	-0.0151	0.0861
sup	3	0	0	0.1701	-0.1760
>	1	0	0	-0.4546	0.4788
pro	3	0	0	0.2185	-0.2291
<	1	0	0	-0.0151	0.0861
/sup	1	16	1	0.8554	-0.6075
>	1	0	0	-0.4546	0.4788
of	2	0	0	0.0721	-0.0727
FIPV	3	8	1	-0.5259	0.5150
and	3	0	0	0.0608	-0.0506
inhibited	33	10	0	0.1666	-0.1739
its	3	0	0	0.2839	-0.2918
replication	44	10	1	0.7087	-0.7236
.	1	0	1	0.9573	-0.9042
Structural	37	10	1	0.7256	-0.7391
modification	47	10	1	0.5013	-0.5175
of	2	0	0	0.0721	-0.0727
these	5	0	0	0.4364	-0.4388
compounds	34	10	0	0.3053	-0.3029
may	3	0	0	0.2636	-0.2748
generate	28	10	0	0.2827	-0.2975
a	1	0	0	0.0989	-0.0896
higher	19	10	1	0.6673	-0.6765
anti-viral	24	24	Unique structure
potency	25	10	1	0.5380	-0.5539
for	3	0	0	0.2911	-0.2908
the	3	0	0	0.2879	-0.2873
further	24	10	1	0.5529	-0.5651
development	43	10	1	0.9335	-0.9421
of	2	0	0	0.0721	-0.0727
a	1	0	0	0.0989	-0.0896
novel	5	0	0	0.0422	-0.0383
therapy	25	10	0	0.2313	-0.2409
against	24	10	0	0.1613	-0.1667
FIP	3	0	1	-0.5259	0.5150
.	1	0	1	0.9573	-0.9042
Feline	18	11	0	0.1176	-0.1275
Infectious	39	10	1	0.9787	-0.9824
Peritonitis	41	10	0	0.0260	-0.0346
Virus	5	0	1	0.9935	-0.9937
Nsp5	3	8	0	0.2504	-0.2557
Inhibits	28	10	0	0.1865	-0.1934
Type	4	0	0	0.3320	-0.3400
I	1	0	0	0.1012	-0.1099
Interferon	36	10	0	0.2445	-0.2587
Production	39	10	0	0.3231	-0.3358
by	2	0	0	0.0815	-0.0788
Cleaving	30	10	0	0.2790	-0.2923
NEMO	4	0	0	0.2605	-0.2733
at	2	0	0	0.1553	-0.1550
Multiple	28	11	1	0.7367	-0.7549
Sites	5	0	1	0.6626	-0.6716
.	1	0	1	0.9573	-0.9042
Feline	18	11	0	0.1176	-0.1275
infectious	39	10	1	0.9787	-0.9824
peritonitis	41	10	0	0.0260	-0.0346
(	1	0	1	-0.7341	0.7653
FIP	3	0	1	-0.5259	0.5150
)	1	0	0	-0.2670	0.3400
		1	0	0	0.2067	-0.1389
caused	20	10	0	0.2407	-0.2496
by	2	0	0	0.0815	-0.0788
virulent	30	10	1	0.5972	-0.6202
feline	18	11	0	0.1176	-0.1275
coronavirus	43	10	0	0.0514	-0.0608
		1	0	0	0.2067	-0.1389
is	2	0	0	0.1632	-0.1727
the	3	0	0	0.2879	-0.2873
leading	25	10	0	0.2202	-0.2294
infectious	39	10	1	0.9787	-0.9824
cause	5	0	0	0.2337	-0.2441
of	2	0	0	0.0721	-0.0727
death	5	0	1	0.9780	-0.9810
in	2	0	0	0.0719	-0.0793
cats	4	0	1	0.7669	-0.7778
.	1	0	1	0.9573	-0.9042
The	3	0	0	0.2879	-0.2873
type	4	0	0	0.3320	-0.3400
I	1	0	0	0.1012	-0.1099
interferon	36	10	0	0.2445	-0.2587
(	1	0	1	-0.7341	0.7653
type	4	0	0	0.3320	-0.3400
I	1	0	0	0.1012	-0.1099
IFN	3	0	1	0.9842	-0.9877
)	1	0	0	-0.2670	0.3400
-mediated	28	14	0	0.1546	-0.1600
immune	19	10	1	0.9444	-0.9526
responses	31	10	1	0.7338	-0.7456
provide	25	10	0	0.4094	-0.4283
host	4	0	0	0.0120	-0.0178
protection	38	10	1	0.5687	-0.5828
from	4	0	0	0.2593	-0.2603
infectious	39	10	1	0.9787	-0.9824
diseases	26	10	1	0.9150	-0.9220
.	1	0	1	0.9573	-0.9042
Several	24	10	1	0.5651	-0.5686
coronaviruses	52	10	0	0.1344	-0.1452
have	4	0	0	0.2902	-0.2980
been	4	0	1	0.9855	-0.9880
reported	28	10	0	0.4855	-0.5023
to	2	0	0	0.1920	-0.1949
evolve	18	10	1	0.5602	-0.5825
diverse	24	10	1	0.6598	-0.6763
strategies	37	10	1	0.8687	-0.8806
to	2	0	0	0.1920	-0.1949
evade	5	0	1	0.9953	-0.9955
host	4	0	0	0.0120	-0.0178
IFN	3	0	1	0.9842	-0.9877
response	28	10	1	0.6262	-0.6378
.	1	0	1	0.9573	-0.9042
However	24	10	0	0.4296	-0.4439
		1	0	0	0.2067	-0.1389
whether	22	10	0	0.0681	-0.0762
feline	18	11	0	0.1176	-0.1275
infectious	39	10	1	0.9787	-0.9824
peritonitis	41	10	0	0.0260	-0.0346
virus	5	0	1	0.9935	-0.9937
(	1	0	1	-0.7341	0.7653
FIPV	3	8	1	-0.5259	0.5150
)	1	0	0	-0.2670	0.3400
antagonizes	43	10	0	0.1302	-0.1366
the	3	0	0	0.2879	-0.2873
type	4	0	0	0.3320	-0.3400
I	1	0	0	0.1012	-0.1099
IFN	3	0	1	0.9842	-0.9877
signaling	32	10	0	0.4215	-0.4315
remains	25	10	1	0.5297	-0.5450
unclear	25	10	1	0.8326	-0.8431
.	1	0	1	0.9573	-0.9042
In	2	0	0	0.0719	-0.0793
this	4	0	0	0.1576	-0.1651
study	5	0	1	0.9937	-0.9938
		1	0	0	0.2067	-0.1389
we	2	0	1	0.5153	-0.5040
demonstrated	47	10	1	0.4989	-0.5139
that	4	0	0	0.1085	-0.1102
FIPV	3	8	1	-0.5259	0.5150
strain	20	10	1	0.5311	-0.5420
DF2	3	0	1	0.7454	-0.7305
infection	33	10	1	0.9529	-0.9594
not	3	0	0	0.0557	-0.0612
only	4	0	0	0.4624	-0.4822
failed	20	10	0	0.2801	-0.2926
to	2	0	0	0.1920	-0.1949
induce	20	10	0	0.0177	-0.0237
interferon-β	40	21	0	0.1370	-0.1356
(	1	0	1	-0.7341	0.7653
IFN-β	10	20	0	-0.0690	0.1133
)	1	0	0	-0.2670	0.3400
and	3	0	0	0.0608	-0.0506
interferon-stimulated	72	24	0	0.2253	-0.2341
gene	4	0	1	0.5436	-0.5602
(	1	0	1	-0.7341	0.7653
ISG	3	0	0	0.2936	-0.3101
)	1	0	0	-0.2670	0.3400
production	39	10	0	0.3231	-0.3358
		1	0	0	0.2067	-0.1389
but	3	0	0	-0.0394	0.0332
also	4	0	0	0.3758	-0.3794
inhibited	33	10	0	0.1666	-0.1739
Sendai	20	10	0	0.1859	-0.1947
virus	5	0	1	0.9935	-0.9937
(	1	0	1	-0.7341	0.7653
SEV	3	0	0	0.4940	-0.4879
)	1	0	0	-0.2670	0.3400
or	2	0	0	0.1144	-0.1192
polyinosinic-polycytidylic	83	24	1	-0.7847	0.7807
acid	4	0	1	-0.7864	0.7832
(	1	0	1	-0.7341	0.7653
poly	4	0	0	-0.1794	0.1812
(	1	0	1	-0.7341	0.7653
I	1	0	0	0.1012	-0.1099
:	1	0	0	0.4903	-0.1958
C	1	0	0	0.0886	-0.0924
)	1	0	0	-0.2670	0.3400
)	1	0	0	-0.2670	0.3400
-induced	25	14	0	-0.0219	0.0196
IFN-β	10	20	0	-0.0690	0.1133
production	39	10	0	0.3231	-0.3358
.	1	0	1	0.9573	-0.9042
Subsequently	47	10	1	0.7228	-0.7381
		1	0	0	0.2067	-0.1389
we	2	0	1	0.5153	-0.5040
found	5	0	1	0.9743	-0.9779
that	4	0	0	0.1085	-0.1102
one	3	0	0	-0.1183	0.1122
of	2	0	0	0.0721	-0.0727
the	3	0	0	0.2879	-0.2873
non-structural	43	23	0	0.4165	-0.4228
proteins	30	10	0	0.4806	-0.4923
encoded	23	10	1	0.4960	-0.5135
by	2	0	0	0.0815	-0.0788
the	3	0	0	0.2879	-0.2873
FIPV	3	8	1	-0.5259	0.5150
genome	19	10	0	0.2214	-0.2338
		1	0	0	0.2067	-0.1389
nsp5	3	8	0	0.2504	-0.2557
		1	0	0	0.2067	-0.1389
interrupted	41	10	0	0.4560	-0.4745
type	4	0	0	0.3320	-0.3400
I	1	0	0	0.1012	-0.1099
IFN	3	0	1	0.9842	-0.9877
signaling	32	10	0	0.4215	-0.4315
in	2	0	0	0.0719	-0.0793
a	1	0	0	0.0989	-0.0896
protease-dependent	56	24	0	0.2386	-0.2417
manner	19	10	0	0.4067	-0.4214
by	2	0	0	0.0815	-0.0788
cleaving	30	10	0	0.2790	-0.2923
the	3	0	0	0.2879	-0.2873
nuclear	25	10	0	0.1957	-0.2039
factor	20	10	1	0.4989	-0.5057
κB	3	0	1	0.9156	-0.8575
(	1	0	1	-0.7341	0.7653
NF-κB	10	20	0	0.3190	-0.2890
)	1	0	0	-0.2670	0.3400
essential	33	10	1	0.8734	-0.8853
modulator	34	10	0	0.3779	-0.3924
(	1	0	1	-0.7341	0.7653
NEMO	4	0	0	0.2605	-0.2733
)	1	0	0	-0.2670	0.3400
at	2	0	0	0.1553	-0.1550
three	5	0	0	0.2128	-0.2223
sites-glutamine132	58	28	0	-0.4723	0.4724
(	1	0	1	-0.7341	0.7653
Q132	3	8	0	0.3611	-0.3817
)	1	0	0	-0.2670	0.3400
		1	0	0	0.2067	-0.1389
Q205	2	12	1	0.7016	-0.7180
		1	0	0	0.2067	-0.1389
and	3	0	0	0.0608	-0.0506
Q231	3	8	1	0.9939	-0.9941
.	1	0	1	0.9573	-0.9042
Further	24	10	1	0.5529	-0.5651
investigation	50	10	1	0.9042	-0.9142
revealed	28	10	1	0.7690	-0.7849
that	4	0	0	0.1085	-0.1102
the	3	0	0	0.2879	-0.2873
cleavage	28	10	1	0.7421	-0.7572
products	30	10	0	0.2646	-0.2757
of	2	0	0	0.0721	-0.0727
NEMO	4	0	0	0.2605	-0.2733
lost	4	0	0	0.1752	-0.1893
the	3	0	0	0.2879	-0.2873
ability	24	10	1	0.5859	-0.6011
to	2	0	0	0.1920	-0.1949
activate	28	10	0	0.3437	-0.3570
the	3	0	0	0.2879	-0.2873
IFN-β	10	20	0	-0.0690	0.1133
promoter	28	10	0	0.2650	-0.2801
.	1	0	1	0.9573	-0.9042
Mechanistically	61	10	1	0.7725	-0.7863
		1	0	0	0.2067	-0.1389
the	3	0	0	0.2879	-0.2873
nsp5-mediated	37	25	0	0.1827	-0.1868
NEMO	4	0	0	0.2605	-0.2733
cleavage	28	10	1	0.7421	-0.7572
disrupted	34	10	0	0.4035	-0.4196
the	3	0	0	0.2879	-0.2873
recruitment	42	10	1	0.9525	-0.9596
of	2	0	0	0.0721	-0.0727
the	3	0	0	0.2879	-0.2873
TRAF	4	0	0	0.1198	-0.1281
family	18	12	0	0.0270	-0.0341
member-associated	56	24	1	0.5337	-0.5411
NF-κB	10	20	0	0.3190	-0.2890
activator	33	10	0	0.4437	-0.4572
(	1	0	1	-0.7341	0.7653
TANK	4	0	0	0.4953	-0.5097
)	1	0	0	-0.2670	0.3400
to	2	0	0	0.1920	-0.1949
NEMO	4	0	0	0.2605	-0.2733
		1	0	0	0.2067	-0.1389
which	5	0	0	0.3952	-0.4033
reduced	22	10	0	0.1206	-0.1263
the	3	0	0	0.2879	-0.2873
phosphorylation	58	10	0	-0.0863	0.0775
of	2	0	0	0.0721	-0.0727
interferon	36	10	0	0.2445	-0.2587
regulatory	39	10	1	0.5862	-0.6006
factor	20	10	1	0.4989	-0.5057
3	1	0	0	-0.3490	0.4223
(	1	0	1	-0.7341	0.7653
IRF3	4	0	1	0.9941	-0.9943
)	1	0	0	-0.2670	0.3400
		1	0	0	0.2067	-0.1389
leading	25	10	0	0.2202	-0.2294
to	2	0	0	0.1920	-0.1949
the	3	0	0	0.2879	-0.2873
inhibition	36	10	0	0.4031	-0.4126
of	2	0	0	0.0721	-0.0727
type	4	0	0	0.3320	-0.3400
I	1	0	0	0.1012	-0.1099
IFN	3	0	1	0.9842	-0.9877
production	39	10	0	0.3231	-0.3358
.	1	0	1	0.9573	-0.9042
Our	3	0	0	0.4231	-0.4402
research	28	10	1	0.9607	-0.9662
provides	30	10	0	0.3012	-0.3162
new	3	0	0	-0.0551	0.0527
insights	28	10	1	0.9744	-0.9774
into	4	0	0	0.2245	-0.2336
the	3	0	0	0.2879	-0.2873
mechanism	34	10	1	0.7461	-0.7571
for	3	0	0	0.2911	-0.2908
FIPV	3	8	1	-0.5259	0.5150
to	2	0	0	0.1920	-0.1949
counteract	38	10	1	0.6074	-0.6258
host	4	0	0	0.0120	-0.0178
innate	19	10	0	0.0013	-0.0108
immune	19	10	1	0.9444	-0.9526
response	28	10	1	0.6262	-0.6378
.	1	0	1	0.9573	-0.9042
A	1	0	0	0.0989	-0.0896
pneumonia	34	10	0	0.1277	-0.1367
outbreak	30	10	1	0.9843	-0.9871
associated	38	10	1	0.6421	-0.6600
with	4	0	0	0.1708	-0.1695
a	1	0	0	0.0989	-0.0896
new	3	0	0	-0.0551	0.0527
coronavirus	43	10	0	0.0514	-0.0608
of	2	0	0	0.0721	-0.0727
probable	29	10	1	0.6482	-0.6689
bat	3	0	0	0.0929	-0.1011
origin	19	10	0	0.3443	-0.3612
.	1	0	1	0.9573	-0.9042
Since	5	0	0	0.2230	-0.2215
the	3	0	0	0.2879	-0.2873
outbreak	30	10	1	0.9843	-0.9871
of	2	0	0	0.0721	-0.0727
severe	18	10	1	0.7733	-0.7808
acute	5	0	0	0.2519	-0.2613
respiratory	43	10	1	0.5025	-0.5181
syndrome	30	10	0	0.2173	-0.2259
(	1	0	1	-0.7341	0.7653
SARS	4	0	0	0.3409	-0.3447
)	1	0	0	-0.2670	0.3400
18	2	0	0	-0.1546	0.2550
years	5	0	1	0.9936	-0.9938
ago	3	0	0	0.1536	-0.1533
		1	0	0	0.2067	-0.1389
a	1	0	0	0.0989	-0.0896
large	5	0	1	0.8046	-0.8259
number	20	10	1	0.6889	-0.7066
of	2	0	0	0.0721	-0.0727
SARS-related	32	24	0	0.1943	-0.1994
coronaviruses	52	10	0	0.1344	-0.1452
(	1	0	1	-0.7341	0.7653
SARSr-CoVs	21	26	0	0.0880	-0.0905
)	1	0	0	-0.2670	0.3400
have	4	0	0	0.2902	-0.2980
been	4	0	1	0.9855	-0.9880
discovered	38	10	1	0.7995	-0.8136
in	2	0	0	0.0719	-0.0793
their	5	0	1	0.8561	-0.8531
natural	24	10	0	0.2846	-0.2915
reservoir	32	10	0	0.2750	-0.2916
host	4	0	0	0.0120	-0.0178
		1	0	0	0.2067	-0.1389
bats	4	0	1	0.5515	-0.5710
<	1	0	0	-0.0151	0.0861
sup	3	0	0	0.1701	-0.1760
>	1	0	0	-0.4546	0.4788
1-4	1	12	0	-0.0548	0.1484
<	1	0	0	-0.0151	0.0861
/sup	1	16	1	0.8554	-0.6075
>	1	0	0	-0.4546	0.4788
.	1	0	1	0.9573	-0.9042
Previous	30	10	1	0.8542	-0.8685
studies	24	10	1	0.9657	-0.9707
have	4	0	0	0.2902	-0.2980
shown	5	0	1	0.9776	-0.9781
that	4	0	0	0.1085	-0.1102
some	4	0	0	0.4333	-0.4332
bat	3	0	0	0.0929	-0.1011
SARSr-CoVs	21	26	0	0.0880	-0.0905
have	4	0	0	0.2902	-0.2980
the	3	0	0	0.2879	-0.2873
potential	34	10	1	0.7185	-0.7323
to	2	0	0	0.1920	-0.1949
infect	20	10	1	0.9626	-0.9681
humans	20	10	1	0.7964	-0.7949
<	1	0	0	-0.0151	0.0861
sup	3	0	0	0.1701	-0.1760
>	1	0	0	-0.4546	0.4788
5-7	1	12	0	-0.0481	0.1083
<	1	0	0	-0.0151	0.0861
/sup	1	16	1	0.8554	-0.6075
>	1	0	0	-0.4546	0.4788
.	1	0	1	0.9573	-0.9042
Here	4	0	0	0.3280	-0.3394
we	2	0	1	0.5153	-0.5040
report	19	10	1	0.5429	-0.5593
the	3	0	0	0.2879	-0.2873
identification	54	10	1	0.6502	-0.6696
and	3	0	0	0.0608	-0.0506
characterization	64	10	1	0.8195	-0.8347
of	2	0	0	0.0721	-0.0727
a	1	0	0	0.0989	-0.0896
new	3	0	0	-0.0551	0.0527
coronavirus	43	10	0	0.0514	-0.0608
(	1	0	1	-0.7341	0.7653
2019-nCoV	21	24	0	0.1859	-0.1708
)	1	0	0	-0.2670	0.3400
		1	0	0	0.2067	-0.1389
which	5	0	0	0.3952	-0.4033
caused	20	10	0	0.2407	-0.2496
an	2	0	0	0.0829	-0.0759
epidemic	28	10	0	0.3530	-0.3705
of	2	0	0	0.0721	-0.0727
acute	5	0	0	0.2519	-0.2613
respiratory	43	10	1	0.5025	-0.5181
syndrome	30	10	0	0.2173	-0.2259
in	2	0	0	0.0719	-0.0793
humans	20	10	1	0.7964	-0.7949
in	2	0	0	0.0719	-0.0793
Wuhan	2	15	0	-0.0883	0.0793
		1	0	0	0.2067	-0.1389
China	5	0	0	0.2303	-0.2442
.	1	0	1	0.9573	-0.9042
The	3	0	0	0.2879	-0.2873
epidemic	28	10	0	0.3530	-0.3705
		1	0	0	0.2067	-0.1389
which	5	0	0	0.3952	-0.4033
started	24	10	0	0.3129	-0.3257
on	2	0	0	0.1127	-0.1194
12	2	0	0	-0.1772	0.2625
December	28	10	0	0.3737	-0.3885
2019	4	0	1	0.9201	-0.8674
		1	0	0	0.2067	-0.1389
had	3	0	0	0.1115	-0.1153
caused	20	10	0	0.2407	-0.2496
2	794	1	20	0	-0.3578	0.4300
laboratory-confirmed	70	24	1	0.5296	-0.5432
infections	38	10	1	0.9499	-0.9565
including	32	10	0	0.1903	-0.1989
80	2	0	0	-0.0354	0.0615
deaths	20	10	1	0.8999	-0.9051
by	2	0	0	0.0815	-0.0788
26	2	0	0	-0.2021	0.2467
January	24	10	1	0.6945	-0.7059
2020	4	0	0	0.2997	-0.2598
.	1	0	1	0.9573	-0.9042
Full-length	29	24	0	0.4152	-0.4228
genome	19	10	0	0.2214	-0.2338
sequences	32	10	1	0.9101	-0.9188
were	4	0	0	0.4088	-0.3924
obtained	30	10	0	0.2215	-0.2322
from	4	0	0	0.2593	-0.2603
five	4	0	0	0.4914	-0.5102
patients	29	10	1	0.9551	-0.9611
at	2	0	0	0.1553	-0.1550
an	2	0	0	0.0829	-0.0759
early	5	0	1	0.9928	-0.9930
stage	5	0	0	0.4804	-0.4946
of	2	0	0	0.0721	-0.0727
the	3	0	0	0.2879	-0.2873
outbreak	30	10	1	0.9843	-0.9871
.	1	0	1	0.9573	-0.9042
The	3	0	0	0.2879	-0.2873
sequences	32	10	1	0.9101	-0.9188
are	3	0	0	0.2450	-0.2424
almost	20	10	0	0.4204	-0.4354
identical	34	10	0	0.4080	-0.4250
and	3	0	0	0.0608	-0.0506
share	5	0	1	0.9796	-0.9806
79.6	2	12	0	0.0146	0.0245
%	1	0	1	0.9421	-0.9404
sequence	28	10	1	0.8683	-0.8781
identity	28	10	0	0.3504	-0.3663
to	2	0	0	0.1920	-0.1949
SARS-CoV	16	23	0	0.1523	-0.1522
.	1	0	1	0.9573	-0.9042
Furthermore	42	10	1	0.6113	-0.6203
		1	0	0	0.2067	-0.1389
we	2	0	1	0.5153	-0.5040
show	4	0	1	0.7371	-0.7209
that	4	0	0	0.1085	-0.1102
2019-nCoV	21	24	0	0.1859	-0.1708
is	2	0	0	0.1632	-0.1727
96	2	0	0	0.0833	-0.0833
%	1	0	1	0.9421	-0.9404
identical	34	10	0	0.4080	-0.4250
at	2	0	0	0.1553	-0.1550
the	3	0	0	0.2879	-0.2873
whole-genome	33	24	0	0.1217	-0.1277
level	5	0	0	0.1294	-0.1365
to	2	0	0	0.1920	-0.1949
a	1	0	0	0.0989	-0.0896
bat	3	0	0	0.0929	-0.1011
coronavirus	43	10	0	0.0514	-0.0608
.	1	0	1	0.9573	-0.9042
Pairwise	29	10	1	0.9924	-0.9930
protein	25	10	0	0.3653	-0.3769
sequence	28	10	1	0.8683	-0.8781
analysis	28	10	1	0.5420	-0.5561
of	2	0	0	0.0721	-0.0727
seven	5	0	1	0.7247	-0.7228
conserved	34	10	1	0.6480	-0.6572
non-structural	43	23	0	0.4165	-0.4228
proteins	30	10	0	0.4806	-0.4923
domains	25	10	0	0.4218	-0.4341
show	4	0	1	0.7371	-0.7209
that	4	0	0	0.1085	-0.1102
this	4	0	0	0.1576	-0.1651
virus	5	0	1	0.9935	-0.9937
belongs	25	10	0	0.4191	-0.4344
to	2	0	0	0.1920	-0.1949
the	3	0	0	0.2879	-0.2873
species	23	10	1	0.5616	-0.5744
of	2	0	0	0.0721	-0.0727
SARSr-CoV	18	25	0	0.0874	-0.0882
.	1	0	1	0.9573	-0.9042
In	2	0	0	0.0719	-0.0793
addition	28	10	1	0.5320	-0.5368
		1	0	0	0.2067	-0.1389
2019-nCoV	21	24	0	0.1859	-0.1708
virus	5	0	1	0.9935	-0.9937
isolated	30	10	0	0.0735	-0.0812
from	4	0	0	0.2593	-0.2603
the	3	0	0	0.2879	-0.2873
bronchoalveolar	60	10	1	0.8278	-0.8429
lavage	19	10	0	0.1687	-0.1749
fluid	5	0	0	0.2009	-0.2139
of	2	0	0	0.0721	-0.0727
a	1	0	0	0.0989	-0.0896
critically	37	10	1	0.7847	-0.8000
ill	3	0	0	0.2071	-0.2207
patient	24	10	1	0.9262	-0.9342
could	5	0	0	0.1189	-0.1292
be	2	0	0	0.0992	-0.1043
neutralized	44	10	0	0.2265	-0.2321
by	2	0	0	0.0815	-0.0788
sera	4	0	1	0.7480	-0.7499
from	4	0	0	0.2593	-0.2603
several	24	10	1	0.5651	-0.5686
patients	29	10	1	0.9551	-0.9611
.	1	0	1	0.9573	-0.9042
Notably	25	10	0	0.2887	-0.3006
		1	0	0	0.2067	-0.1389
we	2	0	1	0.5153	-0.5040
confirmed	35	10	1	0.8006	-0.8169
that	4	0	0	0.1085	-0.1102
2019-nCoV	21	24	0	0.1859	-0.1708
uses	4	0	1	0.6854	-0.7066
the	3	0	0	0.2879	-0.2873
same	4	0	0	0.4336	-0.4405
cell	4	0	1	0.8866	-0.8905
entry	5	0	0	0.1647	-0.1783
receptor-angiotensin	68	24	0	0.1664	-0.1375
converting	39	10	0	0.4792	-0.4999
enzyme	19	10	0	0.0850	-0.0882
II	2	0	0	-0.1767	0.2226
(	1	0	1	-0.7341	0.7653
ACE2	4	0	0	0.1949	-0.1998
)	1	0	0	-0.2670	0.3400
-as	1	12	1	-0.7879	0.8238
SARS-CoV	16	23	0	0.1523	-0.1522
.	1	0	1	0.9573	-0.9042
Learning	29	10	0	0.3323	-0.3477
from	4	0	0	0.2593	-0.2603
the	3	0	0	0.2879	-0.2873
Past	4	0	1	0.5613	-0.5814
:	1	0	0	0.4903	-0.1958
Possible	29	10	1	0.7934	-0.8107
Urgent	20	10	1	0.7950	-0.8099
Prevention	38	10	1	0.6972	-0.7112
and	3	0	0	0.0608	-0.0506
Treatment	32	10	0	0.1800	-0.1909
Options	24	10	1	0.7003	-0.7127
for	3	0	0	0.2911	-0.2908
Severe	18	10	1	0.7733	-0.7808
Acute	5	0	0	0.2519	-0.2613
Respiratory	43	10	1	0.5025	-0.5181
Infections	38	10	1	0.9499	-0.9565
Caused	20	10	0	0.2407	-0.2496
by	2	0	0	0.0815	-0.0788
2019-nCoV	21	24	0	0.1859	-0.1708
.	1	0	1	0.9573	-0.9042
With	4	0	0	0.1708	-0.1695
the	3	0	0	0.2879	-0.2873
current	24	10	1	0.6352	-0.6561
trajectory	38	10	1	0.9855	-0.9881
of	2	0	0	0.0721	-0.0727
the	3	0	0	0.2879	-0.2873
2019-nCoV	21	24	0	0.1859	-0.1708
outbreak	30	10	1	0.9843	-0.9871
unknown	23	10	1	0.9753	-0.9783
		1	0	0	0.2067	-0.1389
public	20	10	1	0.7122	-0.7272
health	19	10	1	0.8096	-0.8199
and	3	0	0	0.0608	-0.0506
medicinal	34	10	0	0.2450	-0.2585
measures	28	10	1	0.7966	-0.8101
will	4	0	1	0.8825	-0.8867
both	4	0	0	0.1468	-0.1463
be	2	0	0	0.0992	-0.1043
needed	16	10	1	0.7980	-0.8146
to	2	0	0	0.1920	-0.1949
contain	24	10	0	0.1062	-0.1143
spreading	35	10	0	0.4717	-0.4875
of	2	0	0	0.0721	-0.0727
the	3	0	0	0.2879	-0.2873
virus	5	0	1	0.9935	-0.9937
and	3	0	0	0.0608	-0.0506
to	2	0	0	0.1920	-0.1949
optimize	29	10	0	0.4411	-0.4627
patient	24	10	1	0.9262	-0.9342
outcomes	29	10	1	0.8587	-0.8695
.	1	0	1	0.9573	-0.9042
Although	29	10	0	0.3029	-0.3161
little	18	10	1	0.6924	-0.7134
is	2	0	0	0.1632	-0.1727
known	5	0	1	0.7076	-0.7098
about	5	0	1	0.8204	-0.8265
the	3	0	0	0.2879	-0.2873
virus	5	0	1	0.9935	-0.9937
		1	0	0	0.2067	-0.1389
an	2	0	0	0.0829	-0.0759
examination	42	10	0	0.0943	-0.1032
of	2	0	0	0.0721	-0.0727
the	3	0	0	0.2879	-0.2873
genome	19	10	0	0.2214	-0.2338
sequence	28	10	1	0.8683	-0.8781
shows	5	0	1	0.7325	-0.7260
strong	20	10	0	0.2418	-0.2519
homology	28	10	1	0.5074	-0.5279
with	4	0	0	0.1708	-0.1695
its	3	0	0	0.2839	-0.2918
better-studied	41	24	1	0.8181	-0.8231
cousin	20	10	1	0.6317	-0.6418
		1	0	0	0.2067	-0.1389
SARS-CoV	16	23	0	0.1523	-0.1522
.	1	0	1	0.9573	-0.9042
The	3	0	0	0.2879	-0.2873
spike	5	0	0	0.3031	-0.3158
protein	25	10	0	0.3653	-0.3769
used	4	0	1	0.5872	-0.6066
for	3	0	0	0.2911	-0.2908
host	4	0	0	0.0120	-0.0178
cell	4	0	1	0.8866	-0.8905
infection	33	10	1	0.9529	-0.9594
shows	5	0	1	0.7325	-0.7260
key	3	0	1	0.6873	-0.7011
nonsynonymous	45	10	1	0.7065	-0.7217
mutations	34	10	0	0.4690	-0.4801
that	4	0	0	0.1085	-0.1102
might	5	0	0	0.1545	-0.1558
hamper	20	10	0	0.1395	-0.1478
the	3	0	0	0.2879	-0.2873
efficacy	28	10	1	0.7531	-0.7701
of	2	0	0	0.0721	-0.0727
previously	40	10	1	0.8784	-0.8921
developed	32	10	1	0.5979	-0.6149
therapeutics	48	10	1	0.8789	-0.8877
but	3	0	0	-0.0394	0.0332
remains	25	10	1	0.5297	-0.5450
a	1	0	0	0.0989	-0.0896
viable	20	10	1	0.9019	-0.9116
target	19	10	1	0.7047	-0.7179
for	3	0	0	0.2911	-0.2908
the	3	0	0	0.2879	-0.2873
development	43	10	1	0.9335	-0.9421
of	2	0	0	0.0721	-0.0727
biologics	33	10	1	0.8893	-0.8998
and	3	0	0	0.0608	-0.0506
macrocyclic	42	10	0	-0.2810	0.2747
peptides	28	10	0	0.0481	-0.0498
.	1	0	1	0.9573	-0.9042
Other	5	0	1	0.5293	-0.5345
key	3	0	1	0.6873	-0.7011
drug	4	0	0	0.2107	-0.2211
targets	24	10	1	0.8429	-0.8534
		1	0	0	0.2067	-0.1389
including	32	10	0	0.1903	-0.1989
RNA-dependent	35	23	0	0.1589	-0.1647
RNA	3	0	1	0.7955	-0.8125
polymerase	39	10	0	0.1760	-0.1829
and	3	0	0	0.0608	-0.0506
coronavirus	43	10	0	0.0514	-0.0608
main	4	0	1	0.8022	-0.8199
proteinase	39	10	0	0.3046	-0.3119
(	1	0	1	-0.7341	0.7653
3CLpro	20	10	0	-0.0685	0.0608
)	1	0	0	-0.2670	0.3400
		1	0	0	0.2067	-0.1389
share	5	0	1	0.9796	-0.9806
a	1	0	0	0.0989	-0.0896
strikingly	39	10	0	0.3353	-0.3520
high	4	0	0	0.4580	-0.4582
(	1	0	1	-0.7341	0.7653
>	1	0	0	-0.4546	0.4788
95	2	0	0	0.1879	-0.1864
%	1	0	1	0.9421	-0.9404
)	1	0	0	-0.2670	0.3400
homology	28	10	1	0.5074	-0.5279
to	2	0	0	0.1920	-0.1949
SARS-CoV	16	23	0	0.1523	-0.1522
.	1	0	1	0.9573	-0.9042
Herein	19	10	0	0.4091	-0.4265
		1	0	0	0.2067	-0.1389
we	2	0	1	0.5153	-0.5040
suggest	23	10	1	0.5722	-0.5955
four	4	0	1	0.6841	-0.6947
potential	34	10	1	0.7185	-0.7323
drug	4	0	0	0.2107	-0.2211
candidates	38	10	0	0.2435	-0.2536
(	1	0	1	-0.7341	0.7653
an	2	0	0	0.0829	-0.0759
ACE2-based	24	24	Unique structure
peptide	23	10	0	0.0709	-0.0717
		1	0	0	0.2067	-0.1389
remdesivir	29	18	0	0.3261	-0.3432
		1	0	0	0.2067	-0.1389
3CLpro-1	22	18	0	-0.1090	0.1114
and	3	0	0	0.0608	-0.0506
a	1	0	0	0.0989	-0.0896
novel	5	0	0	0.0422	-0.0383
vinylsulfone	48	10	1	-0.9254	0.9190
protease	29	10	0	0.3924	-0.3885
inhibitor	33	10	0	0.2232	-0.2309
)	1	0	0	-0.2670	0.3400
that	4	0	0	0.1085	-0.1102
could	5	0	0	0.1189	-0.1292
be	2	0	0	0.0992	-0.1043
used	4	0	1	0.5872	-0.6066
to	2	0	0	0.1920	-0.1949
treat	5	0	0	0.1109	-0.1204
patients	29	10	1	0.9551	-0.9611
suffering	34	10	0	0.2328	-0.2434
with	4	0	0	0.1708	-0.1695
the	3	0	0	0.2879	-0.2873
2019-nCoV	21	24	0	0.1859	-0.1708
.	1	0	1	0.9573	-0.9042
We	2	0	1	0.5153	-0.5040
also	4	0	0	0.3758	-0.3794
summarize	34	10	1	0.6647	-0.6798
previous	30	10	1	0.8542	-0.8685
efforts	24	10	1	0.9482	-0.9543
into	4	0	0	0.2245	-0.2336
drugging	27	11	1	0.9633	-0.9688
these	5	0	0	0.4364	-0.4388
targets	24	10	1	0.8429	-0.8534
and	3	0	0	0.0608	-0.0506
hope	4	0	0	0.1602	-0.1688
to	2	0	0	0.1920	-0.1949
help	4	0	1	0.7643	-0.7734
in	2	0	0	0.0719	-0.0793
the	3	0	0	0.2879	-0.2873
development	43	10	1	0.9335	-0.9421
of	2	0	0	0.0721	-0.0727
broad-spectrum	45	24	0	0.4834	-0.4912
anti-coronaviral	50	24	0	0.0365	-0.0437
agents	20	10	1	0.6094	-0.6193
for	3	0	0	0.2911	-0.2908
future	19	10	1	0.9685	-0.9734
epidemics	33	10	1	0.5032	-0.5205
.	1	0	1	0.9573	-0.9042
α-Ketoamides	43	21	1	-0.7558	0.7512
as	2	0	0	0.1424	-0.1382
Broad-Spectrum	45	24	0	0.4834	-0.4912
Inhibitors	38	10	0	0.2782	-0.2857
of	2	0	0	0.0721	-0.0727
Coronavirus	43	10	0	0.0514	-0.0608
and	3	0	0	0.0608	-0.0506
Enterovirus	43	10	0	0.3521	-0.3701
Replication	44	10	1	0.7087	-0.7236
:	1	0	0	0.4903	-0.1958
Structure-Based	46	24	0	0.4636	-0.4711
Design	20	10	1	0.5088	-0.5241
		1	0	0	0.2067	-0.1389
Synthesis	33	10	0	0.1976	-0.2031
		1	0	0	0.2067	-0.1389
and	3	0	0	0.0608	-0.0506
Activity	28	10	1	0.9025	-0.9070
Assessment	35	10	1	0.9687	-0.9735
.	1	0	1	0.9573	-0.9042
The	3	0	0	0.2879	-0.2873
main	4	0	1	0.8022	-0.8199
protease	29	10	0	0.3924	-0.3885
of	2	0	0	0.0721	-0.0727
coronaviruses	52	10	0	0.1344	-0.1452
and	3	0	0	0.0608	-0.0506
the	3	0	0	0.2879	-0.2873
3C	2	0	1	-0.6672	0.6800
protease	29	10	0	0.3924	-0.3885
of	2	0	0	0.0721	-0.0727
enteroviruses	51	10	1	0.5349	-0.5563
share	5	0	1	0.9796	-0.9806
a	1	0	0	0.0989	-0.0896
similar	24	10	0	0.4927	-0.5120
active-site	28	24	0	0.3309	-0.3319
architecture	46	10	1	0.7597	-0.7779
and	3	0	0	0.0608	-0.0506
a	1	0	0	0.0989	-0.0896
unique	19	10	1	0.6078	-0.6331
requirement	41	10	1	0.8365	-0.8537
for	3	0	0	0.2911	-0.2908
glutamine	35	10	1	-0.6182	0.6120
in	2	0	0	0.0719	-0.0793
the	3	0	0	0.2879	-0.2873
P1	2	0	0	0.3036	-0.3118
position	28	10	0	0.4267	-0.4307
of	2	0	0	0.0721	-0.0727
the	3	0	0	0.2879	-0.2873
substrate	33	10	0	0.1564	-0.1635
.	1	0	1	0.9573	-0.9042
Because	24	10	0	0.2583	-0.2705
of	2	0	0	0.0721	-0.0727
their	5	0	1	0.8561	-0.8531
unique	19	10	1	0.6078	-0.6331
specificity	41	10	1	0.7538	-0.7710
and	3	0	0	0.0608	-0.0506
essential	33	10	1	0.8734	-0.8853
role	4	0	0	0.0184	-0.0281
in	2	0	0	0.0719	-0.0793
viral	5	0	1	0.8005	-0.8215
polyprotein	43	10	0	-0.0446	0.0359
processing	39	10	1	0.7743	-0.7894
		1	0	0	0.2067	-0.1389
these	5	0	0	0.4364	-0.4388
proteases	33	10	0	0.4296	-0.4275
are	3	0	0	0.2450	-0.2424
suitable	30	10	1	0.8300	-0.8296
targets	24	10	1	0.8429	-0.8534
for	3	0	0	0.2911	-0.2908
the	3	0	0	0.2879	-0.2873
development	43	10	1	0.9335	-0.9421
of	2	0	0	0.0721	-0.0727
antiviral	33	10	1	0.6755	-0.6864
drugs	5	0	0	0.4240	-0.4411
.	1	0	1	0.9573	-0.9042
In	2	0	0	0.0719	-0.0793
order	5	0	1	0.9441	-0.9512
to	2	0	0	0.1920	-0.1949
obtain	20	10	0	0.2878	-0.2972
near-equipotent	47	24	1	0.5290	-0.5381
		1	0	0	0.2067	-0.1389
broad-spectrum	45	24	0	0.4834	-0.4912
antivirals	38	10	1	0.6335	-0.6456
against	24	10	0	0.1613	-0.1667
alphacoronaviruses	73	12	0	-0.0066	0.0381
		1	0	0	0.2067	-0.1389
betacoronaviruses	69	11	0	0.1182	-0.1254
		1	0	0	0.2067	-0.1389
and	3	0	0	0.0608	-0.0506
enteroviruses	51	10	1	0.5349	-0.5563
		1	0	0	0.2067	-0.1389
we	2	0	1	0.5153	-0.5040
pursued	24	10	1	0.9646	-0.9697
a	1	0	0	0.0989	-0.0896
structure-based	46	24	0	0.4636	-0.4711
design	20	10	1	0.5088	-0.5241
of	2	0	0	0.0721	-0.0727
peptidomimetic	53	10	0	0.0042	-0.0120
α-ketoamides	43	21	1	-0.7558	0.7512
as	2	0	0	0.1424	-0.1382
inhibitors	38	10	0	0.2782	-0.2857
of	2	0	0	0.0721	-0.0727
main	4	0	1	0.8022	-0.8199
and	3	0	0	0.0608	-0.0506
3C	2	0	1	-0.6672	0.6800
proteases	33	10	0	0.4296	-0.4275
.	1	0	1	0.9573	-0.9042
Six	3	0	0	0.3674	-0.3752
crystal	25	10	0	0.0951	-0.1016
structures	36	10	1	0.8899	-0.9015
of	2	0	0	0.0721	-0.0727
protease-inhibitor	60	24	0	0.2649	-0.2661
complexes	34	10	0	0.2094	-0.2205
were	4	0	0	0.4088	-0.3924
determined	37	10	0	0.1474	-0.1559
as	2	0	0	0.1424	-0.1382
part	4	0	0	0.2009	-0.2106
of	2	0	0	0.0721	-0.0727
this	4	0	0	0.1576	-0.1651
study	5	0	1	0.9937	-0.9938
.	1	0	1	0.9573	-0.9042
Compounds	34	10	0	0.3053	-0.3029
synthesized	43	10	0	0.2162	-0.2244
were	4	0	0	0.4088	-0.3924
tested	17	10	0	0.2360	-0.2487
against	24	10	0	0.1613	-0.1667
the	3	0	0	0.2879	-0.2873
recombinant	44	10	1	0.5313	-0.5484
proteases	33	10	0	0.4296	-0.4275
as	2	0	0	0.1424	-0.1382
well	4	0	1	0.9932	-0.9933
as	2	0	0	0.1424	-0.1382
in	2	0	0	0.0719	-0.0793
viral	5	0	1	0.8005	-0.8215
replicons	35	10	0	0.2879	-0.3009
and	3	0	0	0.0608	-0.0506
virus-infected	44	24	1	0.8326	-0.8390
cell	4	0	1	0.8866	-0.8905
cultures	29	10	1	0.9631	-0.9686
;	1	0	1	0.8053	-0.7017
most	4	0	1	0.7893	-0.8004
of	2	0	0	0.0721	-0.0727
them	4	0	1	0.8325	-0.8310
were	4	0	0	0.4088	-0.3924
not	3	0	0	0.0557	-0.0612
cell-toxic	24	24	Unique structure
.	1	0	1	0.9573	-0.9042
Optimization	45	10	1	0.7521	-0.7705
of	2	0	0	0.0721	-0.0727
the	3	0	0	0.2879	-0.2873
P2	2	0	0	0.2584	-0.2600
substituent	41	10	0	0.0442	-0.0479
of	2	0	0	0.0721	-0.0727
the	3	0	0	0.2879	-0.2873
α-ketoamides	43	21	1	-0.7558	0.7512
proved	20	10	1	0.5785	-0.5948
crucial	24	10	1	0.7581	-0.7747
for	3	0	0	0.2911	-0.2908
achieving	34	10	1	0.6900	-0.7070
near-equipotency	53	24	1	0.5637	-0.5742
against	24	10	0	0.1613	-0.1667
the	3	0	0	0.2879	-0.2873
three	5	0	0	0.2128	-0.2223
virus	5	0	1	0.9935	-0.9937
genera	19	10	0	0.2843	-0.2989
.	1	0	1	0.9573	-0.9042
The	3	0	0	0.2879	-0.2873
best	4	0	0	0.2474	-0.2597
near-equipotent	47	24	1	0.5290	-0.5381
inhibitors	38	10	0	0.2782	-0.2857
		1	0	0	0.2067	-0.1389
<	1	0	0	-0.0151	0.0861
b	1	0	0	0.0432	-0.0452
>	1	0	0	-0.4546	0.4788
11u	2	9	0	-0.1405	0.2639
<	1	0	0	-0.0151	0.0861
/b	1	8	1	0.8554	-0.6075
>	1	0	0	-0.4546	0.4788
[truncated: 492,979 more rows]
[truncated: 3 more columns]
